# Supplementary material for: A West Antarctic grounding-zone environment shaped by episodic water flow
Source: Nat Geosci. 2025 May 12;18(5):389–95. doi: 10.1038/s41561-025-01687-3 (PMC12075004; doi:10.1038/s41561-025-01687-3)
Supplement: Supplementary file 3 — Channel-wall local coordinates (kis2channelxyz.csv), velocity profiling oceanographic observations (kis2velocityprofiling.csv), turbidity cast (kis2turcast8.csv) salinity cast (kis2salcast8.csv) and temperature cast (kis2temcast8.csv). [file 41561_2025_1687_MOESM3_ESM.zip]

Archive with 5 entries (5 files):
- kis2channelxyz.csv
- kis2velocityprofiling.csv
- kis2turcast8.csv
- kis2salcast8.csv
- kis2temcast8.csv
