# Supplementary material for: A West Antarctic grounding-zone environment shaped by episodic water flow
Source: Nat Geosci. 2025 May 12;18(5):389–95. doi: 10.1038/s41561-025-01687-3 (PMC12075004; doi:10.1038/s41561-025-01687-3)
Supplement: Supplementary file 3 — Channel-wall local coordinates (kis2channelxyz.csv), velocity profiling oceanographic observations (kis2velocityprofiling.csv), turbidity cast (kis2turcast8.csv) salinity cast (kis2salcast8.csv) and temperature cast (kis2temcast8.csv). [file 41561_2025_1687_MOESM3_ESM.zip › kis2channelxyz.csv]

index	AlongflowDist(m)	AcrossflowDist(m)	heightabovefloor(m)
0	3.0941273971147893	1.261828401776579	242.03776020470133
1	2.2913838598468947	2.2194449501894007	241.5659101081257
2	1.4623899625711103	2.8806587228302987	241.1739473717298
3	0.7133043935204024	3.4703353109261914	241.14572579354365
4	-0.13737867858392214	3.7734980163226917	241.1075549036745
5	-1.1631977293359541	3.9052742784134775	241.06495377801411
6	-2.407928683254791	4.224442617692947	241.44693502084039
7	-3.494787439635276	3.8160721879132593	241.59533372092824
8	-5.019315786238136	3.1015793921497807	242.08922935448976
9	-6.424165351892157	1.7110504663075752	242.64776594547777
10	-6.855589010821823	-0.5980670012039523	242.89782315736443
11	-7.823730418463409	-3.8979869351299534	244.6983892326582
12	-5.756787109453289	-6.08484217174612	244.45891449661747
13	-2.792978496968447	-7.5043754167043115	244.2729143910796
14	0.3217045584107561	-7.416707131153803	244.00157528780517
15	2.715096619523779	-6.559067548364288	243.9204132795457
16	3.974937536149545	-4.309861919606954	243.0106504482378
17	3.864167731069044	-1.8277124719350857	241.66676557381732
18	4.120103532400628	-0.1665608374396036	241.78455532101805
19	3.6343785688662775	1.2859302632014955	241.81094826779457
20	1.759865587917753	2.985871120740624	241.84171421078798
21	0.863620270787783	3.197390604783632	241.97216223619563
22	0.19772509299223714	3.042431684760658	242.10077607147912
23	-1.834271560618948	2.5826279192855606	242.17828501625644
24	-2.040522328569856	2.3073607394189217	241.82366513981088
25	-2.3514716425556417	2.216841189536362	241.70855776943102
26	-3.174172895124386	2.463588843057927	242.1481766503261
27	-2.9506537181201593	1.873405412019935	241.49664410483723
28	-3.8998916097088787	2.0400501576283254	241.94770700478085
29	-4.584781020126818	1.8536992890441666	242.26649448100113
30	-5.20369086347022	1.4640891160481073	242.57215563005605
31	-5.526987525100303	0.9265184422523932	242.4866729817977
32	-6.100103080245902	0.32143462511659215	242.63657732490833
33	-6.871867209867394	-0.3223549000065305	243.09339463147234
34	-7.042049923338862	-1.239896282076955	242.99420965165723
35	-7.132047775245501	-2.247090275513972	243.339449878991
36	-7.902489056297355	-4.023843316778078	244.4065354334445
37	-6.741546719160325	-5.189017384114765	244.12352566412295
38	-5.436506782467456	-6.317597710149201	244.03149521652279
39	-3.9684757663244796	-8.05874978955213	244.69996105082026
40	-1.8320058620421573	-8.834459228447608	244.84672124942136
41	0.1255507581740225	-8.120846854688871	244.36436637514868
42	1.6984237181918633	-6.974148792792495	243.94598358450867
43	2.7526625272734284	-5.453203353882381	243.5115848228075
44	3.040134600826067	-4.140801414417689	242.9000184055078
45	3.22028447005186	-3.1549793111685234	242.7515791377768
46	3.2111808541226594	-2.564442343939241	242.9557680646389
47	3.1113422132140083	-2.1394146076539586	242.96796148419645
48	3.1521008109235256	0.15333627259209337	241.7141426401858
49	3.1667261012695054	0.41044291333979543	241.595489358846
50	3.360150522566005	0.6584369254008444	241.5231002236145
51	3.3690708488748107	0.9523983847264208	241.41924036161845
52	3.3491178793843237	1.3793811431371386	241.29032882763454
53	3.241346842202344	1.8628703424827795	241.1168797852344
54	3.1037873660267166	2.467537535599728	241.16896457886492
55	2.7598432537647892	2.856273293540244	240.87323869182103
56	2.3981394494723367	3.157715104942997	240.63415814774038
57	2.0820996922195474	3.648089857010692	240.67249199276313
58	1.8082275512034214	4.135659015750111	240.80594406495146
59	1.3137465154257018	4.547506670719225	240.85657311655086
60	0.9288429685528707	4.816956175832607	240.74991441846083
61	0.40404044522413585	5.00616365428624	240.5973878505332
62	-0.23619642050210646	5.674091797613955	240.9301951755446
63	-1.0276743969638393	5.605944216845879	240.8172140902376
64	-1.6463626509624756	5.709566910777715	240.83749396586222
65	-2.499523825615496	5.864678437952553	241.13212403357664
66	-3.343412267174323	5.794769873320113	241.0038763308313
67	-4.479436234450786	5.969588346906405	241.70502813505072
68	-5.345663389689508	5.4235282446051265	241.56141091929692
69	-6.193795895586472	4.824214854777557	241.587280359926
70	-7.3632323382849485	4.339744199456984	242.00850860272072
71	-8.346767651541702	3.391691097339404	242.25410135960044
72	-9.548783438529297	2.33026048174588	242.92251799772924
73	-10.547656009996546	1.0740441995987042	243.34984040043076
74	-10.627073531709598	-0.5170993264344081	243.16768480265745
75	-10.804822791286128	-2.2151092002656356	243.47118299930395
76	-10.783672032089564	-4.136633104214155	243.71018327904255
77	-11.98727644026756	-7.399371876297877	245.81155207894557
78	-10.928639521350908	-10.186037055435534	246.4450699327232
79	-8.794510590879737	-12.83720362240545	246.7802463651454
80	-6.758520077197912	-15.991688172112406	248.49232259784668
81	-3.1375275034238936	-18.725125762300955	249.93506803737358
82	1.6411673088361851	-19.602650303050396	250.10828080654858
83	7.027526064299873	-19.32293173213685	250.79580011238045
84	11.59615407478063	-15.85174438096877	249.83108043226486
85	14.660289283858296	-11.174746043475423	248.4607605520153
86	11.431522724944582	-4.598481305607557	242.20422854061746
87	10.299708201299655	-1.3587255803481868	240.3664425982925
88	10.337587890721077	1.0294395798511977	240.03362140082305
89	9.233461908226193	2.9975930962915758	239.2265190162712
90	8.656137597786778	4.8549938544388045	239.07138109802008
91	7.334062570101034	6.238629624643957	238.61247174408533
92	6.067804422153529	7.735233800723717	238.62260380191827
93	4.618825011271183	8.8293666741488	238.51322478848778
94	3.0620449359304	9.823875348689445	238.71985320410755
95	1.4992964042022492	10.262314495290271	238.58008154001516
96	0.0593959490950952	10.828926873959656	238.6969576689237
97	-1.5491308404285167	11.18738244332759	238.9062050712439
98	-3.4149974185599437	11.615375882052186	239.506635000705
99	-5.168870468217226	10.990359871680996	239.34084456535425
100	-7.18978862499231	11.291908516503506	240.3792816514125
101	-9.156211685647126	10.65043888834303	240.7262518414022
102	-11.314259985837731	9.634046742581106	241.37103755493632
103	-12.938859135489812	7.840453817944155	241.37740558625342
104	-15.524266883361339	6.213746182673493	242.6551713673536
105	-17.38912540677607	3.827784645501868	243.4521387283997
106	-17.74620646022818	0.841954298047345	243.33046858645855
107	-19.80949025025348	-2.567790164705171	245.1544903829909
108	-19.783590944944013	-6.767936445306413	245.88436746255456
109	-18.28032616727158	-10.54808568782499	245.80281775711904
110	-18.00792789774339	-15.7014256243665	248.26635493994382
111	-15.067377442046771	-19.9131719993185	249.27168670911112
112	-11.15526652818867	-24.921267941154888	251.19039344174
113	-5.299725898569041	-28.00979266966596	252.0279618029927
114	1.7934798039100246	-30.315145387102657	253.75053225822774
115	8.839136027099652	-30.253182648572718	254.74368662862452
116	15.80723531101967	-29.371900131260475	256.3794609179033
117	22.694259171652483	-25.66302351590676	256.87944540474365
118	27.7290062003074	-20.378749988317644	256.7984973320101
119	28.212741684649068	-12.334206867838732	253.041072183857
120	17.695640609101105	-3.316207880708357	240.43545403921252
121	16.5505814908084	0.7474297654849532	239.00019029877666
122	14.80163013986497	3.9892651387422418	237.51716708823892
123	13.523175206420744	7.307604336857082	237.32857160885538
124	11.348946006069783	9.722324497317121	236.75385015630417
125	9.203096744565828	11.815830048847483	236.56746353241675
126	7.141774593863302	13.422502791648327	236.5121901016862
127	4.614919975733186	14.895272667582015	236.73962478167226
128	2.0899476956918264	15.844254807931444	236.82062739733277
129	-0.6266710904387072	16.434703970314416	237.1746760687774
130	-3.2726985766086476	16.706262671652226	237.47874376259136
131	-5.902103610971472	16.962125031564963	238.1817700686962
132	-8.88979210937904	16.659079068372673	238.7269740843043
133	-11.735219649006998	15.355668555193631	239.17389741378634
134	-16.03838041399238	15.387918416850189	241.5864534799038
135	-19.68734480340317	13.741952767646703	242.9468224854686
136	-22.858151703300212	10.811960034167258	244.1452013160478
137	-25.680331648543948	7.516393158101688	245.29675218828413
138	-27.191141043272108	3.201086179818282	245.66720455252943
139	-27.903681610600685	-1.4077031946511334	246.21823149316378
140	-27.883959542385632	-6.276629547634927	246.5049151342683
141	-27.503873182904986	-11.161481190196994	247.47715956544226
142	-26.280807234739093	-16.4129773016122	248.3175211576464
143	-23.408369339351005	-21.514348961727507	248.93090223851584
144	-19.888227882340722	-26.474906320860708	249.97799174216368
145	-14.631045155109438	-30.654986409753192	250.596459799044
146	-8.754430537726135	-34.06105920544562	251.51033552909007
147	-2.03462034868782	-36.23005765148753	252.41738883148315
148	6.27425277174258	-37.55086771665293	253.86069636153098
149	15.879295291478172	-36.8965866047776	255.65846159677676
150	26.261089279944247	-33.995362704116246	258.1333846074422
151	37.03191994007161	-27.516634052383488	261.0002496625269
152	45.36367852988227	-17.242875541678085	263.4352390329247
153	36.61334159910257	-2.7634556076917582	251.56389873092405
154	20.06400115250548	3.7497073437639328	235.6986242131503
155	18.09390988122836	8.011954089275887	234.93665645422095
156	15.724041362627043	11.885848173894976	234.63896903750697
157	13.11594937595193	14.869661966816542	234.56691439884435
158	10.299473377048885	17.973519763606983	235.20002413654612
159	6.582820100239525	19.318873644078025	234.70494547963403
160	2.8933489114735993	20.550133787168882	234.82475933537768
161	-1.0670660427684688	21.929615298250425	235.69249627074026
162	-5.1729212295792735	23.169405314228865	237.1127536704003
163	-10.064182894993356	23.160526576512357	238.50032188027183
164	-14.398316994248455	22.788440880716806	239.86083734242612
165	-18.512911882407785	21.308920390376294	240.9572380700602
166	-22.924984112272558	19.451211378192646	242.6536808232142
167	-26.739350771590896	17.84393264997434	244.29751646838253
168	-29.548529355292594	14.936598404487883	244.9178738694486
169	-32.56376524711658	11.990335592473539	246.36537132380994
170	-35.7416624826154	8.065426324576588	247.90749229269494
171	-36.334413927021345	3.3158091282398585	247.63085160674177
172	-36.61959933393114	-1.1416940436737142	247.47502138911358
173	-36.386552221656714	-5.947888213367271	247.51504081816472
174	-35.373688806374844	-10.670340294695436	247.40092049191298
175	-33.90943771153918	-15.801956753356624	247.73084987676384
176	-31.79563531312213	-20.7951801686768	248.11862509708038
177	-28.579758175794158	-26.54469757729703	248.77657262853398
178	-23.854001478722513	-32.220058332515144	249.62064372398083
179	-17.606514118961616	-37.391587759336666	250.62587456654848
180	-9.221083101314287	-41.20457907064461	251.31565015907148
181	1.9677050068610633	-43.571534838187254	252.43533517214473
182	14.301094277125937	-44.31170330685157	255.32228122498356
183	29.26705944202908	-40.45204982659581	258.13993383058374
184	43.01598100877638	-34.47703607682413	263.2102606873369
185	54.52213051091134	-21.602537428212234	265.98994943667617
186	23.859190523029653	9.583442328441967	233.8822922472197
187	20.850060379603676	13.951600441305148	233.2259380324387
188	17.834153544508133	17.641003078091536	232.94839245066936
189	14.907290008861125	20.430774633088944	232.77726645593077
190	11.73352946622073	23.012146955809786	233.01028440584065
191	8.15678246857369	25.079693819776203	233.33984787496297
192	4.70010377770077	26.616872713303344	233.86227424368292
193	1.2648727227127141	27.702507744061574	234.32696736186614
194	-2.187720234165179	28.53819290493014	235.04799574678935
195	-5.992912108429331	28.980231685574783	235.5832825006563
196	-9.607170451011376	29.421541938910888	236.73363131135432
197	-13.047631790272396	29.466303868695274	237.7745559944844
198	-16.247851553663892	29.697380043206806	239.1393082131869
199	-20.084197696987015	29.130014733782485	240.51084599622783
200	-23.605537422605593	28.146945710166467	241.59003210168248
201	-27.760590205845908	27.107099865232833	243.07656241674403
202	-32.55824717411985	25.451390792559412	245.41010698464981
203	-36.60216997159277	22.26989066658641	246.57306228808136
204	-41.80991110869111	19.598903263625164	249.5977423123967
205	-43.03392181447085	14.579076141008665	248.72369586609068
206	-46.26646518081689	10.187261350254765	250.36957576235773
207	-48.881368558713	4.3748092435607715	251.90870337991163
208	-48.492453128993866	-2.783947955911186	251.244043582119
209	-46.012665922429214	-9.517785824154789	249.76192333157496
210	-43.42421638409855	-16.48472220017856	248.8450533753072
211	-38.72668197903484	-23.90477294203505	247.74641709228274
212	-33.9609264105359	-30.99634043461754	248.09720406553095
213	-27.453431942421997	-38.89716380627548	249.27072986833218
214	-18.32270529831078	-43.562000265096096	248.75582627144564
215	-7.222584530665174	-47.68285147480535	249.31185018074956
216	4.245478817325017	-49.66661591521778	250.72602585200718
217	17.651362394768313	-49.3339086900845	253.31867219475816
218	32.03618448727704	-47.51904665464195	257.7893909358059
219	29.286389003429182	10.075537063904555	231.22753814571138
220	27.2903617847435	14.992885579977656	231.0460522737235
221	24.670120617301524	19.05601755672758	230.89794256129983
222	21.46554970155721	22.44961318731423	230.5982207378599
223	18.46319632697913	25.119601555027362	230.44365808561884
224	15.282907214052704	27.439575496648665	230.57008347401342
225	12.205793063776127	29.443675013283546	230.8287772349243
226	9.368063017229666	31.193107210769526	231.28614107447754
227	6.290581721533603	32.31311125762441	231.49031518814184
228	3.398801479261532	33.36607553193236	231.72292282479344
229	0.00893838453328906	34.14232118241957	232.32876521470274
230	-2.633485785530911	35.16891118168932	232.94981067456155
231	-5.898247888721342	35.69149628971823	233.75458068059993
232	-9.469271568497144	35.8811203692732	234.3474911118828
233	-13.31677096007209	35.838950193229536	235.24372789964195
234	-17.373179902439855	35.48864661409896	236.36233798851117
235	-22.20211623720427	35.41560381021413	238.28927154637586
236	-27.02553478245916	34.73622892913211	240.20773788676297
237	-32.196743240408075	33.59359618336719	242.41591358662572
238	-39.48992961704748	33.390857213501825	247.18258959145186
239	-44.03832665372295	29.83448005770854	248.35051263936765
240	-52.23000432792123	27.440339713185054	253.76816180062576
241	-51.32023313249134	-21.035184243610562	248.85694657536027
242	-45.881285506317525	-30.122027253787092	248.17776738210176
243	-38.09707712738364	-38.211267921394516	247.11667480544787
244	-27.65805506461783	-45.28581887901128	246.11745263964877
245	-15.674607315311743	-51.223728559889175	246.28850472554734
246	-1.3418258887801553	-54.394474541360346	247.19667971447257
247	13.880867373310705	-56.99828222932984	251.04571389681308
248	31.078999080142758	-54.740650941860885	254.69994838625928
249	32.659700206256105	18.01851875489827	228.7415521583988
250	28.744183667232402	23.18277518655257	228.25997199955788
251	25.096513404212732	27.278623564166143	228.08043949627302
252	20.69436690202453	30.893843001128104	227.95332662701622
253	15.14286689308186	34.46974242400098	228.22106211457327
254	9.129909542179933	37.124695975070345	228.62689107812224
255	3.1961268444982047	38.75711808731468	229.03613466650359
256	-2.7991770256866713	40.16215357954333	230.3409429518013
257	-8.155074226847674	40.87272577956997	231.37645925404274
258	-13.996232675305114	41.15206963643841	232.793947194311
259	-19.754305362495586	40.71188496268966	234.38612591439534
260	-26.772505277635236	40.163583645980495	237.2080059729052
261	-34.53898506738342	40.74752838957707	241.78257066873334
262	-52.03523275911737	-31.49340939755634	246.91807286774787
263	-43.21295591198421	-39.71650479708083	244.66002521100097
264	-34.26058959249365	-46.96042113196272	244.18624307088623
265	-22.832771243697287	-52.97557429754368	243.36081470732188
266	-10.293092937851302	-57.70190701519019	243.91055762733396
267	4.7936005328761855	-59.74986778598045	245.3056332070014
268	37.830801813455714	20.187668362245972	227.41461965710414
269	31.715816794237757	27.265073344742646	225.95281382786345
270	25.29802939775619	33.07138648899181	225.69669861636402
271	18.252086808736212	37.72883466474459	225.81394095869007
272	10.88654441817033	40.8736988359951	225.99564490633725
273	3.3273258878293746	43.10221121392745	226.6880535689238
274	-4.484387294140231	44.24867112809954	227.94547411466056
275	-11.61730845138862	44.97067531882605	229.30626751623538
276	-20.141782525426606	45.269503864215366	232.16366836997406
277	-29.34131916959841	44.01726751123335	235.4245527432572
278	-57.10053141444504	-33.884595195914244	246.66997756886963
279	-36.31891279803693	-50.33313593540831	242.29511090182524
280	-24.83032794358725	-55.98977254597092	241.0841663330055
281	-13.577761753611597	-59.684072788466416	240.90039946173277
282	-3.301861959736465	-62.70466511022536	242.19527468082975
283	8.004303675018926	-64.39305255601997	244.08640871990093
284	42.765365187995556	19.474389023237705	224.63770101294165
285	37.411578383326756	27.667548481096677	224.1227479304345
286	30.587102738705696	35.167335615889144	223.98846609988624
287	20.271595187279164	41.53458271996512	223.4605242572494
288	7.621853919256642	45.9790653915481	223.7083554992641
289	-6.884490349533571	47.26198471275337	224.66035451580717
290	-20.725681521253364	47.24636702287041	228.17763634872802
291	-30.365174872869726	-57.313547346576144	237.5562533233716
292	-26.23838559913075	-59.7227944544928	237.3193101984483
293	-22.50367676724744	-61.10950111328692	237.1756481994521
294	-18.678607203616824	-62.98677371887238	237.3400002885163
295	-14.944857487162302	-64.13896187608606	237.55544784977207
296	-11.618205601517092	-65.10328945302751	237.5925390417396
297	-7.41602798032673	-65.9458599554391	237.73032600040403
298	-3.332704729175874	-67.74672832002855	238.87575235087957
299	0.9391602261910877	-68.83944462322602	239.6899313640389
300	-7.371769006479707	-68.79398346722466	236.6208739935779
301	-8.349097629160534	-68.80818747041673	236.6238873617101
302	-8.362896036124567	-68.92190555293838	236.42720413302607
303	-5.974031774416336	-69.40157528102161	236.27972523650436
304	1.605534145535315	-71.76439387202412	237.57819341629357
305	2.4723407075723554	-71.50876432886034	236.84234466217993
306	2.72630285399441	-71.61435918450258	236.67952980897837
307	-2.2816606709535896	-71.78770507936825	236.5821227627494
308	-13.553153588889336	-68.32047150087047	234.06542892841412
309	-19.433947925530077	-66.80310572194801	233.7985552304442
310	-25.642490643938597	-64.05121676007137	232.89432697719417
311	-36.49713332491144	-58.36931238886873	232.5384394053806
312	-39.84569919046026	-56.65917005036411	232.75393671893033
313	-39.91135336980792	-57.603011340965715	232.6652187829618
314	-38.20876249916671	-59.020240752758795	232.5520519829118
315	-37.421726983187625	-59.38584777647924	232.40136784427182
316	-37.444233254290445	-59.64871699348135	232.0842169837428
317	-37.76021735858301	-59.683595870924954	231.72140889377897
318	-37.379051634960646	-60.00904973136477	231.39828789001263
319	-29.887892141757106	-64.62888077698535	230.75609105124175
320	-29.611734372299384	-65.22309522478969	231.01349070527363
321	-29.724438576433535	-64.57539495650047	230.21171637014606
322	-30.596127328935648	-64.38199630546866	229.7437456850755
323	-34.3554959379622	-62.71261484367063	229.83527586700654
324	-36.84219779853877	-61.51764910500055	229.8404950728211
325	-37.928203289716556	-60.89866353526917	229.4988023220355
326	-34.54594266263399	-63.31730541308057	229.42801626724543
327	-30.718685056752275	-65.52265790657381	229.17352923998914
328	-26.3222812939956	-67.45185254203886	228.68980593458588
329	15.079596617543016	57.02081528192593	206.612338170172
330	-5.935270427265356	59.59225995506518	207.3940030913866
331	15.297870249500361	61.765034463956916	202.31221395321876
332	13.637476925435886	61.963826197299454	202.39949617310646
333	11.339325884205277	62.301057779239166	202.43409112621634
334	10.09504357604099	61.55843343321005	203.5042332162377
335	13.755611948374465	60.475877212602306	203.85813732084142
336	15.122614244942573	60.13721357492163	203.66454756089746
337	14.883418808050028	60.07183865529659	203.7844569578367
338	14.426658146220834	60.03498189492793	203.95544509279728
339	12.308564734510135	60.41537852189291	204.01683054639352
340	-3.0013237692474566	61.63577314863241	205.98733016058065
341	-27.60761911566948	54.446348668843	234.90365615637984
342	-25.904193813747124	54.339075021458854	234.22720270210618
343	-22.299285909181137	53.34265707439103	231.9080858752211
344	-17.747619554214793	50.999218560061536	228.83554234302926
345	-15.86920349713606	51.625947812755115	228.86427607692792
346	-14.12915862033333	52.05131100445466	228.9334467139554
347	-11.784691017923135	52.34900033938388	228.88576109218263
348	-9.748973393156108	51.6553300113815	228.12616380716372
349	-7.169934168362745	51.102110512465096	227.23070008970518
350	-5.185167890930404	50.2806430684496	226.60752139491814
351	-2.8675094743812273	49.93172437980272	226.01537111065318
352	-0.6820320592627974	49.662896739317354	225.85028889517253
353	1.035195946170849	48.88214959390539	225.3363275673351
354	2.8990887189168926	48.608150654622065	225.1737915298479
355	4.701835443429574	47.83959666691589	224.84454872682073
356	6.225371666901677	47.20239996605249	224.6810949335823
357	7.467873140444416	46.55484315862626	224.30422792526082
358	9.387496013436731	46.086694845065544	224.4146189773948
359	10.565321668301497	45.70736468357224	224.39934629250718
360	11.955014160588798	45.52709063136301	224.74507828632147
361	13.51547610935816	44.441707460501675	224.33575728558344
362	14.332168072415396	43.817694685072524	224.28148531035515
363	16.318695192215763	43.151082505052734	224.37093130994896
364	18.606123383175223	41.96101557715415	224.39671094118864
365	21.075756240608033	40.2916036701798	224.10125335852626
366	24.621617813817117	38.18595880298382	224.23738330605306
367	28.10554638483596	35.69760962481351	224.10255837642922
368	31.971759790890665	31.732261714914948	224.12072009195975
369	36.78106760448332	26.8049516990871	224.7279622553479
370	42.10439580664666	18.469037247148346	225.3260983106427
371	46.792991425220386	6.64584468597531	226.669199072465
372	-36.044708810291866	-49.397711852163305	240.86786027463535
373	-5.2665071124703315	49.387573164757356	230.90119122153453
374	11.79622314521902	43.67875473224356	226.93539310467708
375	27.42914313502806	34.097702697024644	225.65180155992323
376	40.71992763793155	16.7697897197149	225.9334915173277
377	-24.507666310192665	51.65151044381201	240.01744528828
378	-3.28356430329156	47.1528086027178	230.7835414347599
379	14.6640336324892	40.69404914276599	227.19828464404657
380	31.180121227285714	28.454857840186673	226.28141615412642
381	43.14671718952536	7.363264264065297	228.1891090098493
382	-10.087070790287893	-61.494391531389255	246.315676770455
383	-35.63607861751581	-46.7529574505429	243.170567696535
384	-53.51386078179874	-28.795688347369666	245.26502544453587
385	-10.80981513172692	50.06736048521127	236.82352641071316
386	9.909307394731188	42.865453827321886	230.11405220516417
387	27.913175517326273	30.01957624171506	227.26725141616674
388	39.97164742771653	8.77623803033218	227.44128729801957
389	-30.293002937179008	-48.82829340057463	244.15871132563228
390	-47.82759000969036	-32.60963457950098	244.63810624208708
391	-8.863808248289336	46.538712114869625	235.30731042780866
392	12.364260462568602	39.41451746190242	229.77396248800443
393	29.56234966013215	25.057033922815954	227.6929598521687
394	39.20952007447487	4.7341770752718	228.55939505307657
395	-23.080254356442808	-51.564696527001615	245.38890730638354
396	-40.02453781611406	-39.17229025639986	244.91444067632068
397	-52.61788412713305	-23.190354785174595	246.77240629082667
398	-6.099725553221084	43.4929201150029	234.40680665095516
399	12.111896111267747	36.80272347919829	229.74373618031143
400	27.470961824783327	25.06989333875183	228.43827255530908
401	36.918143015333996	7.099020121003441	229.15606677044224
402	-15.234182776323415	-53.777188054467615	247.1607887911435
403	-32.44814190532077	-43.824676999995255	245.99206253397062
404	-45.57608909311438	-30.840897221947973	246.5743902162926
405	-54.321356776346626	-16.074833438624086	248.51231835001522
406	-22.61607915441764	42.212280974629806	240.7158151423622
407	-1.8636111062683605	39.76176759454055	233.12256380385497
408	15.781320285512333	32.476477854245786	229.9094981344283
409	29.7312142838997	19.592656507148984	229.6232054376248
410	35.41702526899996	0.36137626218971414	229.5415281275708
411	4.615517357448888	-60.19558066608945	254.0556133385311
412	-17.41229810462445	-51.40344001866069	248.47469294362907
413	-32.816822675223214	-41.231957705764756	246.8896485616724
414	-44.2799521814541	-28.629100588030433	247.2210590522073
415	-51.59722395965114	-13.714105825211439	248.0434686465092
416	-54.80337398712572	2.79208401658317	249.58376411346336
417	-21.374727785492706	41.978163439385966	242.78015364619233
418	-2.516514255295139	39.09017470862864	235.17381590750097
419	13.238968093812586	32.57665935991604	231.6017940199623
420	25.61836164001623	21.181752542468683	230.00730671034347
421	33.23827817118913	5.612642005025547	230.68046801827506
422	-10.75734065327278	-52.33423649802097	250.0660771122313
423	-26.235146862449778	-43.63407324771357	247.7450578489109
424	-38.085275575770574	-32.97125715246707	247.4799196355259
425	-46.11990922597723	-21.099237067665555	247.96698926856618
426	-50.731121404191775	-7.567872829042474	248.8225213317038
427	-37.708462617143645	33.733504739533544	248.72937670813883
428	-19.193378449885902	37.859304845470305	240.93474599994295
429	-2.1354294775245193	36.13107629603676	235.16089888253788
430	12.986261408088655	29.84125345785023	232.0740219020401
431	24.783563395358957	19.143486355158558	230.8747391764332
432	31.10640894208734	4.141968989593885	231.17179223844278
433	14.490542779709607	-55.69143123213549	256.706611622343
434	-7.162459647865746	-51.50781688251095	251.35537552589426
435	-23.094212101432177	-43.40799532102116	248.94097789093917
436	-35.16047095047732	-33.698196282194154	248.64363198319018
437	-42.874968462274005	-21.924610536838273	248.28171683510874
438	-47.02671077890717	-9.041835788353199	248.25429658614348
439	-51.58333578923923	4.70843561913998	252.34362993751512
440	-47.53689203758256	19.70650818680416	252.00894542426096
441	-34.663684959838555	30.68568556902657	247.28595502828114
442	-18.68094989879848	34.86399258502298	241.01023609140452
443	-3.085950825537064	34.69792940058181	236.75772508711617
444	10.67375441961309	29.464720697418187	233.62274174060946
445	21.303878617927133	20.205742598092357	231.90403857249686
446	27.56128636338146	7.739132973546624	231.40708209438452
447	24.595334992838833	-54.26775132726468	261.2846043587556
448	1.1655498506909543	-52.02352097982956	254.35992893124325
449	-16.232656638022657	-45.294837881997715	250.74625269854965
450	-29.63701648982367	-36.0625077684774	249.54922659858534
451	-38.33697164108629	-24.88377176377878	248.96670432256167
452	-43.507745279798534	-12.544257453199613	248.54898433661822
453	-45.968533262330666	1.0564519022310987	249.44135355990596
454	-45.29651304600869	15.877297708642056	251.51453464762795
455	-34.49247001200205	26.86765399548161	247.6445381884294
456	-20.919786042655378	32.85697797862499	243.35492308114942
457	-6.171768681770768	32.722399420934245	237.9937944094503
458	6.603760860263327	28.56898402144732	234.59275304324234
459	16.955086216493363	21.610769288939487	232.79995491463183
460	24.48818271461228	11.359034217811638	232.65406606760882
461	28.291039723540855	-1.2428346110255057	234.10706874449352
462	32.21978882380878	-50.02704306733378	264.1069149238802
463	7.390706512152151	-50.12963834421407	256.04508713631395
464	-10.830406482808923	-45.407130030751354	252.33882577625172
465	-24.33654805763085	-37.027154636564596	250.41533598243643
466	-34.49365198865935	-26.742358877613313	249.6710597986043
467	-39.50816370035332	-14.758496201341913	248.50206975996423
468	-42.80277171377152	-2.455592464157474	249.3630103699095
469	-42.00393178458257	10.330016100895564	249.86686606056026
470	-35.10082942200057	21.862406389398462	248.2651153629597
471	-22.833113920180562	28.415463784177536	243.6930215447643
472	-9.907677124163303	29.985089231070955	239.41484591492554
473	2.004729090145857	27.86236503581943	236.0314776990998
474	11.596957577597045	23.04254734680035	234.14741535520818
475	18.977907391725605	15.580085457633341	233.33662525187157
476	24.33127879939964	6.013927563368717	233.7287120131656
477	22.769135996628915	-45.50172477779936	258.9669609082804
478	2.7262440414844473	-46.09725640433572	254.75768549368377
479	-12.439656860323472	-41.68705712365773	252.44173719692043
480	-24.332857578177133	-33.84212996198061	250.6266198008285
481	-31.37852815395943	-25.03431925065744	249.27044146589213
482	-36.87026009218929	-13.26291336726158	248.78435672723919
483	-38.34649695690083	-1.862761233316405	248.08153192472605
484	-37.162803528802094	10.52760402542718	248.46021250770895
485	-30.624161674156213	21.059528587502193	247.49578692522527
486	-19.440611849139366	26.772841315293764	243.69909464365554
487	-7.967796768495515	27.81523287485428	239.88816598697827
488	2.200715983584376	25.583440074934153	237.06270511905126
489	10.270665729135176	20.496279280875708	234.58874591042525
490	17.087953854703397	14.741910388155306	234.41104537824287
491	20.9719283464652	6.206035251368782	233.88855809188215
492	22.00707510826964	-3.6098726888123975	234.49683189956767
493	48.70562426535287	-32.62454105823612	269.35793149062107
494	26.418566855681576	-43.64871988117832	262.3222359024124
495	6.00638508482389	-43.93553129433419	256.1849339394966
496	-10.15979435311525	-39.81373357245385	253.14351655947536
497	-22.55445098358789	-32.07204883684923	251.35842088765855
498	-30.176566570354538	-21.831828589497306	249.85803370217945
499	-33.70934815784999	-10.748039670091975	248.35000683278997
500	-35.05918309195227	0.6826005164906424	248.1551069944676
501	-32.1025444691836	11.504113859789967	247.41371284027338
502	-25.53590368429143	20.178191938074438	246.02697366708526
503	-14.997330337325876	23.922078688725943	242.1747305886247
504	-5.034666272908854	23.312241112804163	238.12183956649523
505	3.361131648351269	21.184484300113205	235.99457178716335
506	10.71450241310313	17.542564891010244	235.40308373684894
507	17.12886485336172	11.765062102994701	235.76249260190474
508	20.504817023972358	3.131618958657826	235.82311622040817
509	44.056548307397186	-14.32793737798091	260.56466169793373
510	35.211105455079235	-34.2597286297755	263.37977289029857
511	15.166216765767885	-40.3844676521655	257.6719744483414
512	-1.7438807601174646	-39.696512649331744	254.79896495926442
513	-15.03955270763728	-34.07441509241841	252.50931686991134
514	-24.252934750644073	-25.27711866099979	250.603745144605
515	-29.83916622161777	-15.721398455658283	249.54795519618256
516	-30.882595411527507	-4.8828113208324035	247.4404146623321
517	-30.068077901669856	4.6636747595416495	246.707690620405
518	-26.134918045550815	13.55597088929858	245.99945852925413
519	-18.453412222644626	19.457087523847598	243.60170233259436
520	-9.40845639977651	21.246809432890004	240.37770394257433
521	-1.0109372475420786	20.793163919354463	238.16887469704227
522	6.688304236088147	17.779428953189022	236.74787463202932
523	12.80362427675684	12.839911045229567	236.1507993644206
524	16.703501796829354	5.648097866515166	235.80144154283335
525	18.21032378928805	-2.726556855960461	236.74321962011584
526	35.32175556534894	-25.77161688727074	261.08813754859057
527	19.030906634814063	-37.37509628815628	259.5656294454585
528	2.088765906841336	-37.55487140863099	255.52469504027022
529	-11.306203134894979	-33.56584636770458	253.68854338958238
530	-20.590515758140306	-25.87048975708765	251.52581605864782
531	-26.242405059696587	-16.51514420782575	249.77255152240656
532	-28.125419399799135	-7.0038294533731635	248.03200602452762
533	-27.988350568347578	1.91617344162691	247.2868106789727
534	-24.705265582952755	9.690117650732839	246.07252790402214
535	-19.38112655272933	15.815540154120207	244.97157164241935
536	-11.675319902252136	18.766816798485618	242.27354186793218
537	-3.932390011557853	18.060622048825206	239.00028788502897
538	2.5841498305064894	16.857180903542503	237.84457518357698
539	8.391793186645565	13.847472412746432	237.09646994461502
540	12.752918073945477	8.957779397015962	236.7350051223848
541	15.346356464129407	2.701722473215849	236.9339846197032
542	16.35283729651753	-4.87942464773235	238.55677172071375
543	26.109033018735815	-24.27509564393945	256.46576188248343
544	13.948122308718197	-33.86281109183106	257.60026225794866
545	0.287748368392297	-34.02093234163339	255.37838332797355
546	-10.797177524557053	-29.478297614067113	252.85553707629055
547	-18.341404810276355	-22.798623434220005	251.08228002153476
548	-22.71985222347159	-15.086230154759662	249.2919434126909
549	-23.000342612639514	-6.893693351301758	246.41440583332945
550	-23.8542257787584	-0.1180136891030853	246.4374693782209
551	-20.389889334879015	5.85307870034363	244.1379735172393
552	-16.317736289402262	10.401713514168366	242.50774779031696
553	-11.525189501760789	13.597994531966984	241.3089847888955
554	-6.247819528310531	15.245432355451454	240.21819272969475
555	-0.8271581480346829	14.866523679046617	238.78468252800167
556	4.212231374819626	13.346977101307044	238.1912975853686
557	8.738557720580857	10.482610425375038	238.0279116257331
558	10.729305126740366	5.3224781774979935	236.60596374933363
559	13.83756976848422	0.21365653642506838	238.55225714661867
560	15.317732729813887	-7.476433198749724	241.63689052126034
561	18.108614707251718	-23.958256257466015	254.3050360551917
562	7.748048503673776	-29.56618876218959	255.11414814920983
563	-3.082215907637058	-29.74776095735336	254.72811632908156
564	-11.643509506038178	-24.95206906134475	252.66992104736227
565	-17.329912772241915	-18.63841196027914	250.67870748938782
566	-20.323155047016897	-11.963894170311045	249.16360608177064
567	-20.332976488570406	-5.176989036489077	246.9778467234613
568	-19.961914672676627	0.5280919672298735	245.979586926232
569	-16.884416084596065	5.231574955803412	244.07462483510676
570	-14.85315783602241	9.43170344847196	244.18765860067032
571	-10.00876418663704	11.121870878283277	241.93899542929637
572	-5.978066955616792	12.43005720345222	240.87081830918788
573	-1.8003596196211389	12.366011893950931	239.80260888622837
574	1.967367496295207	11.254640254891894	239.0168513915741
575	5.565378872140666	9.830150089814742	239.15056215228776
576	8.264462546756135	6.784785597384182	238.750173160398
577	9.650759453162287	2.892538489436119	238.36605290549386
578	11.10906818989909	-1.4261404479051472	239.50656236366643
579	10.981992104376527	-6.7074901323762885	241.30676145458352
580	12.562592623264345	-17.951512368973702	250.19583046695487
581	5.657913700638456	-23.41455555761265	252.41732521076472
582	-2.684752366055524	-23.50757354449711	252.3737060050109
583	-9.08775119985883	-20.01952702636407	250.82856446618854
584	-12.189438049387666	-13.965433556931782	247.63187285342332
585	-15.409427280692746	-10.232028105772674	247.78883690521047
586	-14.982677029741627	-4.805968104819922	245.36351311571485
587	-15.425598919545736	-0.9660248617688832	245.2194904269428
588	-13.576909012488793	2.5939970059676134	243.79302798404632
589	-12.280982518589703	5.678618029822969	243.7770997176459
590	-9.397376083651155	7.668521145558683	242.60927553781977
591	-6.475708958959354	8.852927597012194	241.63086624702873
592	-3.6150730733892456	9.524460419888925	241.13019018765084
593	-0.7565077961894178	9.231977337889495	240.44173075394025
594	1.8070400948756427	8.490229890481906	240.1505824919451
595	4.126424363107187	7.029336604551166	239.7506183344018
596	6.062360388095443	5.01247579249259	239.5786822997805
597	7.595185196021654	2.4655677724323297	239.78303162387988
598	8.021843463119856	-0.8311567907933731	240.21835691587302
599	6.830459259254356	-4.042001546761587	240.11579839268535
600	5.897886285733313	-8.303859612882396	242.55277501864595
601	2.619947106653182	-10.925805476338514	243.6316556804128
602	-2.2555270913677066	-17.569661037925513	249.90803806163075
603	-7.117848408570748	-15.115647390740254	249.10443941211304
604	-9.972508998006566	-11.03039008161643	247.51337485582764
605	-12.084426120969406	-7.5760193263890585	247.2220179475977
606	-10.636349923175974	-3.3094853004716733	244.33020271820482
607	-10.868934676688848	-0.5857096248942519	244.44686492325178
608	-9.47945132137781	1.8626370373596455	243.21502636251745
609	-8.326785801741979	3.867886815391994	242.9238728030947
610	-6.72357677229466	5.487059836084172	242.6750017743143
611	-4.597098971655628	6.3776484861949685	242.10645536918486
612	-2.3551274691566726	6.84576554113926	241.5560027446714
613	-0.0903891270126717	6.630077156573751	241.1189535217614
614	1.9982948536704757	5.864783317491663	240.96424851375917
615	3.6921986727032037	4.4768944094242	240.73480704927414
616	5.09340264381519	2.6159224775768015	240.8188494598905
617	5.598979639210683	0.4000439945555124	240.78367627413752
618	5.029845395371201	-1.7923525441681665	240.77360894844406
619	3.8525108153513283	-3.5816274546661706	240.86462182721078
620	2.7791432800188924	-5.964078041030621	242.17463902894536
621	0.9940086234514797	-9.985848356128907	245.74859173897562
622	-1.6689177813638583	-7.519806798051145	243.64790204214114
623	-4.302063122073168	-7.885496609174829	245.0063920478309
624	-5.58672483072061	-5.702348283631504	244.23449600194039
625	-6.68106572040752	-4.172496188530244	244.37143458208317
626	-7.70790985507579	-2.7576809245941942	244.67906032521927
627	-6.592505443569323	-1.0304086809695774	243.51412325214545
628	-6.155541080172355	0.2488897837678136	243.10224396671896
629	-5.878716636142371	1.402178264152653	243.32879248056292
630	-5.16296740410822	2.3982571458090227	243.07265238588474
631	-4.144424811419921	3.1818997664068664	242.87558478099015
632	-3.031041833479008	3.771932038155679	242.57247938513694
633	-1.7024119491890555	3.7731290543428893	241.9573697728684
634	-0.5680862614474101	3.6341153490775255	241.73995509564025
635	0.5155594564162255	3.363148266692009	241.70877555548714
636	1.5413478302370938	2.94639672923267	241.7625980618884
637	2.3732987886676478	2.1059724405380806	241.72682504203215
638	2.9443615370805936	1.064948702678247	241.91894028392483
639	3.068759740382142	-0.3342088438168459	241.97440881988916
640	2.8617687923507242	-1.6003984398599294	242.38799026347607
641	2.151920655318178	-2.8367512229942764	242.6614212306884
642	0.9066125136063514	-3.272555633472036	242.77906353325307
643	-0.2327764568993456	-3.5846453096978736	243.17110961147227
644	-1.326358484489406	-3.3471751322206647	243.32360738249446
645	-2.160875417390117	-2.774113830203984	243.427744396035
646	-2.822103131816462	-2.235635265523222	243.73242334065992
647	-3.5273618422038346	-1.8350231195019069	244.20761908328996
648	-3.551580398233668	-1.0847830191889754	244.2585467002433
649	-3.2219799169459336	-0.4003740943000715	243.77340712553934
650	-3.2899998024479125	3.0465732212084156	242.47983495309478
651	-27.642938231224143	-55.20167208094314	239.726680003389
652	0.8927390573000178	-63.933570186974606	239.88540400658303
653	2.7330488614481165	1.3329969958710703	241.83392347376451
654	1.3118980272690866	2.8006023989622713	241.80393603779345
655	-6.372383998036597	7.8692388795248585	241.49797449050516
656	-27.095268742487182	-58.909339280826465	239.4534294459947
657	10.617258588888475	-62.77300213221544	239.37687742379705
658	7.006457838980887	0.8478745617408037	241.3635864416276
659	2.296916865292592	2.524278675431381	241.28779566540652
660	0.40428451059287196	4.1986551758562936	241.37926505990538
661	-2.2991248057719558	4.820215395046033	241.1440216919924
662	-8.479650407955525	-59.58112926053556	239.002577115601
663	5.184687893129915	2.780005256719665	240.7062743152303
664	2.209933960464382	4.804741030712751	240.73131430987195
665	-0.8633492524496448	5.7086309013834695	240.78571230509857
666	-11.165781740498579	14.189177595801313	240.14662097542214
667	-28.11211807992768	-58.674516669233164	238.40852488900492
668	13.921962189482876	-67.2266125971465	238.05853978311103
669	3.888010383926565	4.4884419533366735	240.16941736639058
670	0.74588315290916	7.34308282171001	240.17523911139034
671	-4.53068134324612	9.584730483340463	239.9883430076411
672	-10.956231525668708	-63.42981523302842	237.95689907557647
673	9.454970601165092	3.4413278646861145	239.76263436161224
674	3.573881066089655	5.461462728588785	239.8478449287869
675	0.14180202441800863	7.385144805855707	239.71938131309503
676	-6.383860227025281	12.263281397197659	239.5256095957131
677	-17.98159158391732	-62.29868543428762	237.40106093028317
678	7.1177730888663024	6.801891705531298	239.35365866214426
679	1.9456452667101276	8.230658685485972	239.31256164443676
680	-2.5802112320677417	9.057901906299167	239.2438490945974
681	-25.161476527483785	27.267230944547798	238.16636329368265
682	1.5344019292085413	-67.61512909992615	237.02900862138586
683	11.476308478614214	5.424826165302172	238.7693008271027
684	4.888471088821413	8.298977077383961	238.72031997993116
685	-0.08496158394802064	9.735633217451884	238.73863745654626
686	-7.0183867673960805	13.311554993546526	238.46168638602728
687	-24.011340018220395	-60.645722163312996	236.5262086044575
688	10.757582059005955	7.4211587746731835	238.23912165129468
689	3.808193186874301	9.378448880696123	238.25489237330737
690	-2.0537324802158587	14.430276542474127	238.09586686838804
691	-21.63621939934874	31.130439951696207	237.25174433145452
692	-21.21780685767692	-60.25122827171695	236.05218764178778
693	10.314963225210724	6.445504385505971	237.72033528664332
694	4.677569987963715	9.940342211936535	237.77348648133574
695	-0.7659661636759473	13.70030854402469	237.57832646668697
696	-16.24560453723222	29.920681462687355	236.90473678395807
697	-6.0775458693643145	-64.29371956961148	235.67971005793765
698	11.047775253738536	9.739924067945845	237.09757555062652
699	4.20994739859061	12.880350261660157	237.07016313732748
700	-2.3305412995339063	15.409986215567633	237.02537020630257
701	-19.7539533954296	30.072519980548375	236.29302853563502
702	-6.39532683277434	-68.93952995632905	234.83469519820943
703	13.827632287801212	10.046362918707644	236.5098659888141
704	5.491271615583985	12.3917587274031	236.62949678190319
705	-0.6820165410671033	16.27242170574283	236.4424884300338
706	-14.578552745086805	29.75852862580144	235.86513675262154
707	-52.53320983047787	-53.64514763593916	234.22031825689805
708	-22.221831068223235	-62.0631672494882	234.4627661088528
709	21.4507366512466	6.8045744853671755	235.63480967061844
710	11.534516641582705	12.765502507458644	235.9287116086149
711	4.437990850637321	15.78865528922986	235.8073043692687
712	-2.7161246410181765	21.806351344968203	235.384894141443
713	-18.61877408172835	36.07321393462498	234.60890724718348
714	-29.870113838348058	-62.343736865968445	232.96786594402778
715	-5.41981398194376	-68.86526608655913	232.82487508957234
716	20.339902360773404	12.759196697939922	233.88445562974664
717	12.254984226073859	18.100536062322366	233.82417447847087
718	4.74376804499922	23.316364860148795	233.84771234997652
719	-4.999285382310725	30.19823498005691	233.29938227877972
720	-21.46160628135172	38.55889615524019	232.74642980168284
721	-10.528231199632712	-70.44603986987049	230.97892571048413
722	29.667042941748747	13.395183516294543	231.94691466000484
723	18.152093887839985	20.73496980872432	231.86212558948762
724	8.714026805988775	26.195330994833757	231.7006854814826
725	-1.0408449675639215	33.120223895773115	231.4819668703156
726	-15.992120246067326	41.017667371294806	231.1665475838978
727	-34.86331723298527	-65.84534813213179	229.23281120259577
728	-12.708524102671877	-70.63100740949433	229.10166186868133
729	26.96208608145104	18.59989731980192	229.86951545640255
730	15.158334711724144	26.467944449725255	229.89600614547186
731	4.664000814837297	33.61164249033905	229.52079718633706
732	-8.645562905218767	38.997614115515546	229.41177822106096
733	-28.548279206757506	46.22360322290434	228.93911697258932
734	-9.030307427308358	-75.73043311947144	226.9985120855664
735	28.327670633077066	24.538198047092774	227.9275711339514
736	14.842551001968122	31.118055297316026	227.86356904830728
737	2.2736308490081543	38.26956076768107	227.6559165314991
738	-13.828687447987162	44.950851064979695	227.21269232531415
739	-26.121670196287116	-68.04927737988547	225.45431110943815
740	30.961820352540137	26.914699811111664	225.7151344451396
741	16.963001889184717	36.711299640022574	225.82548744429994
742	2.9257462604490585	41.840120822504865	225.55123787783754
743	-14.43155941953054	49.03423245161363	225.29001692255366
744	24.474905799702842	35.74469840185563	223.7356042976944
745	9.407987955929945	42.789983151257985	223.6105900145384
746	-6.575807067930322	46.789298511391515	223.47772471940965
747	-26.759574343396473	54.6230872869462	222.84412469857813
748	-21.861966566724863	-75.24938249305451	221.27797747804777
749	-3.0192460310735028	-82.33932626244734	221.19157645426918
750	33.40534603117808	35.948433686335946	221.5214544167555
751	17.32899263036796	42.676162569173286	221.4132719087341
752	1.673360694544329	47.91878068264683	221.34052446211177
753	-14.843070192657827	53.16190362320424	221.20784099550468
754	-32.43545511579796	-71.50356392284439	219.1480602521599
755	-15.699265448220316	-77.85968055679835	218.81505583480947
756	22.62504338106326	43.835218504864265	218.9445668918563
757	7.895668326673424	48.749328515562084	219.00113277326443
758	-6.819023404820648	51.795625071935575	218.73433532347866
759	-23.131054295062057	55.843304991127255	218.44733938830376
760	-41.53923008544526	-69.40699584356467	216.70650137447325
761	-22.889604900735854	-75.33856085380178	216.49981832117737
762	46.72047430352034	38.104289048627656	216.43109672983303
763	28.001867289367205	44.98688109353774	216.54040161972057
764	12.48477505209083	49.339350608530445	216.43898142052132
765	-1.5607895400929581	52.588476313189105	216.35087362441277
766	-16.52611542137448	57.256069980355434	215.99754382455183
767	-34.30388459769824	-73.90139319129437	214.0749954520242
768	34.92656201368057	45.682046756001384	213.94406792893022
769	19.075078280702424	49.434220825423544	214.12912054677588
770	5.942421234800159	52.97787884387741	213.88207610160129
771	-7.004557168058653	55.44677931781956	213.676870398115
772	-21.928499324884207	60.90875002086824	213.29589365550606
773	-44.28395769057812	-70.86914657482512	211.3578243392713
774	-26.463993861775766	-77.73747122242385	211.45717938044874
775	33.06925399947346	47.758067869978	211.422769331724
776	17.5075261952945	51.72375804173562	211.43769426172867
777	4.843510742180317	55.36158111210746	211.2009618645588
778	-7.206402181688244	57.04454712220797	211.14571766245922
779	-21.139709952135885	59.36720261884026	210.84585568998642
780	-38.6986335867115	64.6607049523923	210.29177753043507
781	-51.28287312576564	-69.81317194804194	208.74788845844398
782	-20.56679045685094	-82.48889102836469	208.60621966712392
783	34.19545488490273	51.468297172812285	208.5274210207786
784	18.39101605147359	54.02325471052819	208.53548571587362
785	4.7891131482170115	57.03202740758421	208.48909501348896
786	-7.223574895800896	58.831296399823046	208.2058136303949
787	-21.255798812651644	61.38308456756271	208.08038898295518
788	-43.81641594384087	-72.92276204547042	206.03048990644822
789	-29.06778830743787	-79.43146476206869	205.87890635746083
790	37.658703941738274	53.384615922262235	205.56531303217412
791	18.58068818621677	56.8476869856577	205.80073433655008
792	3.8815649194992656	58.43976516504019	205.63372834983795
793	-10.259280144902695	60.65650648133982	205.4795603182787
794	-24.691492705655094	62.046981241351176	205.32619755066344
795	-20.059763777979562	-83.55492945248645	202.96202315961085
796	36.67538552876992	52.572932246585204	202.97549150789786
797	21.569815665790834	55.89948387604306	203.09721929634787
798	8.57977700898737	58.81223359983525	203.0578659465899
799	-3.1074385284358286	61.341740663876585	202.7406444526673
800	-15.065297916216084	62.75148194675857	202.69360587549153
801	-29.32081471483576	66.79468030394237	202.2777953804491
802	-47.738419085982386	-74.64648549532116	200.42690472377797
803	-28.913753619738166	-81.19925360852844	200.4657256921401
804	41.70228253885732	55.140301561070764	200.01102396432572
805	26.02471280236613	57.63834973334131	200.15921177257593
806	13.2799437539234	59.901955218976084	200.14937352060628
807	1.3041134612722376	62.25772641850573	199.97821252177135
808	-11.22156982657955	62.99753336774846	199.9556137843192
809	-22.798593207628652	65.83840895465977	199.50435987102264
810	-38.27078168214063	68.19773087017231	199.1400229248518
811	-63.24771638455555	-66.88258482237896	197.76947498117858
812	-43.874481812457866	-75.68745283859921	197.61329634689372
813	37.70542966878014	57.61993614039941	197.01810206300223
814	24.528288512035033	59.51008858861179	197.24597192690192
815	13.356520699913382	61.25853530988148	197.10933319172824
816	1.6454974058821505	62.83901070789177	197.16444415663813
817	-8.100078952591636	64.1187271893935	196.81967372699148
818	-18.56060334164668	65.5917816301631	196.68952709408143
819	-30.096383571563894	66.96749051254741	196.48909782454848
820	-55.70485164182403	-71.29895873150959	194.38342205504927
821	-35.17213356881554	-80.50583291235276	194.429872817407
822	38.31090089442807	57.8814573703945	194.09908534105347
823	25.778540190961877	60.145840559403915	194.13139451624306
824	15.020420696493794	62.08697768615063	193.9307408744446
825	4.999610292937884	63.526071983155106	193.90298903796486
826	-5.223109188133663	64.91714149748204	193.96588039140863
827	-13.876117039222034	66.42122588676321	193.51530953145482
828	-23.76608531198043	67.48745715625806	193.49522469572406
829	-35.52209612759991	70.62782662559354	193.00948072319926
830	-49.32856521008624	-75.66986623479488	191.68465315470365
831	47.87191399172861	53.54182209061732	192.79807791751028
832	45.581157312291545	55.294365378629536	192.47489431897628
833	41.78633945925089	57.093792664183994	192.49691505439534
834	38.62771940433405	56.83896305550953	192.0605888003908
835	35.75027464687258	57.212398940091056	191.72983330517752
836	32.75384372759693	58.128708148208986	191.76501394836902
837	28.620816726315745	60.27530003039769	191.65827189684433
838	25.356836245759403	60.32152974760023	191.4407430896153
839	20.913268707170072	61.43232320797422	191.23042323742806
840	15.193363104262351	62.325680212262235	191.20027287739862
841	10.964018470605222	63.474896835894825	190.61500870910976
842	4.814521536776906	64.03108594562872	190.7771008435962
843	-0.5653724951879406	64.78527104382691	190.40651301690065
844	-6.484389244380836	66.13291738699554	190.1884884994447
845	-12.315046385023777	66.44604427293257	189.83193528208727
846	-18.317762403581995	67.88864558143594	189.55530447629246
847	-24.054108654597314	68.68775199570018	189.26023256832508
848	-30.62788915786448	68.79136535562589	189.0684226255156
849	-30.80005256192102	-81.94221188017379	184.54119722793467
850	-16.33451163079087	-88.13313803804768	184.4557755803097
851	0.327478228162679	-93.81522074219261	184.31789188443247
852	50.30115367505197	59.73454032603578	182.1170623749208
853	35.85668159392306	59.91214919569349	182.01505609384594
854	23.998670901625154	62.194009346100444	182.07194271878956
855	12.54571923347088	63.94606532680886	181.85194029819115
856	0.4549830724786468	65.17046571017487	181.7192560242982
857	-12.741541704783959	65.5495495469995	181.46897921908214
858	-27.493935508401602	66.04993782990093	181.22837238306948
859	-53.9521437877641	-68.31526304077282	177.63326938255443
860	-47.34675612527814	-70.99346587854762	177.35163145856876
861	-37.929492437419235	-76.74449611184681	176.87431795189048
862	-33.595177196179705	-78.3834211029058	176.75500656694732
863	-29.917071182680285	-80.44458014725686	176.56216218602344
864	-25.584911351742104	-82.65149429478507	176.23909388352678
865	-19.977191623603026	-85.1731911245594	175.98734789021904
866	-2.4163049548549265	-92.2749634176775	175.27908764093212
867	34.00213976340768	61.84966262274556	173.30176498301375
868	17.903488668326226	62.43688497706293	173.38579624834807
869	3.6402793239549895	63.13392695428295	173.17024369239658
870	-12.161843957521437	63.754618710179294	173.0113233203341
871	-28.799100012724704	62.902690026705024	172.38685185231247
872	32.83260913385755	61.7491569244176	148.75506378914207
873	7.379696001972692	60.102800773204685	148.98539800968422
874	-15.345845825934092	58.081695238644706	148.62309373040551
875	-43.36297999813889	56.105140050225714	148.19844579375763
876	-75.99722101903443	-11.49349906982656	147.4306621640153
877	-58.93209088524075	-17.680474580363825	147.55062493497383
878	-46.211988559291626	-19.33089356057279	147.73514210294258
879	-38.84219189769027	-20.392606651946547	147.718384212258
880	-35.27315755336267	-21.87028427422796	147.5645815430691
881	-31.520554175602925	-23.92540282957976	147.55636975597395
882	-28.88709186844261	-25.199816380800073	147.3419748346697
883	-26.475336977324314	-26.754047931978963	147.08411811673767
884	-24.48430508144006	-28.870901569216226	146.98076333677488
885	-22.208733115425446	-30.12319279901284	146.78191007372237
886	-19.181301721807646	-30.93627267155361	146.57464361577718
887	-16.509677958561362	-32.26273960117729	146.34980863021354
888	-14.739912274533733	-33.106385012724914	146.22720003199527
889	-12.810812036422472	-33.9028303158078	145.88522902642325
890	-10.783206270304348	-35.051359782519185	145.63006522662255
891	-8.511468845094209	-35.452819223602695	145.57187590424581
892	-6.30931378052051	-37.70297245366081	145.22325622388064
893	-3.830818887399975	-37.71370925249327	145.16680365521
894	-2.259591670217225	-40.41575794538691	144.77220950702758
895	-0.2848505573286358	-40.80117393770105	144.54981121818315
896	2.853315952659001	-42.95873382856259	144.25721971486792
897	7.075275770432363	-48.499252481508734	143.84199843899898
898	12.180771568555814	-50.7365650140294	143.41284268970452
899	17.881841751159175	-52.8296257141202	143.05380510661587
900	23.266874594912846	-52.753066492628136	142.8916435553934
901	29.085405354024708	-49.77370590805642	142.51257554384807
902	34.2352730966911	-47.6434239423382	142.33847756921313
903	49.21266514704373	-57.41740163065667	141.60445082735015
904	60.16802301993594	-56.50153446718558	141.06622143674724
905	73.1883429109024	-53.369857597466066	140.60935073238824
906	18.167728452053073	62.53373149876245	140.1517285555609
907	-6.423330075532848	60.10461241961217	139.91709113020863
908	-29.39387242823046	57.440663252335355	139.5756473463078
909	-91.5724704359757	-9.301592345728249	137.8244982345957
910	-58.26820873307585	-15.286378399683688	138.55899370803536
911	-45.700933898582754	-18.464375840186367	138.77546385203402
912	-36.37627657275465	-20.66460118399439	138.71239624230736
913	-30.257230272344195	-23.98158520445848	138.7124990376031
914	-26.433662883930996	-25.26055692872031	138.72046118313438
915	-23.433462657167972	-27.926913308602177	138.40742200188032
916	-19.75755017005719	-29.73750362385751	138.22061363686845
917	-15.853974437176582	-30.848497907005186	137.8914289474863
918	-11.750139121327654	-32.63726695785408	137.93721820962412
919	-5.640403224536084	-34.824901246705835	137.6965844008206
920	2.0709332837803265	-39.51576105897814	137.26841358686204
921	13.897677210395276	-47.22025631892417	136.76086847100174
922	31.613831622212516	-47.76328941985432	136.21375722325683
923	60.83705106680704	-45.34654032756379	135.1935173485735
924	2.2562372705256877	61.530943431350195	134.64436729450773
925	-15.645797627882848	59.21696724285236	134.49480938425046
926	-34.9217242310204	57.662620423099185	134.07448746466594
927	-94.11217604995888	-15.411459861023987	132.19072520947577
928	-50.900144000606204	-21.187684992604066	133.34434531737327
929	-32.45641902928994	-24.635762916961674	133.558108313273
930	-21.967713753085295	-28.218770857529538	133.5289777279496
931	-12.794389881204063	-31.667226192450638	133.3756661094759
932	-2.877501839857536	-35.76398412686508	133.14216041896134
933	12.518057690816793	-46.718027314206616	132.48487540245685
934	33.064079055301924	-46.1834169435384	132.052616998207
935	73.7871893133959	-46.286616599173854	130.83955326655052
936	22.140142017569886	64.29964128071398	130.4932045995572
937	3.3474049720090537	61.80806179906972	130.55965599968692
938	-12.085044600855724	61.03393518898516	130.32042254380315
939	-28.046350705116375	60.42069040713872	129.88255677932193
940	-49.91644863491024	61.64168048357863	129.1883450767607
941	-72.09484810569143	-19.587736704340287	128.44563797264982
942	-42.505685999841	-23.85307851732378	129.15666483310508
943	-26.583694445290224	-26.491061427264555	129.32778242832137
944	-16.86635131673653	-30.679779151413808	129.25948441558876
945	-6.792847057466651	-33.688767395515086	129.04101154182354
946	4.748141380260414	-37.065041946400704	128.81269918490568
947	24.94349674444089	-48.743866611365185	128.0675866632265
948	46.20134797165356	-42.93294193472999	127.51220980310381
949	16.965828859436723	65.13282013544037	126.15683782611734
950	-0.8708830595186571	62.36835137333293	126.14811298429197
951	-15.28673836915593	60.85905642894622	126.03160348271058
952	-31.237127416325	59.49796012574399	125.55742337983861
953	-51.40877363651134	59.55763748850005	125.0210686092953
954	-57.06233425222995	-18.430631777600787	124.58080584865252
955	-36.11203281043924	-22.65303547766564	125.05635532519011
956	-24.032157482353817	-26.043399617320247	125.15268226035562
957	-14.954698497050831	-29.994484865651433	124.96245301029887
958	-5.501557981602583	-33.59601218720868	124.86444232288488
959	6.123612503509809	-38.230990287892915	124.53996287411474
960	27.354892242340156	-49.34953194548544	123.65382239117162
961	57.5044797670903	-49.113465496696534	122.75417623608291
962	25.425713723079365	68.36768388549913	121.73013941895067
963	6.001410076966568	63.488287016595784	121.87848780791751
964	-9.691716046317882	62.60467697225371	121.73319669698492
965	-25.439512026522202	60.8151110573271	121.31456441216483
966	-45.11322197513861	62.551024914527034	120.65108465135904
967	-49.16792921812856	-23.346649295065063	120.3953184130005
968	-30.19293083584904	-25.24520869440016	120.9129513021029
969	-20.032756347256953	-28.716282786735135	120.60375553896733
970	-10.566645352444805	-31.39815134056154	120.54893815244088
971	-0.73654013223134	-35.16205867852519	120.26254497406205
972	13.278568381236223	-43.432240159487215	119.81305585972962
973	34.27247676456961	-45.1523206645496	119.1162732753204
974	69.55573034582291	-42.623806375568854	118.12410611186306
975	17.91206456078028	69.26081459384069	117.30973043089546
976	-0.2248497691284797	64.41445235296646	117.39651925408339
977	-15.071339807907606	62.297452066198225	117.21882304477879
978	-30.90653754240312	61.184544844759216	116.78662736815784
979	-64.38648283976754	-17.493420214090555	115.73379110681356
980	-41.339877197242764	-22.53923273732993	116.24858920055931
981	-25.867519803782542	-24.461697472764	116.46545649445727
982	-17.484302478179476	-29.214140631263994	116.33230423641339
983	-7.72224010292525	-32.66737450142755	116.08817911437052
984	3.5525760784394844	-37.58232928989619	115.72253445500041
985	23.12524407130975	-48.92183205852316	115.00401967323444
986	0.8086422218725154	66.18497318066052	113.08850135936359
987	-15.493865624929779	63.079721349890576	112.89807334529962
988	-32.67626246403628	62.50392525814672	112.50186796790445
989	-60.93571962659394	-20.388806577548934	111.52878360925524
990	-38.35136786725558	-24.52672298794939	111.99680683295162
991	-23.78039771099832	-25.32355148212045	112.31390471167208
992	-15.931455663081554	-29.836965086294718	112.04750831993022
993	-6.602348329195489	-32.74399898080238	111.9717217229437
994	3.7204671348102627	-35.39788026054212	111.57277720595084
995	21.37543966834407	-46.47353896604053	110.89952332180462
996	11.879410230430217	70.9885563254864	108.68149840671208
997	-4.77035263022211	66.54985093180723	108.61691865930436
998	-20.649497228710334	63.55261767174784	108.41210509077086
999	-37.528614614658004	61.481740388979006	108.09656630439065
1000	-61.408853818934	-17.376954079781456	107.26586681178003
1001	-40.04735024849388	-21.65352150260167	107.68839671727824
1002	-27.23956349287425	-23.595650075231767	107.80262040379512
1003	-19.770926068608937	-27.717816082103987	107.65304133272616
1004	-11.793301933887868	-30.563056333587884	107.49530338433101
1005	-3.2545788350817197	-34.42984774409008	107.2732388775222
1006	7.827094915607432	-39.17078357296327	107.11241344416317
1007	27.475077317366146	-49.77101670028219	106.1059970011163
1008	56.813143398610286	-49.911566029807595	105.30048454665462
1009	1.5659954612480105	69.00733325902367	104.26744050439925
1010	-16.24691477101752	65.16281599237892	104.23783574274012
1011	-34.370429552948806	64.64137648555257	103.82948419015088
1012	-59.94383490195128	-19.940659818056364	102.9657419196194
1013	-38.817687961763994	-23.97429271684542	103.3307710517089
1014	-24.348800718047336	-24.777519620689972	103.5847713838292
1015	-16.946011188911044	-29.58940354085263	103.48650434947513
1016	-8.727233515781377	-31.901392852984024	103.21712171025285
1017	-0.36435291098355005	-34.79186824688519	103.07944311946949
1018	9.564623939660624	-36.458177967192796	102.7443024111052
1019	28.181494595731888	-48.811780473035355	101.95230109618944
1020	55.25298064622672	-51.7048248068675	101.07577146942276
1021	8.678805907257043	71.71778754282683	99.8888529007213
1022	-10.690236692368638	69.05472794334912	99.64814626414011
1023	-28.89960858354595	65.2156735185652	99.59885059267913
1024	-49.48398371495538	-19.69206879206372	99.13319406212281
1025	-33.04517675357652	-21.87212536035183	99.13035568176554
1026	-23.905881592456787	-24.24202283760946	99.11377733214113
1027	-18.106471815489858	-28.64160619377306	98.87135842906173
1028	-10.86484350267191	-30.852395368049766	98.8075155005971
1029	-2.7087262304133253	-33.66630059681264	98.49242345320602
1030	7.0874442860955735	-36.80457634219265	98.24600126475696
1031	25.406869170358863	-50.07967491175608	97.57201607274158
1032	14.80765905862205	73.43780560312719	95.1439362574215
1033	-3.7951680094928872	72.41611954202746	95.13564520752311
1034	-19.554239379751852	68.64569069104584	94.77327434602262
1035	-36.8260392018618	64.56291965560274	94.66069093336193
1036	-49.86471757831966	-20.451011108357214	94.09639778961707
1037	-33.682935903202214	-22.54876023915608	94.39735891328576
1038	-23.324160756064643	-24.492781657099084	94.3796511163456
1039	-17.46441273083267	-28.723912806512413	94.23886578210977
1040	-10.127372900323307	-30.98473634855362	94.08827122792479
1041	-2.1884806868675764	-32.94915840935236	93.88081185647911
1042	6.731951158343092	-36.32235809151777	93.47302286100341
1043	24.120961687572702	-49.45530041061733	92.7695883316477
1044	48.353189172279656	-52.583698191193534	91.94117835743475
1045	21.350946500336487	79.6828171289407	90.50222547755868
1046	4.538340244410947e-15	74.11672079771435	90.41096498599074
1047	-17.53509407563332	69.81013569180183	90.40253161810449
1048	-34.987975562032524	66.92582457586902	90.05359593766025
1049	-54.94003595183758	-18.169679691239015	89.4151732374794
1050	-37.14538273688544	-21.359542420174005	89.74785253691402
1051	-26.179091252708826	-22.359056201924194	89.74764603759036
1052	-20.227044471603364	-26.455875929774425	89.66028824639943
1053	-14.02912668706374	-28.891846094440265	89.5957199123294
1054	-7.2304839240396195	-31.56995064688599	89.34601723872936
1055	1.1538284134777674	-36.71541543898662	88.96552671908341
1056	14.415679245637504	-47.747033225788826	88.3686553778831
1057	30.5458430673316	-47.763203623503536	87.91618777897031
1058	-15.029310861103369	72.5737970775951	85.46170241948892
1059	-30.79850210737662	69.17456831433441	85.34151946898578
1060	-48.10359048936776	66.9432298191623	84.86635229006845
1061	-49.77061427202762	-19.504890448766428	84.50554568646476
1062	-34.91330005207988	-22.24222516982878	84.7969423969439
1063	-23.8298862372893	-23.254611950684296	84.85993636152932
1064	-18.557630036340754	-27.512817959978438	84.76803828626896
1065	-11.865658010341528	-29.66626141139731	84.65513753508446
1066	-4.8377803463292235	-33.16177885916727	84.40436602893294
1067	4.310034357551217	-36.14503396308452	84.06074601906369
1068	18.119492644611196	-46.23549573829164	83.43894660005412
1069	34.10163137013892	-45.09043925166051	83.07747975333734
1070	3.00972306535703	78.34530595429996	80.50979161534087
1071	-13.71234866475252	73.9852127209243	80.56132242184685
1072	-29.425221575248788	72.10430440144248	80.2683840177167
1073	-54.14551181575718	-17.4885238005656	79.60580309154875
1074	-36.792683291286416	-20.143405719085578	80.02393974478935
1075	-28.177481063122816	-25.19357573738157	79.81778313442294
1076	-19.761006295024877	-26.319189300828835	79.81351333786847
1077	-13.406828482378899	-28.882539535799626	79.66530481912423
1078	-7.127509946688207	-30.872637377800277	79.56347578195948
1079	-0.11770544732407615	-33.71998983022714	79.39596058079292
1080	9.284081790177169	-36.42290391034164	78.96349253296626
1081	27.30654113236968	-48.0682053155587	78.0097358592136
1082	49.60612729330446	-50.12834051787939	77.36429340610164
1083	8.856036743083665	81.52120359936461	75.5390059936758
1084	-9.98075848543823	76.84758354885928	75.49816876410978
1085	-25.99547134697331	72.60253581189173	75.26724263357391
1086	-54.446661697637154	-18.64125886956193	74.44263106086566
1087	-38.88893252020202	-20.85206266275608	74.69733045903979
1088	-30.165117775540672	-23.482903488844432	74.78117749830017
1089	-22.166951008449864	-23.688120395546875	74.71386532551583
1090	-17.548063930666455	-27.021648829611696	74.54674968991094
1091	-11.524408846277717	-29.107334137013503	74.38849905731718
1092	-5.293370227774375	-31.29628404665929	74.18505111888487
1093	2.0987295153204113	-36.398590362313314	73.91976019961646
1094	14.175206362579518	-45.23313850984689	73.38006157386121
1095	29.415290826531766	-47.07430559148325	72.81027506993166
1096	54.94688856347264	-50.70352943647658	72.11312040413486
1097	24.027257522570817	76.67107199224077	70.36611521141151
1098	10.439507135218395	82.63720809543825	70.00392613939437
1099	-18.37786055539528	75.3890137490218	69.87721951584501
1100	-31.524233206164826	73.19845055805872	69.52317141826995
1101	-47.714765472388	-21.243982301076418	68.58601415667101
1102	-37.06931090755168	-24.722157195065318	68.70975228625548
1103	-23.79997967040388	-22.506521961576745	68.93637962044932
1104	-18.79969758543701	-26.162547601739362	68.82656950289675
1105	-12.82827977372285	-28.149090858789926	68.73517317203539
1106	-6.368997257082623	-30.486670319161302	68.54928350635282
1107	0.8644088467277036	-33.010442059249776	68.28055887060839
1108	11.192187215553046	-43.90869971976664	67.68053402112207
1109	26.870803733916706	-48.07964211414685	67.04723598795181
1110	52.06672894664984	-53.35475948502908	66.18712225377885
1111	8.357906136643242	80.8777858700671	64.29397533507051
1112	-6.023574694038643	78.28333952572846	64.30782815270561
1113	-19.820015065437097	76.09020974066895	64.16562898362884
1114	-33.203879139889736	74.57713358446348	63.70841001161
1115	-39.88434574537519	-25.11651297253449	62.923136378013396
1116	-26.9984908153427	-26.90441240605649	62.97000587747152
1117	-17.12592486172245	-27.09053429028472	62.95218835542801
1118	-9.556068376016624	-29.586157131744667	62.89237899281386
1119	-1.4033310380082638	-30.903749167705964	62.80428200838628
1120	8.152344880600424	-34.48684575068933	62.335839947823274
1121	27.51661243663377	-46.713938102462734	61.52127317310283
1122	-1.6926407314129512	80.80582457781195	58.52512491253185
1123	-13.301871595110699	77.81915400558931	58.44041978593259
1124	-25.19219912284478	76.17417307484526	58.10741653371565
1125	-36.68895965782852	74.23446877001005	57.878265821445666
1126	-48.82304364925608	72.65635390108918	57.40810668408858
1127	-56.76197434229538	-24.680808871245038	56.28075532243497
1128	-42.55744153381639	-27.21661931821104	56.494640368027945
1129	-29.04694170245745	-26.80374634769111	56.7403510964167
1130	-18.733898705522417	-25.690587613315685	56.67988148522841
1131	-12.71289521876971	-28.553630164147865	56.60022216743994
1132	-6.060886828988008	-30.609715241103288	56.44796893061016
1133	1.6525873847010766	-33.789604930352795	56.244404049175046
1134	14.227404949322102	-43.5288001752931	55.502256851992115
1135	30.949849487131274	-45.88503883096488	55.03528185993548
1136	-0.7160781619528822	82.05442996525943	52.194316628820616
1137	-12.193150244204848	78.76295886760069	51.86919612368297
1138	-22.947667956921823	76.48856072809195	51.669501196925694
1139	-44.41478503769032	-29.845496947445522	50.02157799427789
1140	-28.937109586235433	-28.53586600550807	50.31127903518097
1141	-18.47296009898823	-28.33746357101269	50.5004063992659
1142	-11.201203634542324	-30.443979980247672	50.351711813571
1143	-3.722161372105216	-32.16970074831089	50.16338142393465
1144	4.273747171961774	-34.806877514033395	49.664360291567505
1145	18.019335763514587	-45.97992550020994	49.01827293074541
1146	32.499324898526176	-44.40469640303998	48.737503624689
1147	-16.22829060973807	78.36345129273006	45.57818821487365
1148	-28.814821663741238	76.66059066986367	45.16196574659671
1149	-48.58062939764631	-27.935100891755795	43.83104595586872
1150	-44.16718557565597	-37.06066912667139	43.563546222225
1151	-24.82331646985994	-31.431770364005924	44.09315690349467
1152	-16.194459196915542	-32.48106014207408	43.988599230111504
1153	-8.219492055123938	-33.975308024301576	43.899357126531754
1154	0.4388720713548808	-35.92038046826475	43.57094629670223
1155	10.394607601112401	-38.79320369209313	43.35836646163341
1156	27.00169679096504	-46.393560141622004	42.752993206730594
1157	9.556206199436406	83.87374537147578	39.5195099115125
1158	-14.758759216918701	78.86273243210991	39.185257255853
1159	-25.31094894004362	76.53323935102867	38.99516592611485
1160	-58.569114225513125	-28.566065691219105	37.143975818743456
1161	-49.45324999727683	-36.327023604579885	37.219777606582284
1162	-32.32441730300628	-35.89990239128005	37.520159454830605
1163	-20.104006681537797	-34.266449786754876	37.613421998425565
1164	-11.302042526523488	-36.286680884194624	37.441643241947304
1165	-2.056310141115404	-36.77980142136701	37.337829560730256
1166	7.414676810962214	-38.869097037686664	37.028020372810715
1167	20.79973306419068	-44.20168273419974	36.6161453576193
1168	37.65437342550705	-44.71600596614417	36.0046115194167
1169	-7.4206428025857685	79.99210050726313	32.94249630308286
1170	-16.89826316421648	78.15756257463697	32.78330993516124
1171	-26.185245575513626	76.91865351128102	32.523869366374356
1172	-34.916096160942836	75.56535551891173	32.22863723880505
1173	-53.177209253865016	-35.19722698981519	30.316133701788317
1174	-48.64766514817342	-48.14087689580726	30.07219260582974
1175	-23.02523902708322	-34.78734146351264	30.846617990351774
1176	-13.727392869267387	-36.71558002372035	30.72555803880425
1177	-3.7919501087612923	-37.99044083857703	30.728876511655812
1178	7.029828639176766	-41.126191423023286	30.325715067959095
1179	22.483994978858245	-47.56525911547201	29.86130339370959
1180	17.141588579177917	87.37140714619167	26.362087956599908
1181	-6.657548307364177	80.97732871395765	26.20990487738527
1182	-17.11391522283008	78.4915026541946	26.16009536664285
1183	-27.294500285286006	76.6518619453834	25.89028302008967
1184	-27.459683631316235	-37.381829412922386	24.5839989161517
1185	-14.856795363029669	-37.71617228467052	24.58651870911376
1186	-4.010658207381332	-40.1816134129062	24.40301579638617
1187	8.34928964244817	-41.03806969052906	24.210016694866454
1188	24.23434441753691	-45.96452420450996	23.675659998121887
1189	22.225896957772424	85.94116681248862	20.361921445618464
1190	-7.0532744653428825	80.61929604460015	19.994972452263823
1191	-15.04417536057023	79.61904832510241	19.896943897801066
1192	-23.073792851389452	77.39949921262976	19.676324394283483
1193	-19.20708033057233	-40.268481324233804	17.359050567599525
1194	-6.920495370337094	-40.91642555384321	17.54201501615273
1195	6.469358353588968	-43.81040901335294	17.106196823703613
1196	22.417292233626927	-46.166591229464274	16.703384588391373
1197	-10.21299405124892	-46.45136084611859	9.573668381414677
1198	5.0451906322190245	-49.668976325855844	9.385227831919337
1199	25.53622523975305	-55.26545493397563	8.806801683731692
1200	-18.603390722095234	29.0893113406103	6.317075947836656
1201	-21.88455498902112	27.810308723662608	6.291115411984038
1202	-25.300151902370374	26.107731467882868	6.154278789075079
1203	47.718106116156534	-57.27304981572463	71.46411662406535
1204	42.9487531069482	-58.68202950546958	71.71933096541807
1205	38.83643647539195	-59.12282410009821	72.05658783216813
1206	28.635351575029468	-48.227428558762675	72.60200166154027
1207	25.639328515134935	-49.88873768974081	72.992258377609
1208	23.216875294875027	-50.477107157892895	73.07298660763445
1209	20.6620895875521	-51.398562355703326	73.43706770460426
1210	18.404061056128597	-51.97146516378539	73.62357120843978
1211	15.534140665177748	-52.10823881132749	73.83094451575903
1212	13.265217703678076	-51.292791001494564	73.9611059379821
1213	9.270421008051983	-47.25173075819799	74.49509287725664
1214	6.633236139224267	-45.46918095123899	74.81515081206555
1215	4.591377597477016	-44.42984260726707	75.01672533699559
1216	2.0773103250184963	-36.02711403437269	75.54742917265469
1217	1.0016456963136844	-35.85947012761148	75.74980799489435
1218	-0.2508039105078488	-35.92443024459416	75.90120743844852
1219	-1.8204986477752572	-35.937172983106656	76.08606715155463
1220	-3.5963032493114397	-33.10453399158904	76.44204643686862
1221	-5.003594637414215	-33.08472774383415	76.58485426065204
1222	-6.51177158702204	-31.72287758565289	76.87842809919562
1223	-8.782577804489643	-30.831478930411446	77.13373801972557
1224	-10.315459341429234	-30.301462730411554	77.41528194821637
1225	-12.118716147409875	-29.40220925560077	77.5872999107421
1226	-13.989506757503461	-28.556136166829795	77.83705354568167
1227	-15.898859074986426	-27.09894921891469	77.98135420389349
1228	-18.00679553548297	-25.812136069365838	78.18835389376443
1229	-20.114611105776653	-24.487928334907675	78.33512262325075
1230	-22.829672420330454	-23.72353975857076	78.60513276057418
1231	-24.65175751373665	-21.580982322015885	78.71873671723597
1232	-26.221760567540734	-19.616383152281916	78.95292177614465
1233	-28.722216351198494	-18.86696969798388	79.17119825453051
1234	-34.941020612308094	-18.34444593758176	79.15659416195967
1235	-38.791892643077055	-16.06812804288358	79.34540826830187
1236	-44.28636174939102	-14.304105096099404	79.34268821640967
1237	-50.86210687807641	-11.369027863195315	79.28743996820242
1238	-25.265645277006424	74.21734538240516	81.21497796494043
1239	-17.666034601378186	73.58432986353	81.61039780656449
1240	-10.47125895355954	74.50687891340216	81.82782718588419
1241	-3.56464842502975	75.58818730600105	81.98798901619932
1242	2.8841664072704423	75.07697375934892	82.29730963056511
1243	9.206803851711886	76.08092745033393	82.58469936537813
1244	15.641399615823413	76.8799352975088	82.51165627803823
1245	23.049718564753952	76.34435113346744	82.55388184060166
1246	48.16323041836108	-57.80730459675667	88.52050919742157
1247	43.15712461277447	-61.63476149245491	88.70941035936596
1248	29.18298301624948	-49.34572940082014	89.33845648386648
1249	24.49465304479727	-51.12428470518643	89.65714601981881
1250	20.370796760816113	-51.98014675650586	89.93314693979994
1251	15.564852450329766	-52.88483184233507	90.16908599379065
1252	10.381422239707291	-49.26337901507531	90.4124595679018
1253	5.535348913366075	-46.42083052554001	90.88752591879324
1254	0.8708354559831866	-38.37433377802642	91.43990505037846
1255	-2.316331822127273	-36.81704002007375	91.74325085150372
1256	-5.5288784227151195	-34.136326324778516	91.98608321256484
1257	-8.29634705705059	-31.850166892819036	92.22409626350645
1258	-11.148916439445559	-30.798541658805014	92.39792965967024
1259	-14.010524348405871	-29.373675142519346	92.59131258405932
1260	-16.928159016384452	-27.732776405292512	92.8341290420617
1261	-19.728261150845334	-26.08543712492372	93.1031045331988
1262	-22.88960489679984	-24.54609607615587	93.1821934577365
1263	-26.081162324431208	-21.884693687104992	93.40682086702077
1264	-28.95839114707126	-19.094540804114065	93.71405304189636
1265	-32.02803800903838	-16.389575086006964	93.68445229510553
1266	-41.92442630831637	-16.009381644978433	93.67488397988916
1267	-51.46798063355135	-13.023401254173782	93.6036224843391
1268	-63.30583315135335	-8.10966426080061	93.46304669477206
1269	-47.14200927351029	70.4198927065819	94.64090380059952
1270	-27.4163252294181	71.05106755885762	95.46002058594217
1271	-18.0881002167123	69.94149396980215	95.6332453881821
1272	-10.95208867477052	69.93857565629986	95.7037374748013
1273	-3.2699458045612317	72.00979825799324	96.20166375823999
1274	3.236253210100618	71.26782971328112	96.44289303277526
1275	13.208337241044864	70.578125871144	96.64028447213161
1276	20.850002356391865	70.84223072777728	96.71995027465425
1277	28.36245210575618	70.55381581525052	96.86077411157737
1278	45.800297418804064	-59.9043022701477	101.26326682763897
1279	36.62099870053854	-60.70732330334937	101.64051395139097
1280	24.207251528693725	-52.15005922164845	102.36063632097444
1281	18.01873249072404	-53.234051982710355	102.43984428566944
1282	11.730728124943694	-52.05334586151601	102.98375652765299
1283	4.6515421577053875	-47.44009676843946	103.35014953979066
1284	-0.6540356782628088	-37.46967891282407	103.89179860205695
1285	-4.091387593287514	-35.36082973398035	104.11662814704368
1286	-7.915165092046006	-33.22438545288302	104.35039152129275
1287	-10.985449621789812	-31.54591425471981	104.62188710794806
1288	-14.327395615095861	-29.63764132705359	104.85872765618149
1289	-17.707354074644424	-27.68821788406445	105.1685152976537
1290	-21.097307097046127	-26.239758010317825	105.32280193796623
1291	-24.44609806706508	-23.855947888177504	105.49542777362171
1292	-26.799572967734758	-21.08918437844055	105.66501891655241
1293	-31.03099651791526	-19.240032994854094	105.80258117437018
1294	-35.95529422843104	-17.14979561792499	105.9158272422826
1295	-44.286904606584656	-15.162796534480032	105.84697221920612
1296	-57.611444266829174	-12.456035147741336	105.65936583017503
1297	-71.18762966416375	-7.607762935653078	105.476869366046
1298	-46.78277117026613	71.49156795138205	107.18772803513582
1299	-34.64933828677866	69.49582119977715	107.65926988167496
1300	-23.530653164785267	66.81891133819563	108.09698530065702
1301	-14.216066212721412	66.88133314270856	108.28466670764078
1302	-5.475733519619238	66.60263699142367	108.80070898074064
1303	3.8830957890146296	65.35993753306472	108.79734435475814
1304	13.522750376138188	65.8777030291624	109.0563810092126
1305	23.610824025249663	65.94247413178944	109.38337879784581
1306	54.12120350267447	-60.95817857997588	111.76402617739029
1307	42.89952321605672	-62.65317347860725	112.17697314857526
1308	25.9227429074864	-51.31830842410635	112.98773401091262
1309	19.518352726275996	-53.3364055907243	113.2826600640011
1310	12.738452207427782	-52.2552309999489	113.68008501230611
1311	6.581314377186194	-48.67645093016322	114.05937569350726
1312	0.8557097312731865	-40.85115591958289	114.59522959477454
1313	-2.970195069517851	-37.739906659670176	114.87230050949847
1314	-6.426294114708813	-35.014122992386376	115.18728950802085
1315	-8.998693169428432	-32.89368222384479	115.41141704213305
1316	-11.663532366731502	-31.70055267781525	115.74493330541452
1317	-14.155033345753065	-30.494408933225337	115.96595439722705
1318	-16.010700359296724	-28.76555111642395	116.24314638868134
1319	-18.149299753141058	-27.524857847519577	116.47610532783949
1320	-21.069196266605154	-26.678229704326075	116.67831294969415
1321	-23.653421680011377	-25.01279211780628	116.71764307499541
1322	-25.65666174413174	-22.939703139934498	116.93385717359456
1323	-27.244841197066794	-21.983815489650468	117.11029486986331
1324	-29.237289961338874	-20.019190247391126	117.31652779618207
1325	-32.64502077140976	-18.620391101987646	117.54734359044755
1326	-36.67649213746863	-17.49378937476899	117.63684058256558
1327	-42.81292051089712	-16.52013112646966	117.6696235851573
1328	-46.208320524782536	-13.337346392835387	117.70449213922018
1329	-58.12415541775248	-12.566887222321535	117.57204680895723
1330	-63.15274762008693	-8.426375592267474	117.59239413650903
1331	-24.48476680920618	66.19092547212104	120.28800314967305
1332	-13.0755412531888	64.26833852567255	120.75969520330716
1333	-3.102057778222006	63.426181131238245	121.00641735808017
1334	7.017987823243138	62.56677100745541	121.27671331980991
1335	17.40262496469752	61.91181008313647	121.54050366573802
1336	29.907666835765017	63.270158346860256	121.54542719101391
1337	43.55360500718691	61.285875910600105	121.41153152673803
1338	57.44834072173257	-58.66431404823692	123.37450943129022
1339	44.39853781799706	-60.22071172339216	124.09186274521585
1340	27.82900969075062	-49.99886218680739	124.79637078638564
1341	21.427540754708556	-52.76966943266045	125.11058564360292
1342	15.611239065060861	-53.04244003859761	125.26396364419315
1343	10.061068074777221	-52.246385734360054	125.71682394658467
1344	4.463091240644024	-48.11066272726129	126.18703291666588
1345	-0.0695373662896006	-39.841935613284235	126.60916833261695
1346	-2.761780626325319	-36.730506094192975	126.95295258334045
1347	-5.189658441631288	-36.464440814537525	127.10055393236587
1348	-7.236069312236482	-33.753247687202645	127.42076752468165
1349	-9.874780386916633	-32.91435716775816	127.76564228849304
1350	-11.52966903252021	-32.20111678914678	127.85014885476187
1351	-13.736729826390377	-31.442132277867334	128.17227804863035
1352	-15.155548398434927	-30.00288626180607	128.47805749669487
1353	-16.60054522418018	-29.222244308349797	128.54811976717463
1354	-17.838774537868073	-28.548006848728583	128.86397812732116
1355	-19.339901169095086	-27.620241305232614	129.11491449987182
1356	-21.050041392458656	-27.632129082432183	129.18723294000733
1357	-22.31649841731423	-26.690232644492387	129.49958147963025
1358	-23.597858337749937	-25.933707696575606	129.61456520394586
1359	-24.667321577564135	-24.840135906940567	129.9158132132535
1360	-25.563846358952443	-23.922224320211026	130.2036024218695
1361	-26.90513421284206	-23.553664500198852	130.35338872613454
1362	-27.671268147174548	-22.64867054654942	130.455020734071
1363	-28.3744831112748	-21.851293644616213	130.80188901831707
1364	-28.978650975799212	-21.131595749173453	131.13364432919195
1365	-30.869583115500106	-21.057801863694515	131.271594483081
1366	-30.485697861156595	-19.7976436749602	131.49571778667473
1367	-32.08085844908712	-19.582239631248303	131.67553279203287
1368	-35.40437142770349	-19.94933804584343	131.77146483546665
1369	-35.832738716834726	-19.052605138002463	132.09326635888306
1370	-36.6621566866043	-18.519387941758275	132.1344712997702
1371	-41.41950895975968	-19.138500015606493	132.16561644024432
1372	-41.70041227315258	-18.13185529733954	132.42543448339472
1373	-44.09481072954541	-17.103249913961093	132.61496450184507
1374	-45.94293978984732	-16.449954007075856	132.96779905870017
1375	-46.5442522977795	-14.854165695836887	133.10421979110401
1376	-52.76825610613057	-14.832487853657952	133.08785996499944
1377	-54.457673551867316	-12.772932017191675	133.1836341969414
1378	-58.9666862334362	-11.996907903588355	133.23319579469194
1379	-59.38753131897485	-10.364783437125196	133.73362757715154
1380	-66.55130125047666	-10.06493801696407	133.46780809810036
1381	-68.05282927955133	-9.443110413394384	133.55954569274888
1382	-68.03535453989517	-8.353691133054483	133.92890754764767
1383	-74.39203445793487	-7.425312181881623	133.95626076402345
1384	-76.34935438956235	-6.0088245054162215	134.07973229094716
1385	-41.92606295890902	66.32047351693954	139.06645262548182
1386	-35.00282629967423	62.887666782043055	139.50602183890896
1387	-30.230536687876025	61.98178550415606	139.62989706926328
1388	-25.290005257308053	61.97126613724072	139.92045411417394
1389	-22.146220309825242	61.51349332088159	140.31279363915684
1390	-20.512638915637144	60.95207320632302	140.70584940960163
1391	-20.038737388011334	60.59154433292596	140.78658855826086
1392	-19.97995742666702	61.128756609805556	141.09262684116408
1393	-19.793949302893587	60.55966403954727	141.21122330225518
1394	-21.449176209023463	60.57060508218347	141.66337496307995
1395	-22.66348236494069	60.295217683704145	141.6649988297446
1396	-24.88662322856529	60.67985745034116	142.0039697696394
1397	-26.689458632509094	61.38155252574647	142.09232316448885
1398	-28.290908068957886	60.12123996338151	142.3071846094366
1399	-30.084946919419387	60.87226439140824	142.66367577941912
1400	-33.06544531947793	60.89897452314572	142.6439128943353
1401	-36.77185249060257	61.685356426676115	142.94130412228822
1402	-39.643359227493576	60.581402921140445	143.2167123885357
1403	-44.17657815894439	61.70519145084698	143.32853012824307
1404	-50.32524782036864	63.72281620476164	143.39523685600255
1405	-53.94090215234944	62.27108065923485	143.52576545120525
1406	-59.734939324791256	63.611249469266795	143.64289441317652
1407	-26.0520145299237	72.76045479748272	184.1893458498585
1408	-18.832614281158275	69.7967714689558	184.7469315901601
1409	-12.854584170076835	68.68786305346697	185.2879773796608
1410	-7.064105464706572	67.21047393428383	185.42403206881727
1411	-1.506283797612719	66.37607233017918	185.60178513876014
1412	3.0871768432778275	65.4634268664196	185.7950406074258
1413	9.151193688248723	64.29963828652738	186.02666027588293
1414	15.440519967481288	62.86253673705498	186.27886196969848
1415	24.472598057440127	60.57180572091125	186.53229529135558
1416	33.47100951643218	58.20786956107823	186.68992969683842
1417	45.17705648990623	54.999448703693126	186.6998404335116
1418	-47.68375919075954	-73.70786942550973	188.88491937564265
1419	-64.07043212917691	-61.65635449952959	189.09872968823333
1420	-17.592501720946878	74.42151946524955	191.57234095285372
1421	2.0920694571206178	66.57072953670915	192.17745870582127
1422	19.296072788495486	60.82892863902088	192.573153204427
1423	38.558061387581716	53.65922041558973	192.76571190590738
1424	60.93827308582286	43.950068672078245	192.6044363739074
1425	-42.21312532683504	-77.10385088525771	194.2740799225677
1426	-18.758220649351106	70.99701556584256	197.92584031965146
1427	2.339439244602116	66.99277474841873	198.46172033413103
1428	21.12623216541021	58.68036726004233	198.8418801879793
1429	39.360924661026914	49.1304650364821	199.0234381649836
1430	-42.62003987849257	-74.72088419040686	200.87935608824694
1431	-51.247423476413644	-69.76491309835465	200.81966150901758
1432	-59.48948043415748	-64.92137572199013	201.18775232107407
1433	-19.513531744974102	71.3294586445885	205.47518142276192
1434	-0.878365531339142	62.904209117424294	206.11111435132665
1435	14.267176940634387	56.80001224223027	206.57909971082194
1436	29.46736651964603	50.427354103587014	206.80604350943094
1437	45.47369863923168	42.85224580632497	206.856579260179
1438	-42.134502378536325	-71.5301907391985	208.74613372469418
1439	-55.7494640459258	-63.2353543004223	208.803640640901
1440	-6.297079555741849	61.99359314171402	212.48862642080582
1441	6.512876872294899	55.441478424141074	212.97281492979755
1442	18.482851867469087	50.50676650337879	213.301987081733
1443	30.073045182059516	44.585122991241555	213.5846021228371
1444	41.92382107195092	36.70153095254865	213.71842927931147
1445	-41.47078748151645	-68.74691004120243	215.81360308881682
1446	-23.646731150203422	64.61772984685184	218.9709978089415
1447	-10.831913670153517	57.879818820933075	219.59127209015168
1448	-0.5542876992219576	52.92864149250892	219.92602418364913
1449	8.502697275365378	49.74282784219404	220.33105946248975
1450	15.541150243041269	45.391985358706734	220.65848513572683
1451	24.6331044934614	40.67408999774632	220.9868279266692
1452	29.578015055789926	36.266229520766785	221.27083300786836
1453	35.44519404173775	32.02719049247555	221.3044306235928
1454	41.41570540518306	26.793021405292503	221.57991839320164
1455	47.2875643724393	20.46315640171714	221.63668601024375
1456	-48.496921303634366	-60.10289342567489	222.70492989496364
1457	-11.734832507213003	58.19828407976331	223.97878945697033
1458	2.9002487762284965	48.816740339219	224.41468265039657
1459	14.467336976184807	42.25563345908086	224.7420772404788
1460	23.445362949881133	34.36961677857878	225.08047850865876
1461	32.36344490010577	25.376182263098297	225.05871729494163
1462	41.4335917779632	15.162541421416229	225.11575076782322
1463	-27.25390022113972	65.79673554143861	226.18462111440766
1464	-10.92055269852954	58.353457280312995	226.53857877229325
1465	1.1500950634447022	47.058913091249856	227.21962656049368
1466	10.013454915423718	40.1617740536022	227.4871673853786
1467	16.987162854385527	33.339184276743886	227.7343033688556
1468	23.335269035164902	27.516004769770667	228.05093951152594
1469	28.809390623366735	20.172552485709517	228.14346658006076
1470	35.035399752528086	12.821135633385273	228.09225528663058
1471	-42.361204108346925	-59.16950380786139	228.2008746180112
1472	-25.250166094118917	55.15114605107095	230.65235947210334
1473	-13.971030167866447	48.08860125712307	231.1588905815177
1474	-5.283485340925723	40.68058372100116	231.54423953088417
1475	1.060907145550468	35.74568438673081	231.99247159236273
1476	5.996975303415348	31.437245471905097	232.30899266918334
1477	9.825505825193963	27.291392323240228	232.7099427124242
1478	13.292868022017291	22.8394340106973	232.87044648055434
1479	16.34941548464161	18.74168684260809	232.9475476797108
1480	19.434208883506482	15.348213348144382	233.17678886480786
1481	20.970783704673376	10.1828654478569	233.26509021632233
1482	26.216565265286672	5.812072592144345	233.23977634001034
1483	-24.826743936923084	-66.40214295791189	232.7535619960999
1484	-35.77694742160392	-57.70230909470676	232.83932178185648
1485	-46.41776973979974	-50.126631525186184	233.03719212309676
1486	-58.99928961362607	-45.108362995637755	233.04989808895692
1487	-22.373541379177688	47.54619564736142	235.5621179719912
1488	-11.662047306657465	38.14483796986651	236.2403381325874
1489	-3.12859362197757	20.445450874714055	236.9945616291867
1490	0.11781489697963983	22.50078224284389	236.9774224068824
1491	2.465396867536937	13.702099709732302	237.43252737078035
1492	5.078136133461	13.368287722665437	237.58551525292216
1493	7.222130887945671	11.468549223698698	237.78397735016
1494	7.82076203129171	8.155415238791331	238.05358260731884
1495	9.630528154340425	6.4958732617933945	238.08413929355635
1496	11.398019053168817	4.375289585159931	238.25846208402783
1497	13.184054300425222	1.9703701170398238	238.2985110648542
1498	-15.656800335180524	-66.23292635639116	237.6298346200307
1499	-24.522642911133794	-58.05322634984754	237.8927746762006
1500	-32.98650461438527	-53.61879799284171	238.12241469185068
1501	-40.67065090478022	-46.78623190197367	238.2619563746531
1502	-49.61181971084609	-42.975106330130444	238.28422251718098
1503	-59.967950113444786	-39.3915805036181	238.29973326851103
1504	-5.0785345876162244	11.092481598854652	241.51629628995454
1505	3.016729172408647	-1.8126337579719596	242.20182100533282
1506	-18.156592683765027	-60.90507920315691	239.34986984879595
1507	-25.728982102808434	-55.17598017713918	239.3728577778778
1508	-33.213500516940435	-50.562722201761204	239.02272279500846
1509	-38.59546430996757	-48.52114859440638	238.65156007043169
1510	-42.54631916723315	-45.46598810258575	238.20709896063147
1511	-45.6803572102309	-45.20448096154513	237.5666138033826
1512	-46.17669924844757	-46.82599106068976	237.06875082282755
1513	-44.902299895641725	-48.490072963853464	236.19710580607762
1514	-44.77817119589813	-49.90608733758745	235.44966551303423
1515	-42.572202710570906	-49.84564507212696	235.1638919313549
1516	-43.61761026744858	-52.537665504985114	234.29789560835553
1517	-39.982682699381606	-55.0314415993644	233.81673924404515
1518	-35.603600282532604	-57.64714156141228	232.5702522450722
1519	-28.25170595846997	-61.14229365525651	231.91246518112808
1520	-22.91146195632988	-65.79275671075364	231.22295404852122
1521	-21.743535261509358	-66.13333820683803	230.48559727552595
1522	-16.301782750915493	-69.50300543116829	229.87895790259574
1523	52.647200785854636	42.02770823456442	207.6069533790593
1524	47.891537426277836	45.13070181766821	207.0873379433636
1525	41.58763827254788	48.35009003332376	206.64744333208495
1526	35.94691266114371	49.65871219286514	206.03005185800328
1527	31.032197683137472	51.4426619811429	205.5319742075692
1528	24.37875458027351	54.4993884572437	205.0750257528884
1529	19.13593882022728	56.2114509669731	204.32274521136446
1530	19.77582469168397	55.53696782425557	203.8756350752622
1531	22.452268853437566	55.017605348230916	203.240751270435
1532	17.26016956203455	56.809907402747484	202.88775000786762
1533	10.85780617946263	58.58347971671908	202.15274066565422
1534	9.567963635939266	59.734792923433766	201.47797814391362
1535	5.656761079465432	60.978032880992274	200.6485375098253
1536	1.7175813678753797	61.4903632888791	200.13229744375838
1537	-2.2937018425576494	62.55265798792292	199.53828906430294
1538	-3.9028729607111767	63.81140884920483	198.89887209764083
1539	-6.418567730831016	64.30575578595692	198.1908847461823
1540	-9.491964551011272	65.06505191343166	197.60657494351153
1541	-9.848471800761004	66.69372048442007	197.07515234923187
1542	-10.911439759605654	66.63219116649576	196.3173613018999
1543	-11.297975670505913	66.79764318791406	195.88091330837915
1544	-9.747905327002526	66.81946216087204	195.3091544648368
1545	-12.11247957577802	66.6506699546693	194.56931602788876
1546	-15.81676405970195	66.90962053138927	193.8157247602157
1547	-22.394304933218645	68.51546209409771	193.23749431479848
1548	-21.960538077252217	72.7368113124518	189.53707639202747
1549	-13.772068087738141	70.19681767420829	190.26066705693125
1550	-5.922105144865115	67.68997154826025	190.5443282992066
1551	3.6881205441202014	65.96686877069367	190.93485980098728
1552	10.727999211477146	64.10799538961108	191.4250588750141
1553	19.3210192335553	61.278444177503616	191.6638921991755
1554	27.207862150476647	58.6143214466103	191.9589255985266
1555	34.67334876086985	56.360724019654604	192.18828414704478
1556	43.215320791841656	52.987218367910806	192.46356396803418
1557	53.55153251384641	48.55756451789924	192.71609696995017
1558	-49.392216291368946	-71.59809350042785	199.93106305879542
1559	-54.74197638217233	-67.12029445355337	200.30846996346747
1560	-2.078624413847905	62.65934072009217	207.05081151148983
1561	10.068929003886545	58.292881527256995	207.30104358497
1562	21.35254459145493	52.84940240529534	207.82538290113052
1563	33.77525927162379	47.17678295858619	207.96090656029867
1564	50.19839853796719	39.929609156304906	208.166651017787
1565	-40.49966213759684	-72.46561288606809	211.33415644190507
1566	-54.771801800458455	-64.58469183788861	211.7467526212722
1567	1.9717456861426552	59.43752220858088	214.85960336786633
1568	16.791541550338284	50.4772361409674	215.348809089216
1569	31.104835449698086	42.34410229590476	215.50311926416828
1570	45.24602131322849	32.51256454766595	215.70071237532062
1571	-49.564137012293585	-63.897700411379596	217.15252334054605
1572	-5.020233387390818	57.38153018994575	220.47544536283607
1573	8.040010257707872	49.640522512503125	221.00401932731148
1574	18.490602968837823	42.12276930032665	221.38428559464933
1575	28.339489521288023	35.75553713133527	221.4871312300575
1576	36.97377659935502	28.268586742070475	222.0633153379598
1577	-6.187152310338655	53.47399492119348	226.8021714652083
1578	4.2284991860981105	43.914643100669856	227.35276682168416
1579	11.816481563287034	37.25026960957771	227.8280929209855
1580	18.434835229078303	32.189036860737325	228.18219830783482
1581	23.517737431946323	25.48592794821349	228.67316623066603
1582	29.45981788602451	19.499028094214204	228.74970515498563
1583	35.296024405309915	12.916510712485906	229.10323988480405
1584	41.28234221296491	5.948876389263141	229.12146190854259
1585	-30.43248337038181	-66.16496426229456	230.62288620780419
1586	-41.557342952835256	-56.780908615777044	230.8778300113231
1587	-29.797197747583397	59.50362892809886	233.34208036514644
1588	-10.793148942653168	39.184280111125844	234.74464906039236
1589	-1.1375472778853444	31.022604812188536	235.13602343577764
1590	4.015385930530527	19.73625238891149	235.65733061594875
1591	8.475803844400605	17.69036728358514	235.85071943286545
1592	10.01045692660919	10.810310115538345	236.24670921536472
1593	14.777862584059779	8.259068238493022	236.2696113442837
1594	18.684721426309984	2.959369145725978	236.34856442697554
1595	-34.5025282631576	-55.64688141021738	236.31917163518847
1596	-46.60766986342869	-46.4452616950878	236.5153003510016
1597	-60.37976588686887	-39.06142232823027	236.60922230119496
1598	-24.589042733319886	44.72730268901442	239.25985347652403
1599	-2.801676179917951	8.885781610132598	241.02078285303782
1600	-0.39487202610941285	5.37713384183367	241.41284666219184
1601	0.8423501768968339	4.728926896724764	241.58876548622823
1602	4.622245933062083	-4.670905203301235	241.69167686282896
1603	-37.64259715310651	-47.49313777218049	239.8521496701091
1604	-60.400747079104896	-32.38659642602691	239.4561823385127
1605	0.4568705341390083	-36.11699110574157	42.80474263629219
1606	-12.110836672749702	-32.77759750806734	40.05869874413622
1607	-4.658008557163716	-35.01024473536271	39.66591437903378
1608	4.781282016862838	-43.83616120565604	30.353358687418336
1609	-12.091940730373175	-35.77495466366549	32.79316784506341
1610	-4.11078431994724	-35.64548373088777	34.72499707654299
1611	4.440452473730056	-38.252128663502255	31.87133608047452
1612	-17.565555850629682	-36.533565958239386	26.16808846503443
1613	-7.588625303946931	-37.37097762825463	28.511807118598426
1614	3.5338724788341467	-41.02347284142638	25.03693412078883
1615	-7.017571180827025	-38.705273855922506	22.997768238373396
1616	-3.504461687906086	-38.69263164740737	18.93944233522211
1617	-39.92519660816449	-22.70347504356982	2.4989786883553506
1618	-28.722633963216296	-34.50026246624491	3.548487762319951
1619	-2.8104825619150775	-44.98124432390177	2.6694585476338943
1620	7.595380167651051	-46.77394427334708	0.24576247602533385
1621	21.73696131433381	39.907275249215985	0.5456952196410612
1622	14.343505565821022	40.55311004170743	3.172295484662527
1623	8.587469785829231	41.190140793569846	3.8304518767548643
1624	-1.9200236495102474	45.36642048754785	0.16061774248635174
1625	-7.366527847807677	44.38480079387874	0.2894649833310723
1626	-12.551497425473658	42.85762825221689	0.5222242979391467
1627	-21.123037972461066	37.75891616978237	1.6629663923948783
1628	-25.1701434002737	34.36498957352144	2.399369884976295
1629	-26.282339547970206	28.76117751010702	5.981981948372322
1630	-29.771801837776934	26.50385013760909	4.751185107890365
1631	-33.00938386863313	24.407496603440215	3.5833548447753856
1632	-36.68145837942824	22.457773540292596	1.3390066054523686
1633	-29.722550169918883	-26.504855236381523	3.1314634819188996
1634	-24.012498935976705	-32.240451456434144	2.8043536696991396
1635	-16.689607850298756	-36.32922642982485	2.700154475270665
1636	12.931902334571264	-37.508993069394634	2.767425013650609
1637	21.890927121827467	-31.23477239409622	4.09232015179316
1638	29.28487127121227	-23.609043129130566	4.481681297717046
1639	16.378069785780283	36.994729969942135	0.6513034620279541
1640	10.024032800591185	38.00243507188143	1.5539007927901594
1641	3.9758373539209964	37.96444309823948	2.7158798725289444
1642	-1.1144948988199936	37.03981971320827	3.6761047883780975
1643	-5.611803818674218	37.00384827351459	3.021507490695285
1644	-9.07005147235015	34.03167970124022	5.10972242043897
1645	-12.931896072292242	33.829182952176104	4.1111270105121775
1646	-15.571440067745622	31.336241422385676	5.134610054398763
1647	-18.47176540775181	29.53636348828747	5.293785878196445
1648	-20.93327842721217	28.165750830601862	4.855561099753686
1649	-23.263724614778464	26.739734736410448	4.257536881317947
1650	-25.625270937820034	24.811170036834532	3.81806200966048
1651	-27.86661655303638	23.034058863907482	3.322712837838253
1652	-30.28897343656738	21.271358329389553	2.562323987218292
1653	-32.09358401353478	18.661325032675755	1.9729763338150406
1654	-34.52724617268217	16.377421460811625	0.6562717211766085
1655	-36.88375871046571	9.385471443465697	0.5746498506932767
1656	-38.105617774810476	5.544422584234968	0.16355167679705573
1657	-39.28493727556819	1.012617043328297	-0.9454342446580313
1658	-36.76157547419775	-3.6205294504726533	1.345146401631382
1659	-36.41321876268899	-8.959754030711865	0.6612474035575815
1660	-33.62783303835869	-13.467018418976453	1.8333163599099862
1661	-31.271887354453362	-18.73418141615603	1.3853745838927125
1662	-26.66230114008352	-23.859570961044273	2.0403549555018117
1663	-21.30684351989442	-28.50709778094381	2.0794802635797396
1664	-13.712128630948634	-32.18613637708153	2.6443325303641814
1665	-5.328990432122819	-34.113871586696916	3.029612570411018
1666	4.226328362932833	-33.33906499690042	3.675418126906834
1667	13.579454283883331	-31.050414003995353	3.443099913420383
1668	22.05135993110302	-25.16713230446619	3.5345045844055676
1669	28.142403885352355	-17.434429672451127	3.9763740919433985
1670	34.09186315433919	-9.824166864191584	1.3105811836485373
1671	34.72829540883001	-1.623494724873827	1.8736517164977613
1672	35.274487847885396	6.360532623301824	0.7249744656396615
1673	33.81751748798261	13.405321289466753	-0.1310342543229126
1674	19.089883822188042	31.058649295409705	-0.7091626467883998
1675	14.38452407919275	33.114341034932195	-0.36304099926610434
1676	10.04094296225227	33.51805893500809	0.5724378944953514
1677	5.839899587245335	33.892139487870004	0.9959924283115242
1678	2.008772613467927	34.02691530646605	1.2760668516302758
1679	-0.9266438128862348	32.6947493919392	2.4182636827582655
1680	-4.051646160690858	31.96681966987577	2.8277103300256385
1681	-7.12171995468037	31.292073379303794	3.121537281018391
1682	-9.728292249038436	30.439733657426007	2.7901663717992733
1683	-12.187727202389325	29.10040138395687	3.158762703996217
1684	-14.116167410695077	27.796274029127247	3.374227876918553
1685	-16.423813477440998	27.096013734874443	2.867694342353616
1686	-17.7155128968557	25.562081897659354	3.2054872400489103
1687	-19.1054730827311	24.34671200118267	3.1387650913919742
1688	-20.472901102389194	23.366696041774805	2.9014388567889
1689	-22.200900215309552	22.890790826646594	1.9889059486861242
1690	-23.37819656896881	21.630674727542562	1.8111762521348282
1691	-24.088864893494456	20.196156549745655	2.1344474468426142
1692	-25.71549653343859	19.014317164886577	1.6235194897107021
1693	-26.94468384344947	17.818436548253594	0.9768036969375089
1694	-28.485448167828153	15.646817871265442	0.7103194986302697
1695	-30.235300503477365	14.993506995774695	-0.7862379858701161
1696	-30.343111899278465	12.802794706985598	-0.08403574710439443
1697	-30.251915593117364	10.4027173360561	0.7855505305761881
1698	-30.82552372571318	8.13095424904973	0.7552177248624048
1699	-31.974240366099007	5.912535333763316	-0.0145950651133262
1700	-32.95416854414383	3.2756370543568285	-0.8477728838121266
1701	-32.85687674006919	-0.013452553079904395	-0.7357631358717072
1702	-30.842966428792508	-3.364092946935838	1.138750448910173
1703	-31.588032258958165	-7.714035200146103	-0.5225633499190963
1704	-29.11057045654056	-11.953040893443998	0.3202309619365451
1705	-26.469149018603048	-16.81386813997648	0.33724441499077784
1706	-22.03070601691458	-20.706117272695288	1.423497335756906
1707	-16.436787111253135	-23.93780849238433	2.5164666273474268
1708	-10.012440106015772	-27.69641761660418	1.8597430094130232
1709	-1.9829267256738896	-29.272868275238846	1.8621875782982897
1710	6.661133819913975	-28.354526525478594	2.120881864162925
1711	14.954602022056655	-24.190196488539225	2.659169662058048
1712	21.449976759245793	-17.920047493142476	2.9446787480571857
1713	26.2466029539959	-11.236590465692842	2.261595868844779
1714	28.085434581978003	-3.4880829619616747	2.379391940513756
1715	28.080536392750776	3.409784207697716	2.1702457225927674
1716	27.31180899101433	9.79000322390596	1.4277171308060588
1717	26.43296014621155	16.274626974170292	-0.8287448366315857
1718	24.355162744384174	22.335746332955008	-3.1010079692672434
1719	20.066720499274798	25.518922681603193	-2.554338266006198
1720	15.285183818203837	27.14940284937213	-1.3246068601359866
1721	10.611363192520178	26.96663541373381	0.7811210966226554
1722	7.353351818561248	27.480032350241828	1.2113944847708353
1723	3.8529514909178384	28.573573332599164	0.726699666280183
1724	0.9913316355799681	28.725218743272084	0.5878007421661096
1725	-2.304650823212048	28.49815287558532	0.4951523172275074
1726	-5.125017060654934	27.859773937736907	0.6858925392967876
1727	-7.856950223486441	26.827894749111746	0.8957238769805826
1728	-10.210691911610006	26.023246803001793	0.8253339513473748
1729	-12.705350584851374	24.913746585959146	0.7874664574646886
1730	-14.571622145121832	23.391742574125256	1.0376073380351727
1731	-15.961562429528835	22.031037717107537	1.1897102728182745
1732	-17.295787219888712	20.96627116037613	1.2894570085616124
1733	-18.346558906056597	19.934451671007793	1.2233566926558979
1734	-19.31299915299331	18.8972020926282	0.989947752449666
1735	-20.421789077310223	17.92536348170645	0.7510236403054478
1736	-21.30187490230309	16.68872424195758	0.7372803860395152
1737	-22.037355071768687	15.880129784143856	0.3676314793253823
1738	-22.69017290496817	13.674919894727115	1.0116021316173374
1739	-23.52215851944822	12.024084075625177	1.02807214784184
1740	-24.582112399355065	10.070103453397445	0.7442176600410448
1741	-25.259939932934163	8.098672725664423	0.6086933247628394
1742	-25.72709112930803	5.504393882576505	0.70510082230021
1743	-26.894266653076883	2.5779042894742514	-0.18232853562881246
1744	-26.14345866059853	-0.7409652823723132	0.5129189166568722
1745	-24.789153807169367	-4.426093018280758	1.3977813082806279
1746	-23.883655169687966	-8.328134767831736	1.1317501708409736
1747	-22.205447641723286	-12.729914946392894	0.8073198260282197
1748	-18.48158342377689	-16.831539233108742	1.2710470785734742
1749	-13.862352002797042	-20.57093490322543	1.3807257545889797
1750	-7.703017500848759	-23.462998443319094	1.5137498016810014
1751	-0.2472134612730828	-24.621499364279465	1.2893497300432273
1752	7.600628696720141	-22.55259568767603	1.9560544754058355
1753	15.201507179878057	-18.892356757278133	1.5229871047394
1754	20.279609998696905	-12.614445983566709	1.8201437178524884
1755	23.070617236346838	-5.3587444637567225	1.634443432440321
1756	23.888023480792775	1.1768352864694305	1.395681736835627
1757	23.55267408702601	6.673782895511945	0.6745722217317507
1758	22.416186650919236	11.579954401364548	-0.26008456074225705
1759	20.79846010836935	15.627495244945365	-1.2142762141000958
1760	18.78696536282098	19.064686317695756	-2.022334884870588
1761	15.778916617827598	21.33984997034116	-1.8740364716318254
1762	12.514479321312766	22.595666209479408	-1.3065060433724511
1763	9.224742439771083	23.323270545818744	-0.7874460481930328
1764	6.451423111476863	23.142979597535582	0.15600135103682078
1765	4.155636183848414	23.624340772827235	0.0914876798590285
1766	1.6038436370997087	23.668832277213074	0.3512232036492833
1767	-0.6285795740732435	23.682619396433576	0.20239841583327234
1768	-2.8078444296612735	23.828901616754184	-0.13045374727641956
1769	-4.654243061829313	23.455239552541666	-0.4337218390213593
1770	-6.21891706421582	22.698032612486397	-0.06195654431485309
1771	-8.008557593269666	22.09512682727056	-0.23750289640815936
1772	-9.328151698295528	21.327489459541212	-0.06151127688940505
1773	-10.806389757786917	20.826764376418804	-0.3449384062379295
1774	-11.649334284006553	20.240691396369957	-0.48048391971803994
1775	-12.322828515350567	19.476103509398968	-0.2359404937731142
1776	-13.227390988759481	19.015104152164316	-0.44870725504404163
1777	-13.802761863370282	18.367885383280612	-0.4371766242901458
1778	-14.25503588066413	17.970259846077077	-0.5130743646792553
1779	-14.520796511900402	17.413898658222557	-0.32836145515614135
1780	-14.56376510293261	17.280662160172284	-0.46153835889469974
1781	-15.022579289766222	16.72915376677119	-0.4580436288844112
1782	-15.14495604495307	16.058259261067885	-0.05946655594254935
1783	-15.558629329532279	15.821317168715398	-0.339381166293947
1784	-15.480488536835095	15.413918460897012	-0.19734356675996878
1785	-15.667354012582262	15.06468146644517	-0.2337281648597127
1786	-15.583162382528627	14.724183046425496	-0.011518008588723205
1787	-15.711060129493774	14.58763537494444	-0.035051136256697646
1788	-15.674369635998797	14.401482196839572	-0.032349728019880786
1789	-15.75284887704064	14.372504722784607	-0.2372204772616442
1790	-15.655783230673777	14.03556487620499	-0.17426193923449773
1791	-15.741368601645267	14.11229300976594	-0.3888682483039929
1792	-15.26888580149344	13.736850896172143	0.12212794503352598
1793	-15.403781860591055	13.80964314960886	-0.08325888865681463
1794	-15.160047053859387	13.687505589733156	0.056026237400487844
1795	-14.948392895639273	13.591424901972411	0.06974360081881059
1796	-14.84833035618166	13.642524085066126	-0.04246508595974774
1797	-14.672739854613491	13.71924332110475	-0.03747691816988663
1798	-14.550346095206224	13.796445165739087	-0.169821772491332
1799	-14.41675804965691	13.717642090149127	-0.11441596441216006
1800	-14.223709304699856	13.868971653867256	-0.2147847641313092
1801	-13.976526893961125	14.014553229583523	-0.28617924325862987
1802	-13.704272925028423	14.229181766633534	-0.34580525530623163
1803	-13.323781564022509	14.428544481047437	-0.3029210802685611
1804	-12.921280029090875	14.644224052100045	-0.39128463821134574
1805	-12.510270108198684	14.844083912665653	-0.40033345887911764
1806	-12.283699847400053	14.888895212633047	-0.3971924340444275
1807	-11.992955215012746	15.17293888245562	-0.7125873628265254
1808	-11.681341862965159	14.992676500836417	-0.3867116747884438
1809	-11.91973789956621	15.081975150442435	-0.7282219756719996
1810	-11.833242736362454	14.970877953028245	-0.7080400173792896
1811	-11.523727574659679	14.685052561923799	-0.4982795534338038
1812	-11.388423684253793	14.408113215697455	-0.33219421470926136
1813	-11.575006474456973	14.593358912706975	-0.5901380525178865
1814	-11.264124757100392	14.355153828839374	-0.40780849814575504
1815	-10.912745059979299	14.261841306879907	-0.28600388866618687
1816	-10.803914932344538	14.431188339158041	-0.4154908281406051
1817	-10.459385017747131	14.597581555081492	-0.5788230469738664
1818	-10.084945935846497	14.443824791053748	-0.2747782115237669
1819	-9.836580811755475	14.570459079572265	-0.3642554085104166
1820	-9.511234958195388	14.522427030904456	-0.32818163826391356
1821	-9.137446326176715	14.839090220286309	-0.5659566748452107
1822	-9.078436104087956	14.91764188783512	-0.6319771930391198
1823	-8.75674173620622	14.79548727311413	-0.5410700796811625
1824	-8.37520957023103	14.850168425666688	-0.5308765102960251
1825	-8.285078776629419	14.934149610822764	-0.5517050342484708
1826	-8.095679965357688	14.834871060280857	-0.5801952134952444
1827	-8.079305045132044	14.928557056201072	-0.96758634651394
1828	-7.941534866693325	14.492199133154525	-0.5215891013609735
1829	-7.987613901782589	14.337855693186935	-0.44681730835202416
1830	-8.168660341038326	14.192286067832187	-0.6275196285196216
1831	-8.264152347718996	13.795571155253482	-0.4892038521923041
1832	-8.443042414259388	13.819197828855502	-0.7625657942542148
1833	-8.415669904046993	13.613660386798935	-0.6959355354014178
1834	-8.13658985230389	13.476390344651909	-0.5269244907433404
1835	-8.031949178793818	13.57026730955446	-0.6391803603297603
1836	-7.50774928025437	13.365826357612525	-0.3545103203457529
1837	-7.010818458242769	13.34036749690194	-0.24984051749527225
1838	-6.452704214533778	13.575808281029031	-0.3861236355709252
1839	-6.094886418936887	13.738703947385595	-0.505805312061284
1840	-5.608280727725484	13.865537699938425	-0.4150574055954621
1841	-5.207508629782702	14.136717308878215	-0.7676071481124609
1842	-4.8385082437461975	14.114308304092393	-0.7154000300749885
1843	-4.302358094782321	13.543509266364449	-0.21535702188998584
1844	-3.921906054613475	13.930728059630852	-0.6391352371090306
1845	-3.585573342587771	13.54962637647005	-0.2663494003851383
1846	-3.414607566637286	13.672709910205219	-0.5145904877157363
1847	-3.3798289546903737	13.84134510891843	-0.7834706718318785
1848	-3.246534236429505	13.295465947168438	-0.24166050096812342
1849	-3.2376154571623466	13.060929929311559	-0.1207636473554885
1850	-3.370553453257058	13.10638989211992	-0.4574177868356628
1851	-3.3731403140450875	12.837413256733798	-0.1773044322047781
1852	-3.617336794893528	12.848888904536706	-0.4668774247898
1853	-3.7036286366857265	12.98151449917879	-0.6644966346552792
1854	-3.661542004484726	12.66972214145191	-0.546610412565542
1855	-3.5481634120701586	12.520456082030067	-0.5503723757418584
1856	-3.238904610818225	11.985478954412683	-0.125412532992641
1857	-3.035512594109769	11.803584228102967	0.11256485501598945
1858	-3.1914022653332537	12.061602292955625	-0.3374281289783312
1859	-3.069070760944406	12.109151452890108	-0.5177906227842186
1860	-2.8415516686053905	10.969958145989667	0.4805225403596296
1861	-2.8616286415688057	10.967550889359677	0.41455498466280005
1862	-3.0103268437793	11.14101212125174	0.06952716574926399
1863	-2.932008198947008	10.701351542813745	0.24285011694814784
1864	-3.06457281723871	10.961837423265083	-0.019494009723302952
1865	-3.091899433483688	10.835133960713579	-0.08105242393912704
1866	-3.156488498496052	10.640127351854991	0.0106244975544314
1867	-3.140391430093033	10.257564798174204	0.2304930285406499
1868	-3.4157657193658553	10.499938429096163	-0.23643773033472826
1869	-3.395209895451858	10.017208576775321	0.05463663242733219
1870	-3.4853623572154055	10.109522156056885	-0.08248712069485009
1871	-3.586842237074199	10.22972675639144	-0.4670855958302127
1872	-3.5583587478960643	9.660732274007515	0.10467474000336097
1873	-3.576840336300379	9.55476647095671	-0.01618194202922041
1874	-3.6567326715713873	9.564932855720684	-0.17604349704345168
1875	-3.669243140067758	9.40037632115951	-0.22661233000724224
1876	-3.789977569481504	9.709690538856384	-0.6636507444702602
1877	-3.6052081852286295	9.1419823447904	-0.18597247676427742
1878	-3.67435809644022	8.993212614188362	-0.22836891742986154
1879	-3.7383221425346775	8.92704579430022	-0.34044070045558783
1880	-3.802948643027607	8.820954188625226	-0.40479054466106845
1881	-3.8200845245201944	8.734616868532344	-0.4048365844870432
1882	-3.7654126982698357	8.57002040809348	-0.22608018951461872
1883	-3.7143266357330846	8.532810997223349	-0.3854735873092068
1884	-3.7744212934306614	8.629676376963229	-0.6481270578540261
1885	-3.814969801258772	8.362112648317645	-0.6104697348191621
1886	-3.951723067818056	8.465446660669267	-0.8709289544601688
1887	-3.9608499705546554	8.295834849113497	-0.6611345511676063
1888	-3.9419667882488385	7.933333889507717	-0.6095269124334664
1889	-4.269884462730561	8.056870703583336	-1.0484893503225976
1890	-4.343909216023185	7.765043274116417	-0.8983641232888431
1891	-4.430601753733467	7.666776422946089	-0.9812771042732038
1892	-4.359053223780305	7.276684454491744	-0.7272267346958188
1893	-4.57537258626392	7.23096730791176	-0.8755252768215769
1894	-4.714904609952163	7.010316509332122	-0.9502947443858147
1895	-4.953905498613849	6.888136007466065	-1.0645203609791452
1896	-5.077308519449859	6.516583883945138	-1.0747142666921263
1897	-4.868603125715628	5.817941780838095	-0.37886651498843094
1898	-5.573332220839469	5.992969285264679	-1.2061383466536881
1899	-5.506045685732062	5.387503889492788	-0.8441564440192906
1900	-5.731748901841801	5.031307983605722	-0.8773694614286569
1901	-5.773607091116029	4.507030639217853	-0.6412311701283215
1902	-5.807932786758163	3.958419630797527	-0.5589871835385338
1903	-5.759895142824804	3.3357444649619583	-0.3645788161038581
1904	-6.252477062099557	2.859511536753803	-0.7285393179552102
1905	-6.203545028781008	2.0608241727712193	-0.3248830022414495
1906	-6.148041032088139	1.225739593987169	-0.27721465441061355
1907	-6.34198897974889	0.2632069834369763	-0.4602734897933942
1908	-5.853615016838131	-0.7419185597460082	-0.13506786478137656
1909	-5.729287268691766	-1.8201599487322557	-0.39331757354852925
1910	-4.639564456995152	-2.713830448668199	0.07234701845595737
1911	-3.958398467399379	-3.961641160073015	-0.20465407787276035
1912	-2.3970137313584012	-4.729570475642252	-0.04924917356493097
1913	-0.5224034869097968	-5.351674195530492	-0.21598085318305493
1914	1.7467329378736418	-5.123741746670241	-0.38520117734606174
1915	3.741596206947113	-3.661435883275301	-0.29248527398806345
1916	4.92546367254073	-1.5321896827349617	-0.4992885017510389
1917	4.681178698338069	0.5433180304197716	-0.1501877108195231
1918	3.9570182652379335	2.088369985356568	-0.025388803702526275
1919	3.369970087097118	3.3489062219429506	-0.33766047023823376
1920	2.6245260847105625	4.253364076469602	-0.7784913655798391
1921	1.5241447552568739	4.285847680888196	-0.5334891169715092
1922	0.8303093213839358	4.81808913792828	-0.9232564332703532
1923	0.01546932045332876	4.934348465967492	-1.0159412183876384
1924	-0.6615446634185317	4.816653352355423	-1.162066183971774
1925	-1.181290750765445	4.5930159412433245	-1.1542140357388462
1926	-1.3984975569010871	3.735788100682845	-0.46297265327075365
1927	-1.6753432659894627	3.493040247274494	-0.5070677625265034
1928	-2.057033549137182	3.517475867672762	-0.8746881741914194
1929	-2.211712140383814	3.2761039485126164	-0.9062169183846436
1930	-2.2340489836910176	2.9407499097275682	-0.7133336769412608
1931	-2.5050345165122274	2.910093618342497	-1.0492030525666678
1932	-2.302630715209839	2.3330966356277036	-0.5500829443602697
1933	-2.326005871057654	2.092716492185912	-0.45876017955447423
1934	-2.3545724384479136	1.891625755960408	-0.5971928779878226
1935	-2.394258662711418	1.725499727843743	-0.6279361739598244
1936	-2.510937415119495	1.6167341004711282	-0.7818156610196638
1937	-2.4694140015911934	1.3844413681734244	-0.7515858951954897
1938	-2.4195273743706776	1.1633802836031288	-0.6821145511651139
1939	-2.321491292428013	0.9133619481664877	-0.6700222807024829
1940	-2.282168970961019	0.6967074785603025	-0.5049163837716151
1941	-2.2182265610696215	0.4785214526399393	-0.39239807248657144
1942	-2.2198599306604954	0.25985223597588475	-0.4241023020739476
1943	-2.1583877309166986	-0.0008837061948058472	-0.31867578938522456
1944	-2.1404068258115303	-0.2940921023543047	-0.34766777111690317
1945	-2.237749241277273	-0.7109194134035688	-0.4737320246518948
1946	-2.0629457428944127	-1.1212416960962985	-0.5428649338037985
1947	-1.6293545965711516	-1.4735131984888814	-0.3085292518975393
1948	-1.3418282463570301	-2.108152684546469	-0.642729587656163
1949	-0.5513433102078793	-2.1990076671246928	-0.3801731176216663
1950	0.26224624917309824	-2.294450580691026	-0.39358483564126345
1951	1.1329830875107978	-1.92162405897364	-0.4724588456545007
1952	1.8620303730274637	-1.293014512540695	-0.3282114017360982
1953	2.114049197218734	-0.40237947270627417	-0.28514969212324104
1954	2.1993679137576865	0.3729215474399265	-0.26363771596686547
1955	2.2054350339604327	1.076780530976971	-0.376141397995184
1956	1.930097668229424	1.5809132439671594	-0.18133173206445008
1957	1.6461975445675168	1.8687864633545432	-0.08990454402589876
1958	1.821350668713473	2.5459481510047537	-0.6423898671176858
1959	1.6218855830132137	2.6284630642919042	-0.3072947229784404
1960	1.6478531089308492	2.9633045171025816	-0.5135724862301458
1961	1.4062027690140004	2.8356916965418377	-0.2649340334334056
1962	1.471089286335329	3.059481795073963	-0.3232963132799114
1963	1.604120572525912	3.3666553796308007	-0.5411474705252886
1964	1.5385271680495665	3.1995755607270318	-0.2551366187161648
1965	1.7346546968766854	3.5920580775462834	-0.5709431607612032
1966	1.8169659883977933	3.647517963744044	-0.49272279519902895
1967	1.8773737579990724	3.4322445033989437	-0.08121305125052913
1968	2.1752464762014676	3.7409699156881033	-0.3937280747599061
1969	2.6468811662253433	4.110646737689957	-0.7543555552233556
1970	2.651022530569407	3.8030332736853905	-0.27137424520185505
1971	3.0721780845238325	4.036237311371196	-0.5677798209869707
1972	3.180385980403014	3.8199794595942502	-0.33894842204074394
1973	3.5964364277612137	3.859306266652673	-0.5463430166615808
1974	3.8747325916462447	3.837508715410099	-0.4202291667850204
1975	3.7631905298174235	3.414692301806696	0.11667693265928847
1976	4.130092355364253	3.33535728845401	-0.007010537544715589
1977	4.647594260069113	3.5303219204753944	-0.3193286671948954
1978	4.453643348867002	3.226314608893604	0.17225516686744413
1979	4.605790022797539	3.2035373031529386	0.29177344636502767
1980	5.4439766023630005	3.4179352456221004	-0.2506697888316012
1981	5.843285052182297	3.4040766897512955	-0.32942436752523463
1982	5.970298470159071	3.018883536242929	-0.12450693337007124
1983	6.34288795146227	2.840428071453609	-0.1160667256644956
1984	6.63713472131745	2.524321005140591	-0.06441564091880991
1985	7.040358026564549	2.0748110612688198	0.02322253642898886
1986	7.491164274315001	1.677271101751028	-0.10274330816150723
1987	7.848861286374893	1.0784342906036672	-0.10630628692922528
1988	8.406505349437202	0.5908445087383833	-0.4633210660160785
1989	8.390973974594544	0.017629211008053206	-0.22933119825142967
1990	8.478111682526663	-0.42600259104464305	0.07467397126708875
1991	8.307092636673046	-0.7379601377841543	0.3677387467550943
1992	8.731201257176103	-1.0843753994163556	0.17065348795233604
1993	8.845358011124807	-1.4764825820872471	0.2738228062326016
1994	9.00624527289327	-1.5038360944449036	0.2760739398655687
1995	9.296648343241934	-1.6024052978419037	0.251085621219886
1996	9.827330556550923	-1.83532271906334	-0.2025901793048206
1997	9.582279678724266	-2.172915143292809	0.209494470205982
1998	9.78057991679683	-2.3258314917749088	0.2379666066626669
[truncated: 702 more rows]
