# Supplementary material for: A West Antarctic grounding-zone environment shaped by episodic water flow
Source: Nat Geosci. 2025 May 12;18(5):389–95. doi: 10.1038/s41561-025-01687-3 (PMC12075004; doi:10.1038/s41561-025-01687-3)
Supplement: Supplementary file 3 — Channel-wall local coordinates (kis2channelxyz.csv), velocity profiling oceanographic observations (kis2velocityprofiling.csv), turbidity cast (kis2turcast8.csv) salinity cast (kis2salcast8.csv) and temperature cast (kis2temcast8.csv). [file 41561_2025_1687_MOESM3_ESM.zip › kis2velocityprofiling.csv]

index	Depth(m)	heightabovefloor(m)	Vcast1(cm/s)	Vcast2(cm/s)	Vcast3(cm/s)	Vcast4(cm/s)	Vcast5(cm/s)	Vcast6(cm/s)	Ucast1(cm/s)	Ucast2(cm/s)	Ucast3(cm/s)	Ucast4(cm/s)	Ucast5(cm/s)	Ucast6(cm/s)	Tcast1(C)	Tcast2(C)	Tcast3(C)	Tcast4(C)	Tcast5(C)	Tcast6(C)
0	-406.52071089493313	239.47928910506687	-4.2919516030980684	-0.34412579007547806	-3.492552309319769	-1.838255678818791	-3.1624558926545276	-5.6840280191847805	1.4866356960329212	0.629523361621434	-1.8056093077535245	2.4367782129874818	2.958547778627145	2.301179149288981	-2.1666188651823024	-2.1715914222025297	-2.167357995612341	-2.17145982848384	-2.166939126375945	-2.1713601164274565
1	-408.49891386765785	237.50108613234215	-0.06802765788056742	-2.8649313071908202	-3.0782547520833585	-0.8427580320709107	-0.13035696189194843	-0.8347255545802696	-0.16033381315504075	-0.2661750563697818	-1.730987261107493	1.2125341269916219	3.9497348039672198	-1.3111119321136002	-2.1677211713633966	-2.1710220309539494	-2.168114721386372	-2.1716284937294126	-2.1668602258103085	-2.17108784080898
2	-410.47711684038256	235.52288315961744	-0.6223717166358103	-0.9137475742895668	-4.718832712613373	-2.3127714127459122	4.783343529918101	-5.076994977033202	-0.013306983933174674	0.4872094650020921	-0.17001740796919634	2.397783195882031	4.929063716288833	-0.8443997229206736	-2.16827011882612	-2.171318808016084	-2.1619458340151407	-2.1714956587300605	-2.164850755738784	-2.170829373300604
3	-412.4553198131073	233.54468018689272	0.3147004259420472	-0.42949527927399905	-5.050131631739672	-1.128671934409826	4.744070813691077	-3.8352854385451085	0.1658518971505521	-0.6747487467176593	0.3678400529734725	1.7175061790650041	0.9091779884513786	-0.9063386797520679	-2.169010445581068	-2.1714959589672453	-2.16621162993609	-2.171191242734232	-2.1694675556369094	-2.1707370493311373
4	-414.43352278583205	231.56647721416795	0.7555809654252627	-2.077662661333978	-1.1631968201468568	3.223641095457852	5.108337458186626	-9.647369369993493	0.529230629317706	1.7125309661851547	0.8679275071111874	4.697235048907871	0.3737224064310301	2.443131031875154	-2.1690119921353435	-2.171543352682425	-2.166507866455712	-2.1713967810938213	-2.169879331144044	-2.1704612282789384
5	-416.4117257585568	229.58827424144317	-2.103252396950978	0.6741957699640156	-3.6148155646565208	3.895125035637766	-0.042249830915610576	4.19239068897692	-0.6302329349144103	0.3389418111799335	-3.971578204381344	-0.27407360573991246	-0.8828731232672122	-2.689973805896952	-2.168221549006242	-2.1714029420958965	-2.166458961493953	-2.171124948656185	-2.1697897504362595	-2.1705875031533237
6	-418.3899287312816	227.6100712687184	-0.4774101540219863	0.656402331992128	0.10141548744015533	0.7392857990783075	-0.12101548399859915	8.954647413409154	0.5682249069133658	-0.6407346855235654	0.02018463977629829	-0.4512135652796739	-0.6500929761446315	1.5117950487503298	-2.168927891559969	-2.171203798486184	-2.165393784553358	-2.170748243332832	-2.169431213035434	-2.1703364801431664
7	-420.3681317040063	225.63186829599368	0.8481259853029572	-0.500043542095693	-0.332513370347172	1.9743960067224051	0.8958192798724408	1.3921373368097245	0.3394852195434378	-0.366273744634246	-0.06262901217808939	0.08007379986799236	-0.01963019517697822	-2.25549687108192	-2.169124883856606	-2.170748953641555	-2.16495513264491	-2.170985221154208	-2.1696891860469174	-2.170079259645327
8	-422.346334676731	223.65366532326902	-0.40893098316880755	-0.5426359912430906	0.24365340183506445	0.10407614605865723	-1.1141395565045236	0.2090723493001434	0.3568520032718892	0.220837771912997	-0.00911151876475235	1.0298510357433148	0.7027120034146392	1.5483539207394503	-2.1671199116127706	-2.1700457830588005	-2.1669641114365747	-2.17065110077952	-2.1679112043742426	-2.1701800677790604
9	-424.3245376494557	221.6754623505443	-1.049053493991371	-1.2645020323344713	1.3678413589669445	1.0586462985195828	1.113106393520934	0.6232018591747435	-0.05425455619534014	-0.8291446744770941	-0.6914047205606781	-0.5377076440554496	-1.9124991232151036	-0.2968491918822465	-2.168120078563593	-2.169771108993628	-2.1650327228433817	-2.1703920171694726	-2.168543671900652	-2.169446316994601
10	-426.30274062218047	219.69725937781953	0.06153919992505837	-0.0434846084045467	0.392392283210239	0.18515763424595397	-0.9957150894150186	-0.4493970231495835	-1.0158311507689572	-0.6988845880002649	0.05363178758361344	-0.31959856582629625	-0.6293537820125212	-0.21918557339453856	-2.1671481306952045	-2.1693054197834942	-2.1647791023173952	-2.1704418927890945	-2.1651762261411185	-2.168911527391055
11	-428.2809435949053	217.7190564050947	-0.5677039546300117	0.5850698125670245	2.0205285959104637	-0.6899498600655504	1.4881777845921198	-0.620984977443061	0.9358483957871842	-0.45300549177665755	0.37619562733263	0.331050133054688	1.6251860383427699	-0.3028746105088176	-2.168544041825885	-2.168904030011788	-2.1620047738940333	-2.170292303024534	-2.167248815329017	-2.1688522179213847
12	-430.25914656763	215.74085343237	-1.0931652271186363	-0.900646715296906	3.635225320312943	-0.09315081115228867	-1.206517523295304	-1.4484784589303685	-0.4960855746035881	-1.450731063358001	1.9955382435914357	-0.572709258040731	-1.1924418253305658	-0.6230250027203604	-2.166783423532757	-2.16885596392542	-2.1651843934018644	-2.1700484710264125	-2.1686680442573	-2.1676364545170728
13	-432.2373495403546	213.76265045964539	-1.641679220270222	1.24227402647628	-2.755340455442244	1.2493455774930635	1.5649655037349202	0.8093057783547248	-0.033005116769301214	-1.0124325685952265	-2.7584632284601143	-0.5621578436234009	-0.4142190441833309	1.729847130788488	-2.1664175293376333	-2.16828853521316	-2.1580054533936166	-2.169450394573453	-2.168623245099889	-2.1661367726839544
14	-434.2155525130794	211.7844474869206	0.49913483291054134	-0.938621751392436	-2.595398960425501	0.1557726278631991	-0.5700316280957242	-1.2325937791012698	-0.17934441328172443	0.058046301365822235	-2.770801172814339	0.05634123512468709	1.5021401032247628	0.05049069631851302	-2.1664051935349047	-2.1680700525850782	-2.1621278375252357	-2.168799680336887	-2.166943204051936	-2.1657444186542176
15	-436.1937554858041	209.8062445141959	-0.05888032724054092	-0.33395426653998683	-0.026242927449016518	-0.5973435853191875	3.042042565690115	3.904327853320183	1.083884086054555	0.7676594258789055	-0.7174474265705412	0.14751572116760678	-4.798218430360646	-2.5302455179557484	-2.1642147318419465	-2.166565067413005	-2.1613562448146344	-2.1680094349544934	-2.1665618052597675	-2.1643535679742496
16	-438.1719584585289	207.82804154147112	-0.6900601188291561	-0.3510494237056233	-0.3212637421701496	-0.18127332456841977	-0.30852354190882336	-0.22820713205190915	0.3198703368577508	1.507799229669515	-0.15112778687862682	-0.997037825884433	-5.963822124711563	1.4781272882911156	-2.1627614069794614	-2.165889052859086	-2.1632352011527214	-2.167172879393383	-2.165387470996199	-2.162472350240884
17	-440.1501614312537	205.8498385687463	-0.775279548005776	-0.614466320995162	0.1621973243119588	0.5263981058720708	-1.9280349048223087	-2.6831510872648936	-0.00726178731929893	-1.290922432657954	-0.33255379713069155	-1.294720083980584	-1.1469915296339979	0.02646210326521415	-2.162842335325428	-2.163833632737496	-2.161894403900135	-2.164963505369665	-2.164200555767552	-2.158949469113696
18	-442.1283644039784	203.87163559602158	-1.0621627109420853	-1.3346075115417821	-0.3149909658343226	1.4678668998803306	0.5913638821540704	-1.061264534244365	0.31134280532286046	-0.10474516918135138	-0.40143815497434565	-1.345659425778776	-0.03679466865000044	0.5790943285996814	-2.1617077848223403	-2.1616572227434805	-2.158330952874463	-2.1625111465918434	-2.1605283929723407	-2.1558946565463253
19	-444.10656737670314	201.89343262329686	-1.044309327051453	-0.9539135703992995	-0.7435600460908415	-0.6470517961064665	-2.3856659240320828	0.6354563331868472	1.9383805776991374	0.3970117689093178	0.11019735866791754	1.0529121393332852	-0.257591150766026	0.9457052997201865	-2.158472967455427	-2.1603486525740863	-2.1584040319735296	-2.1595134113454977	-2.157709379664319	-2.150982911238657
20	-446.08477034942786	199.91522965057214	-2.239460880746462	-0.8225068111273425	-0.42343885017120925	-1.4697306124578784	0.6929533747026153	-1.1328645527803873	0.12047806275949839	-0.4122893955089439	-0.5347424989335373	-0.6364809315186963	-1.5962397379346343	-1.498246610225997	-2.157627577511676	-2.1570886926614663	-2.1542315284578364	-2.156277433556534	-2.153723872617084	-2.144382017299342
21	-448.06297332215246	197.93702667784754	-1.2997497257747412	-1.3114541767133918	-1.1629282809541983	0.9110544044048813	-1.8770878823707409	0.9804447440951204	-0.7340644728826515	-0.3336734067632576	0.8235544048077473	0.6145135727044574	1.6434675312586406	-0.9999762965051586	-2.1556258717525454	-2.1558733155040564	-2.153772367896208	-2.148830481307664	-2.149971404669818	-2.136522623771344
22	-450.04117629487735	195.95882370512265	-1.0690562939939203	-0.2709930725605209	-1.6843575954059584	0.16183542702155496	-0.0622856779968144	-0.3471992191531695	-0.570862568724513	0.5556181377122124	0.4677932174139178	1.3730641425061312	-1.0830713601787991	-1.949503478665924	-2.154970469440729	-2.152512191699078	-2.153081112106662	-2.1399126344796704	-2.144703232458063	-2.1235339784796
23	-452.01937926760206	193.98062073239794	0.1499548990934383	-0.7381973252886607	-0.3384122308810666	-1.0401209688098452	-1.408811201286912	2.5123887294663096	0.24002818217425387	-0.026262310192877593	0.4530575157829118	-1.4159258105939967	1.61755231412293	-0.9024773526524985	-2.1508724943891737	-2.1475852562122615	-2.148184826033391	-2.1332600436805143	-2.1401313795755046	-2.0978326324562326
24	-453.9975822403268	192.00241775967322	-1.3082699921070011	-0.48150324891926277	-1.6189052318982395	0.09724890219971519	0.6213938877178456	4.565965885885318	-0.23754921122231976	-0.5888545343312792	-0.44468623784923705	-0.9724536532972018	0.21748928472369236	0.9892007020476185	-2.144390285289645	-2.142282444179324	-2.1428873512326327	-2.123798725963054	-2.132548581293284	-2.074185800410504
25	-455.97578521305144	190.02421478694856	-1.172374936602387	-0.5271923622434629	-1.1485547336554336	2.6037335226119285	1.6698757545187453	4.104715513399877	-0.5161753655750617	0.20645524635550613	-1.4401545626402614	-0.2691736600714512	-0.21256435148845151	2.2404182242073722	-2.144801993519411	-2.1259405998657375	-2.141467029724858	-2.093361133956868	-2.1030596202086	-2.060081445170177
26	-457.95398818577615	188.04601181422385	0.5354432713310425	1.1055195008936538	0.4808565405146354	3.679312476595773	2.4394308029345613	4.991614719868527	-0.5378973517666277	1.611341575975175	0.8897283257360845	0.2603010804343108	-1.0182970278774175	2.768353750587494	-2.117360150756636	-2.085172999515511	-2.1367480001104835	-2.065478382146182	-2.085284455419736	-2.0466071461551514
27	-459.93219115850087	186.06780884149913	-0.9846242182103677	0.9445354047289368	0.8023233331950479	4.601038826012125	3.681337662321306	6.044874657489143	1.2888037666431698	1.6752711496259638	0.13845515878528697	0.4515512281595694	-0.1992279887086904	1.8634954722900512	-2.066117226062437	-2.061113582061646	-2.129866149224671	-2.055530553317526	-2.065574040476077	-2.0369949259204247
28	-461.91039413122576	184.08960586877424	0.03702771041170591	2.283605293172676	1.541047734959633	5.115561870289328	3.2929020579453834	5.407733256367629	-0.3268469804995404	0.2742799839978078	-0.1940924485284902	0.5980399244548404	0.05697140441548569	1.556714425797412	-2.0524193355611144	-2.0490161624651417	-2.094596519994488	-2.0440708143382125	-2.0506402080676787	-2.0289052007191555
29	-463.8885971039505	182.11140289604953	1.7118186037564747	3.125999182288953	2.183328062696411	5.555984272514076	3.0493846603853467	7.422117805066286	-0.11080193063856494	0.6623851691642881	-0.3703762555055845	1.0409316805517252	-0.14188285318160623	2.6325745075340254	-2.0473270073249688	-2.039996941188356	-2.0698818478380248	-2.0369227979566222	-2.0348902876300365	-2.019783130190476
30	-465.8668000766752	180.1331999233248	2.762578845970282	4.546695218144417	1.8299050177096936	5.715308425625491	3.3138540710752347	8.577579067291312	1.2250135182101078	1.2590220640639032	-1.2881954922141619	1.190631152435861	0.7861024070912508	2.2921415433105246	-2.04007354206247	-2.037134510261576	-2.0532569670727407	-2.0304962096791046	-2.029266052505878	-2.0059047218177204
31	-467.8450030493999	178.1549969506001	3.1674505627830163	4.852637533414169	2.0171880619709808	5.77199898084038	5.087900343286587	8.69499039622542	1.0108199307124672	1.4564787869733449	0.015884666875847046	0.7235003560314414	-0.10129112844966921	1.8884717850730803	-2.038623598234312	-2.032458085504025	-2.035424875651347	-2.021172487667363	-2.0120298440184547	-1.9956526325594592
32	-469.8232060221246	176.17679397787538	3.756685317850684	5.346699788613731	2.0615461289332426	5.246662040021349	5.41819950844011	7.77908800371406	0.8976722245035249	2.1163605378085824	1.3392638120551008	0.35339832905022045	-0.7208487792033711	1.415928080967387	-2.0244075822449408	-2.0210060313245086	-2.0283589131025908	-2.0147183562527053	-2.002437283063561	-1.9875885642424864
33	-471.8014089948493	174.19859100515072	3.354364017381782	5.85183905037679	2.076150608687365	4.960450162755749	5.858767777672751	7.793046099537538	0.4222850737623222	1.3571772698171791	0.2641286415807337	0.5630846976452633	0.3223689810706995	1.1306778898000847	-2.018071183155335	-2.0100524266069586	-2.0188480316411312	-2.0067250442185967	-1.9953473919450664	-1.9801011717685
34	-473.77961196757417	172.22038803242583	3.670755249403316	5.094525383058715	3.588991500382361	5.577642353711852	6.069962659455901	6.204008840658714	0.9141729316589957	0.7324179963452947	0.11865193545875569	0.28936270333218206	-0.2146761681923339	0.02187205205695789	-2.009609757693489	-2.004431969136301	-2.010796073761204	-1.9944461622179344	-1.9822697395559272	-1.9680218705744323
35	-475.7578149402989	170.24218505970111	4.541579662901191	5.611275787725389	4.236767919064033	5.182814397585087	5.021508420486149	5.391010499804757	-0.03485196335161944	0.8757224555821173	0.02326803908164697	0.5696480669542614	-0.8515657896474109	0.7518557315036354	-2.0009401874032924	-1.992578175680468	-2.0023201954923366	-1.9842852891734104	-1.9779208121287184	-1.9609203629356764
36	-477.7360179130236	168.2639820869764	4.679042185863585	6.401958937670181	4.579366633555245	5.004389318724605	5.421767028611679	4.306574709656479	-0.5828286394034957	1.0363153661712552	0.5443743052727963	0.2448788740960837	-1.231190958522759	0.03419608439625137	-1.9869293695520869	-1.9728161533393471	-1.9869074030750136	-1.9782457975996035	-1.9755305097161011	-1.9600766260373672
37	-479.7142208857483	166.28577911425168	3.292297540479737	6.5291454786409115	3.986584162083382	3.9729623535478447	4.543387946542402	4.083016841541039	0.8428337568499313	0.36251392185173914	1.635330918332157	0.38010049630534554	-1.5430467634365401	0.6880866715833145	-1.9698240721962583	-1.9624795773894808	-1.9734302487922393	-1.9595196519129916	-1.97441686612707	-1.959619822132252
38	-481.692423858473	164.30757614152702	4.701855310081511	5.96186731173625	4.025661979158802	3.5734582488713724	4.670023393366749	3.2052282540035435	0.09276866806393631	0.6269629986651811	0.9621047913586258	1.0629686337858968	-0.5380161587388512	1.3268663609186107	-1.9656119743889977	-1.9611654736662367	-1.9716367297171529	-1.9562784019495576	-1.9708633806072968	-1.95719750562472
39	-483.67062683119775	162.32937316880225	4.513550418181631	5.405222043306987	3.2903350841822347	3.9330054663647167	3.6005178721720608	2.4893683745490467	-0.35757883401067825	0.11440520721161351	-0.5870221748788473	1.7451835239909432	-0.6201099566141671	1.0552029468592012	-1.968225496344549	-1.9582764317783772	-1.969274106333232	-1.9551435376447253	-1.9690537888617836	-1.95595869994377
40	-485.6488298039226	160.35117019607742	4.466248028075135	6.111629993439624	4.025775940380767	4.420329537827259	3.7060153333640002	2.1063761014072195	-0.6190644527130693	0.0779615087263519	-0.840254769609396	0.7713674640961738	-1.2600580412180495	1.0909255221740524	-1.967740607497628	-1.9570402037327956	-1.9652161725681936	-1.9510795492137163	-1.9615940611492504	-1.9531606449164003
41	-487.6270327766473	158.3729672233527	4.908878092173449	6.01355551650125	4.096162480470543	3.921440424261973	4.239671482614763	3.592662064170164	-1.6528697396284937	-0.38456969668743307	-0.505522436282915	0.25761890257526043	-0.9190823394680578	0.9317144372996361	-1.967716100632373	-1.9553521052483904	-1.9619143667279504	-1.9478734767943704	-1.9482939557991104	-1.9453096036736144
42	-489.605235749372	156.394764250628	3.073826062648887	6.059192268291474	3.4420807625696646	4.0366733872092	4.024387471679517	4.992092546653061	-1.226669611827259	-0.08584644100012455	0.2880625347868724	0.16392956801205155	-2.7193749138788124	0.2254966526244274	-1.966047846590278	-1.9465407018965712	-1.959261248012217	-1.9445813399934384	-1.9438040576333908	-1.9358014190724069
43	-491.58343872209673	154.41656127790327	2.815798317783057	5.8902222926335135	3.7520278107029603	4.6212469753612	4.058406832685754	4.130558145039802	0.38592238024000036	0.013466378993255685	-0.02805900410830601	-0.20769904360627647	-2.455096178506192	-0.3218562586958289	-1.955808121098613	-1.943799351744548	-1.9532005761520737	-1.9412345972557572	-1.9444734328504172	-1.9325071598258723
44	-493.5616416948215	152.4383583051785	3.3832228001477476	6.452776979891659	4.750652012201336	4.078824964539041	5.318671749983529	3.8184190282732335	0.9207356308107046	-0.3726383372989234	1.5135019573878306	0.4070086540303078	-1.3941604924287028	1.0676517251208566	-1.948980175314432	-1.9423101876997024	-1.9486242832142453	-1.9396517693788329	-1.9352731476456249	-1.9286494448553928
45	-495.53984466754616	150.46015533245384	3.214036006464766	5.050048177640744	3.667440826726087	3.5122839494376916	3.5323225191778542	2.418906354859262	1.3291753996465503	-0.7542008744777202	0.4647340986657649	0.4026575014334637	-1.5964336498228788	1.0367306370356841	-1.9474469280194655	-1.9415820523917	-1.9359428854095535	-1.9337441170532348	-1.9322205531272896	-1.934161876799026
46	-497.51804764027094	148.48195235972906	4.785393807343481	4.3335911384425145	3.4561139670821777	3.3169929171275245	3.033671464265069	0.06351719790087174	-0.0024715660352143437	-0.46557996554474335	0.3505370829733945	0.7555390378569676	-1.0873111836862228	-0.9286397663092083	-1.947005139003906	-1.938093332475748	-1.935707257198294	-1.9316042665647255	-1.9339946584577896	-1.9525155187454144
47	-499.49625061299565	146.50374938700435	3.9093452591108058	3.3479731793868623	3.7410019343424556	2.061195373335195	2.423120244007484	-0.49038270105339404	-0.40193394366222246	0.18653310261368833	-1.1460386238020115	0.9635895822089341	-0.2303139077408569	-1.3517775646478805	-1.9388836376921572	-1.9353115267711496	-1.9384996034753064	-1.928180148850352	-1.9386899147251555	-1.970916096882396
48	-501.4744535857204	144.52554641427957	2.7565249761994424	2.393009718061714	3.6313558694925634	1.688225525888902	1.7761764306163856	-1.2347228427267667	-1.0893696827012709	0.2366090194924368	-1.833699688908168	0.872851580956989	0.21728132964367697	1.1302655962096977	-1.9364669654679572	-1.9332027493618105	-1.9345696632331917	-1.93623010779103	-1.94184280256475	-1.9744930146510544
49	-503.45265655844514	142.54734344155486	3.362121526351769	3.08379374983386	3.20757012401008	-0.4926495451650771	0.053388294629537925	-1.1809190942738743	-1.722714073871127	0.5398116931311991	0.24167639480279102	0.4968175476456551	-0.09316813962641728	0.10748275098342308	-1.9338806446740855	-1.9324449713628364	-1.9322289506369357	-1.9645020412769367	-1.9602395044506085	-1.9692979660765264
50	-505.43085953116986	140.56914046883014	3.351972597201284	3.9481162048183687	2.0995698706757544	-1.3820119846395431	-0.5224144824872441	-2.4773390170304177	-1.5281021020017909	-0.4386541869748859	-0.700504359836965	-0.05594009354440619	0.6909130815561121	0.48843898769320926	-1.9332338816881975	-1.9326203919207856	-1.93329543627554	-1.9702977805026003	-1.9707969174649849	-1.9572513887449787
51	-507.4090625038946	138.59093749610543	1.7696386021059909	1.4928002697365232	1.0186978786226888	-1.2985320708351882	-0.5005801425070204	-1.5482742829420284	0.8770179404871691	-0.5514048917760558	0.3522139010454217	0.4097279109512542	0.09757849017061929	-0.21473716702703477	-1.9372310275574591	-1.9445526256396943	-1.9542487258812744	-1.9628081193730225	-1.9628664583664488	-1.9510302358012757
52	-509.38726547661935	136.61273452338065	-0.04172073632784437	0.03950287578130932	0.4349227835826501	-0.7543262690781939	-0.9904983852726897	-0.7415267607215775	-1.207123965899589	0.7662995713225268	0.11199184042026943	0.1018557599154542	0.0304102464922701	0.6078863530593569	-1.9457077968578589	-1.9622790751418264	-1.9708459472173276	-1.953718795356281	-1.954400880786873	-1.94631016547435
53	-511.36546844934406	134.63453155065594	1.0886185958109107	-0.5790182169530775	0.5440745352254995	-0.8250446139194385	-1.5258528575120798	-1.3116632259316263	-0.7207224173387983	0.24210628958556057	-0.1574258559422704	0.23734497054398376	0.5138878764184988	0.7788265735955846	-1.965240695373588	-1.9642028640125688	-1.9576067121389484	-1.9472305736344209	-1.9483142004011804	-1.9406097618483935
54	-513.3436714220688	132.65632857793116	0.4812055703681027	-0.816991125210005	-1.1429587833377899	-0.8522617173988022	-1.0343436321062676	-1.8169293658918617	0.6102027933783233	0.730023057576537	0.1991110735017	-0.2549666443827553	0.3935456119440256	0.4012637253963789	-1.9612980099989272	-1.9541435108946124	-1.9448855156753664	-1.9407521103829888	-1.9442176850877988	-1.9345459532367253
55	-515.3218743947936	130.67812560520645	-0.20526077641645143	-0.055731954509423864	-0.22004100442706803	-0.7009333948868482	-0.6677549438058612	-1.2645741097729628	-0.40607790344331146	0.17944378422096174	0.8161384419145606	0.9808920256867492	-0.03469764745349662	-0.6008796905575785	-1.9532794422615325	-1.9477455498898573	-1.9354676230353616	-1.9360703641080008	-1.939109435209804	-1.9279559589838704
56	-517.3000773675183	128.69992263248173	0.9959056392747033	0.2118097045419764	-0.7639216612016689	-0.7179959611932635	-1.2178827418325604	-0.21622005508617842	-0.7999377180272056	-0.06358379559164985	0.5397441019102317	0.7624119117425645	-0.07743591559448926	-0.3836080522858324	-1.9496700980679345	-1.9394017944644453	-1.9323586085714224	-1.9303846368967088	-1.935218110897292	-1.9231793323231017
57	-519.2782803402431	126.7217196597569	-0.8200829695572114	0.4237552490786234	0.44716520880117083	-0.4498574631252598	-1.1910432405672948	-0.7531065755132222	0.7404357994061512	0.8583460954012424	-0.4605901388846759	0.23799287499737823	1.0244150541555848	0.7293930074987938	-1.9418347818202264	-1.9319141338755148	-1.9267449021533587	-1.924208198116768	-1.9296019785760732	-1.9196340996626713
58	-521.2564833129678	124.74351668703218	-0.3614138480373661	-0.27747578403823725	-0.4348961445063389	-0.3733949316552689	-1.193183279275904	-0.8798410072680739	0.19922984326356286	-0.2783828033315503	0.3441879479202047	-0.07085668252607846	0.059931365454791365	0.3496942263313793	-1.9356108784312995	-1.925340158573062	-1.9223155793423472	-1.9207448245043808	-1.9248933601699596	-1.9166543788768848
59	-523.2346862856925	122.76531371430747	0.5643654388029268	-0.14403623394498286	-0.6094158112657526	-0.3224717800299073	-1.0326490502157761	-0.9232267246651231	0.287621660147518	0.2953180437840119	-0.11921564066557999	0.7467090806226635	-0.0824572883047836	-1.2152015943307959	-1.929771674337556	-1.9203284360971224	-1.918631472618188	-1.9186423743141816	-1.9231605935203464	-1.9136136598833675
60	-525.2128892584172	120.78711074158275	-0.29889934123637746	0.595142109918796	-0.46032603014168366	-1.6289521843052865	-0.3344107549681953	0.5677534272003041	0.8694663212617606	-0.3077533411701708	0.3216704008771149	0.602440481984282	0.7508199993682894	-0.08865736029773236	-1.924713659563544	-1.9167908962498716	-1.916245922527966	-1.916592379298632	-1.9170646512436431	-1.9104920202002276
61	-527.191092231142	118.80890776885803	-0.5831431414320871	0.4096171781527041	-0.4031342156713645	-0.8200811183280315	-0.17386278210619416	-0.21981562347228198	-0.6800097149329457	0.07262913913858371	-0.06310946169184042	-0.16633387917632833	-0.18750026235424147	0.38551247345280026	-1.919931749891254	-1.9131078786139224	-1.912859160205602	-1.912046315973441	-1.9149929348798065	-1.9066284786952028
62	-529.1692952038667	116.83070479613332	1.4309036544443383	0.5208041179559824	0.43555769708796926	-0.7190352370393333	-1.1552202364679616	-0.48255050606777683	-0.02529291793838368	0.3334847077632314	-0.2771091707385821	-0.35069691743126236	0.4458503468491638	-0.1797255104144441	-1.9158737085169548	-1.910017227922984	-1.9093096195702288	-1.908720892182228	-1.9095697413872872	-1.9029797448048316
63	-531.1474981765915	114.85250182340849	0.06913003261729171	0.3307255940599909	-0.11157744444216068	-0.6680979004168754	0.30045887319044007	0.10270161397195385	1.3410242498144216	0.49508623223841863	0.0234621800299246	-0.8543390401114552	-0.30644434892900035	-0.9234357738833576	-1.9118391686113585	-1.9067630091998435	-1.9076021911320824	-1.9067720214006272	-1.9069526787473268	-1.900200994299118
64	-533.1257011493161	112.87429885068389	0.16196118452938474	0.12499571475658774	0.28876229319030766	-0.02586123375292454	-0.2795044188792521	0.8017071215985057	-0.20533785923261602	0.770248220570804	0.009349460499946458	0.09864682756569822	-0.16016488388861422	0.3115471225121263	-1.9080058819379249	-1.9034812706510136	-1.902303636811656	-1.9022748932232687	-1.905958778445312	-1.8982260297916744
65	-535.103904122041	110.89609587795906	0.26277766859876905	-0.11844678663106292	-0.31525534554009393	-0.07186635939846948	0.49136301550691264	-0.004895046671449215	-0.564120419328249	-1.239909919605765	0.19013483949829052	-0.23284746602914244	0.2634952256317543	0.6373586419890175	-1.9054809768500465	-1.8999289277434672	-1.899798294213364	-1.8994370212133875	-1.9011657185968187	-1.896027245876668
66	-537.0821070947657	108.91789290523434	1.1155886228942853	1.0700852353327692	0.557031791178273	-0.12081928407193393	0.1363449702511381	-0.09421364352751527	0.7542670711308356	0.3152893671552834	0.2494305186153544	-0.15782545243353974	-0.08184704011816875	0.8123418612735358	-1.9025657921610748	-1.897364438615479	-1.8962182837801491	-1.8970361992326288	-1.900701262032661	-1.892513922864956
67	-539.0603100674904	106.93968993250962	0.6839892244751505	0.8445156479231681	-0.13741203911877375	-0.07428695517156933	0.02524534815925651	-0.22118169944840568	0.8280935863267284	0.03639464813556668	0.5782887959360969	0.02557904997278311	0.6162968895506349	-0.8866988811480002	-1.8993179993221088	-1.8935968771933676	-1.8933898305475507	-1.894295937423932	-1.8971651266398424	-1.8901016422060408
68	-541.0385130402151	104.9614869597849	0.2539630735927746	0.7434346165599008	0.3702461550324851	0.760912195920818	0.20315279741014303	0.9444940916503846	-0.16223157455293055	0.5573026295473881	-0.385834417732272	0.0620655804113536	-0.6797371185773873	-0.596311295245625	-1.8966821959917268	-1.890724113561244	-1.892120120832064	-1.892503293362949	-1.894038880420088	-1.8867908643822489
69	-543.0167160129399	102.98328398706008	0.7065688428044402	1.3040450090154403	-0.12013296140185674	0.4804973994029276	0.32976149103172525	1.0143152250000433	-0.40948022006552187	0.14926189889559882	0.5988538409532742	-0.2551906133991284	0.07341670173576263	-0.1569522605387173	-1.8929815806245327	-1.8888780765440387	-1.8868994049488288	-1.8893091877337724	-1.8890310952356315	-1.8836962731976752
70	-544.9949189856646	101.00508101433536	1.0897349544731452	0.9433218209415891	0.18585338279278224	0.6192658425303511	0.911261852472473	-0.008754103397625732	0.1482696929211022	-0.3372759304287149	-0.6547965486351311	-0.12909711954638808	-0.5648368009776281	0.24606577509622032	-1.8904257799795547	-1.8878003488796649	-1.8833594496616115	-1.8848094751445288	-1.886893676801366	-1.8827795600808628
71	-546.9731219583894	99.02687804161064	0.21486401977137462	0.2109827638149383	0.5563702385966429	0.3743796149883972	0.26461684117945566	-0.3809181808864844	0.6240104234411809	-0.14743226706867776	0.18235174143373184	-0.5850982002032986	-0.053722347580060635	-0.6447345108415802	-1.888302835133029	-1.8875445666302253	-1.8830552780876872	-1.8834501549430684	-1.8846184957381649	-1.8834692540578717
72	-548.9513249311141	97.04867506888593	0.22687038800150344	0.24297525305557144	0.124767999767442	0.41815292628552997	0.8705749881822812	-0.1853050462854752	-0.23703602478958177	-0.6285257823316734	0.2833738075917972	-0.9333796188876728	-0.15553464786379537	-1.216888774630261	-1.8868283755891329	-1.8848226222583633	-1.8830042397004572	-1.8819013760454608	-1.8834950756374635	-1.8813814622441496
73	-550.9295279038388	95.07047209616121	0.8979997899277744	0.8888374587293231	0.39892016531227115	-0.5137269767803965	0.4329723760787311	1.2826777454940117	-0.6498936908359999	-1.1380352463608492	-0.7764316922831075	-0.6956021643912932	0.49727237959886916	0.25010058219524245	-1.885820818019536	-1.883089026022044	-1.8822924791894748	-1.8809988720740352	-1.8836470754404413	-1.8789476517513533
74	-552.9077308765635	93.0922691234365	0.5881701545056057	0.6688915422985242	-0.3700699018953045	-0.05798904626286705	-0.08039468265430905	0.734680513162275	-0.8257321885009867	0.36796277616289086	-0.008547578582818514	-0.3373392422186956	-0.2914008798522935	0.8033684046436081	-1.883264651024054	-1.8828017254862173	-1.881358124447884	-1.8799167943146056	-1.8824449115992032	-1.8792281083240707
75	-554.8859338492883	91.11406615071166	0.8215372584577836	1.451201629175105	0.1229377995518406	-0.04449866726053833	-0.013877313135602393	-0.08936140965728029	-0.34104413331254285	0.33229517221819427	-0.6854825289103667	0.02280062744829425	0.10449177618955263	-0.5581628691198149	-1.88251291074066	-1.8814760746430752	-1.8810263063962904	-1.8790485806236688	-1.8798683097399551	-1.8790166964220107
76	-556.864136822013	89.13586317798695	0.5738081452427568	0.7420230831694486	0.6656481913811971	0.612279087630321	0.7427684829238126	0.10799863359126076	0.3633100775550652	-0.1526695583399178	0.7090117130752378	-0.9005091826219119	-0.3823150575902881	-0.7102525917742311	-1.8813695191819733	-1.8800439090073555	-1.8790685504027969	-1.8792818078371991	-1.8814846228997424	-1.8781000851566805
77	-558.8423397947378	87.15766020526223	0.05961538566457468	0.6502474490218327	0.30487931530163676	0.835689190041743	-0.2295878842474024	1.1741542475874036	-1.009352111408308	0.17807162896036827	-0.4177159556805686	0.08617451353606913	-0.000717299039826088	0.016372320313812153	-1.880541940021236	-1.878372254529744	-1.8789625371879464	-1.879456844610509	-1.879996973544	-1.8758440175008149
78	-560.8205427674625	85.17945723253752	0.9769125161445446	0.4490819981107119	-0.39119868598868157	0.022994505899193194	0.43107384070136406	0.15156697070386743	-0.7103033328719669	0.1872432985461475	-0.08965471680853342	-0.3893215286860616	-0.7317542160806892	0.6302251212000781	-1.8790044844902551	-1.8771814254994863	-1.877294257081613	-1.8779595098443795	-1.8789004137171976	-1.8728880739638785
79	-562.7987457401872	83.2012542598128	1.3030696594490945	0.5033664757711803	0.025113976336913934	0.23542395317915293	-0.26646893558938317	-0.5718786168796681	-0.3905166959090425	0.0229878461301152	0.07293628325935879	-0.16332655102432084	0.5137541104046737	-0.1676636441086667	-1.8764070697318465	-1.8762165097299144	-1.876373663129548	-1.875992844534312	-1.8780402215719636	-1.871032596419674
80	-564.7769487129119	81.22305128708808	1.5671316233686112	0.007100221943550031	-0.2728457415582607	-0.30615434330200036	0.06863374786977006	-0.394358281737325	0.18331570548528484	-0.41376271805027626	-0.45674177885671047	0.19682137556624835	-0.9011107144876592	-0.8738100741151845	-1.8765555728230463	-1.8754689705741117	-1.8753353038959724	-1.8748493027108248	-1.8766446807977353	-1.870655035423674
81	-566.7551516856367	79.24484831436325	0.12759103244187703	0.4922510068885748	0.26461958891654025	-0.5371304504547574	0.08377447219522254	0.328502713182796	-0.6671420786697342	-0.6182060676955152	0.5296002956585667	-1.0531596271135364	0.07264816705023464	-0.7020450252167175	-1.8756107494116352	-1.872492970110386	-1.8741694640176487	-1.872508986993384	-1.8727278022622813	-1.8699348675311
82	-568.7333546583615	77.26664534163854	0.17850411291276472	0.6655504805449834	0.08566952456499648	-0.43602537121870094	-0.24232462267296567	0.4620101832733859	-0.5434121598753451	-0.5376558451708133	-0.3830278310223251	-0.22378980238963977	-0.3852140812035769	0.36441266519111565	-1.87345451015812	-1.8704530461994795	-1.8711096244217524	-1.8708045278985423	-1.8706513422357909	-1.869621236938876
83	-570.7115576310862	75.28844236891382	1.2585207140370678	0.2110160626603273	0.36443486442137524	-0.06383991468145747	0.42454711180609817	-1.144793223704609	-0.49878037485413296	0.42279246835691486	-0.08186035965632446	-0.4267286078992562	0.11805730657133376	0.6933242206644809	-1.870281744410576	-1.8691388669660485	-1.86868891662292	-1.8689953057509885	-1.8712391190130957	-1.8692385761437151
84	-572.6897606038109	73.3102393961891	-0.11573307305105657	0.35624315445690424	-0.6015870276655318	-0.35342173062639864	-0.43809336384639647	-0.8609545659277585	-0.6498344928886414	0.41017930823311194	0.4730455162986221	-0.06111510148632117	-0.11952916926519762	-0.0026898713993478624	-1.8701884694526203	-1.8682099233339144	-1.867194658233916	-1.8676014377223848	-1.870495946536148	-1.8673040154525324
85	-574.6679635765356	71.33203642346439	0.1895003902995908	-0.007522545109615851	-0.30033307385708924	-0.7428991506893707	-0.9122449834123901	-0.48161626721354445	0.06770102832894528	-0.11492918444643539	-0.22065569024260642	-0.2510759317615885	-0.1826754354825096	0.40087258871090387	-1.8684279244614257	-1.867241073052402	-1.8667969650616427	-1.8669492131837475	-1.870452340579232	-1.8660957214319995
86	-576.6461665492603	69.35383345073967	0.16003062770564058	-0.5181515123216949	-0.40134343637737224	-1.22657637506017	-0.6307907203264984	-0.012956433184249053	0.10277663986680728	0.1784138735601594	0.5719470657996264	-1.4771968034572283	-0.7749500058677472	-0.8098651205942822	-1.8670355804577776	-1.865457322075457	-1.8655364108785817	-1.865458687649324	-1.868579130205876	-1.8638950325719512
87	-578.6243695219852	67.37563047801484	-0.09149998723860334	-0.6614131322966801	-0.752921479780449	-1.796088376776587	-0.1625275716801512	-0.7574788702341226	0.35869067779262886	-0.33848705256187456	-0.48859909946290586	-0.2208119127962464	0.03993735751631509	0.933886571536274	-1.866590726619536	-1.863337652726768	-1.8640247841909223	-1.862995179354148	-1.8668729223419889	-1.8617463905251272
88	-580.6025724947099	65.39742750529012	0.14811347036746195	-0.35896632470164147	-0.7780081438668043	-1.167109155025656	-1.104075172933826	-1.5262626984091183	0.406020348446352	-0.1194494777309458	-0.4350900229572378	-0.435724936462557	-0.5225991286309575	-0.007309271161784459	-1.8648252017340623	-1.8625855922547745	-1.8618994826232664	-1.8615375043042208	-1.8659934676875636	-1.8608004494459396
89	-582.5807754674346	63.41922453256541	0.8953637736536759	-0.13997896426295417	-0.8365862995526262	-0.9251081546959827	-0.31018659357215717	-1.0607024041639577	0.09055526510659176	0.058882204898139744	0.09769775332191123	-0.5871900766068942	-0.03208075945617652	0.1502220350041929	-1.8629451910530608	-1.8613373850553296	-1.8608592528344416	-1.8610084508817093	-1.8624139594882727	-1.8600480691426713
90	-584.5589784401593	61.44102155984069	0.1298574625826477	-0.38060923513208256	-1.487614405388726	-1.562995891272766	-1.0163628877527089	-1.3653903304896	-0.4373351568438057	-0.04656028492364489	-0.7366840441328611	-0.26783428064596676	-0.05067252597582788	0.43274905592675844	-1.8622839483014104	-1.8598887355053364	-1.8605613582733893	-1.8601132078556792	-1.8620458447971373	-1.85970724516514
91	-586.537181412884	59.462818587115976	-0.018013045231447214	-0.6015858522819253	-1.4293030511428853	-2.207714574166851	-0.06748830973215555	-0.8242747569273536	0.18901035135023492	-0.1026812637537456	-0.7193697157885083	-0.1372438165605964	-0.040863404721278675	-0.6563346758514325	-1.8604775231672552	-1.8578658736536715	-1.858274486834688	-1.8582394613698312	-1.8603611548464465	-1.8605320576598143
92	-588.5153843856089	57.484615614391146	-0.3666178404632168	-0.4751413383698248	-1.4103503815110878	-1.290662463161559	-0.5850069349766879	-0.4302016360548665	0.2384142593346448	0.004685997453214856	-0.3642078233119266	0.13696097042699562	-0.0628065586301232	0.026604554792668655	-1.8586302644342751	-1.8565521947121155	-1.8583706236966888	-1.8579524221788752	-1.86023125898394	-1.8590204980930023
93	-590.4935873583336	55.50641264166643	0.2089835523791052	-0.9711081603988786	-0.9060178465444777	-0.6749235039120683	-0.39990848568263826	-1.0496847194527203	0.027754626271204393	0.003188306212017388	-0.2638781191059761	0.09113410097698524	-0.05994673671088829	0.4575876741602445	-1.857988779969964	-1.8557694637513984	-1.857894796231656	-1.8576464525761227	-1.8601089571281884	-1.8581550833816405
94	-592.4717903310583	53.52820966894171	-0.38829404973904724	-1.3356281237171888	-0.6425389198371023	-1.1952068085614096	0.1979967605163301	-1.4013002824979197	-0.25892128328364644	-0.03155113816291675	-0.8393444515783708	-0.2615229722517004	0.5416102487243607	0.19271421398342692	-1.8576299872201287	-1.8555542787007169	-1.8569070144062352	-1.8574487855238049	-1.85835341738431	-1.8572031241980584
95	-594.449993303783	51.550006696217	-0.08669415145910421	-0.9812309843857423	-0.5662402491684749	-1.1969219448841548	-1.1388906496292326	-1.9421972928861064	0.2791347754548294	0.27242798182526573	-0.2761738224771191	-0.43543091309294313	-0.016290067329915017	0.33221931838151647	-1.8552548284813497	-1.8558680490116652	-1.8564347920837805	-1.8567429481209767	-1.857244481647172	-1.8559745507313887
96	-596.4281962765077	49.57180372349228	0.22249333630269064	-0.7157607729765709	-0.897791693902757	-1.0145346846820076	-0.4084823827826028	-2.0765628901843245	-0.11400313724147142	-0.5855277669487432	-0.33673663590783215	-0.3835614339022877	-0.30307301771579465	-0.011465647321738692	-1.8555136299591408	-1.854574764132828	-1.8559230437242709	-1.8551009344302032	-1.8552640573245296	-1.8550654918442515
97	-598.4063992492324	47.593600750767564	0.030145623070624954	-0.061087380170240735	-1.29448394419801	-0.8585730257930684	-1.285843589123023	-1.4309369532897274	-0.9742764998704461	-0.3635748882016952	-0.6536140437701465	0.11282243832860088	-0.1662127325883555	-0.5449318174872088	-1.8548451182043035	-1.85471107591772	-1.8541344989236792	-1.8543990709945144	-1.8553877853752687	-1.8545176821337608
98	-600.3846022219572	45.61539777804285	0.5633261629568568	-0.341667167124624	-0.7955315542415643	-1.5824494543786014	-1.0039271473805689	-1.7076753891230274	-0.8254871690263088	0.5009189524354555	0.137950616715846	0.27897855290118945	-1.4242336163226257	-0.2626804434736562	-1.854195367442028	-1.8541811629411384	-1.8534093117764316	-1.8540847978024304	-1.8550677918270744	-1.8542169452236688
99	-602.362805194682	43.63719480531802	-0.6760250630874634	-0.8116378119139872	-0.4868924076920208	-1.4682752950966502	-0.6307119296921235	-2.4595218644807635	-0.524424793538207	-0.10380420160800441	-0.39323756602322085	-0.7408501979709098	-0.1407284710368312	0.5944816634187045	-1.8538080148640927	-1.853759451905624	-1.8535619773776373	-1.8536713225016936	-1.8538128817100372	-1.8531690626608608
100	-604.3410081674067	41.6589918325933	-0.5896994693010318	-1.1740265992420016	-1.2392889427149951	-1.3734955009731755	-1.6855987204836373	-1.9438511743401825	-0.3370646237703383	0.1585273857330752	-0.1964875591705328	-0.20013325231702184	-0.10263883905083383	0.16452237542746076	-1.8536061987197396	-1.85304516828962	-1.8528913366610835	-1.8530609630091008	-1.854124962990044	-1.852755035667876
101	-606.3192111401314	39.680788859868585	-0.13276604038379214	-1.0713860359246716	-1.4821014672084734	-1.796160581901259	-1.2744593426741158	-1.6101111698861459	-0.3614481753434104	0.20064137665401502	-0.17769423428600836	-0.31974507985307155	-0.9553759363669504	-0.006482330434746269	-1.853051876765316	-1.8522311024595128	-1.8512795373777635	-1.851939056713036	-1.8540953311237909	-1.8516748106261431
102	-608.2974141128561	37.70258588714387	-0.10648153096065494	-1.6172113918296964	-1.0251173752166616	-2.429350342308169	-1.7559028750389043	-2.3641961193613725	-0.7194956770150097	0.4072803876155296	-0.05494237480818874	0.06371329110149648	-0.27785804546586595	0.05685911709327971	-1.8524703013937067	-1.8514703577209917	-1.851496690733804	-1.8510701584696927	-1.8517395563152337	-1.8507445508821905
103	-610.2756170855808	35.72438291441915	-0.1985069129153144	-1.962495267616874	-1.6721713220945587	-1.699602817614266	-1.8717905251065519	-2.004127207023681	0.02680414734617222	-0.02536877177506104	-0.40390972947495946	-0.9179598370068536	-0.2379547275083252	0.28810655679359587	-1.851599468001868	-1.8503194662859956	-1.850719340062784	-1.850403119483292	-1.8532672374661767	-1.850402950146016
104	-612.2538200583056	33.746179941694436	-1.2850862131913259	-0.9614184958404637	-1.8520169567349511	-1.9766118434341329	-1.7377608125835786	-2.7036914100592844	-0.3053600869306078	-0.30997199731776853	-0.7271270504676366	-0.8898845482897249	-0.6409365047700271	0.21114925804188459	-1.8503455003176947	-1.8495100762763088	-1.8489550907396657	-1.8495981288137704	-1.8506652305223017	-1.8502078707117209
105	-614.2320230310304	31.767976968969606	-1.509142577105744	-0.7845152621486825	-1.376865079728536	-2.0814800285278054	-1.3233411581052652	-2.1428053706947323	0.15402353673341085	-0.1879283199940445	-0.26695944563278157	-1.0930877781952748	-0.5564284533604121	-0.168941982117562	-1.8491180769960855	-1.8490399785090617	-1.848631333739294	-1.8491062513948715	-1.8503692840588049	-1.8496558657300213
106	-616.2102260037551	29.78977399624489	-0.9996194100606544	-1.9444024681582077	-1.7760341502042916	-2.008006243057091	-2.1291685543935737	-2.7131108888082003	-0.23164851614026977	0.1086233944427758	-0.3402724525086033	-0.4453211513545561	-0.6379281919563445	0.01184973170557688	-1.8484499986602032	-1.8482384022776583	-1.8486567285365976	-1.8485617563616812	-1.85013393318872	-1.849017356848252
107	-618.1884289764798	27.811571023520173	-1.0361562587544801	-1.4528222117837921	-2.369514193320487	-1.9222900323678551	-1.7987241982408446	-2.8442991020934243	-0.25812229857988894	0.07023262025334263	-0.29342278728348054	-0.37013650381878216	-0.4584345023216378	-0.44154571431567297	-1.8473530885444236	-1.847683866108986	-1.847743781883172	-1.8484166040889136	-1.8510232282781311	-1.848534838241072
108	-620.1666319492044	25.83336805079557	-1.1626109907440059	-1.992098639563292	-1.8170404608311517	-3.1159219737280663	-2.346261278948764	-3.2478961833556217	-0.9873595566346562	-0.19279006782010505	0.4488924810801422	-0.7742933898972636	-0.34840977577051147	0.015260476531861987	-1.847001001733468	-1.8471037841885616	-1.847145761086252	-1.8477242417164972	-1.8492206367693556	-1.848106368586528
109	-622.1448349219293	23.85516507807074	-1.0183882329977112	-1.7149408763140366	-2.130163283125448	-3.4830777884711526	-2.483315373842273	-3.278486004483517	-0.4719766414788724	0.44924080059594323	-0.3815034509568456	-0.3636882173770672	-0.9678121610305457	-0.8820143261263526	-1.8461514921927649	-1.8462067477833048	-1.8466037081475613	-1.8474073670970652	-1.849317720970124	-1.8476158182742335
110	-624.123037894654	21.876962105346024	-1.6255811096071549	-2.1685496859149738	-1.864240388416477	-2.933516954141712	-2.1585047904292374	-3.4438515625564223	-0.06347649931206256	0.054929588730191464	-0.4549383313240284	-0.4183040518129583	0.015324733988315742	-0.5809842210229852	-1.8461363391002377	-1.8456174107292116	-1.846541029097708	-1.8466448331897485	-1.8484920612120463	-1.84698367943475
111	-626.1012408673788	19.898759132621194	-1.574186047110491	-2.1409640247629382	-1.9880780174613661	-3.040708549987137	-2.499641011736916	-2.815247023965032	-0.4451272729036572	0.0807462584342316	-0.1630140308828074	0.04986557693957391	-0.714776834791084	-0.33002339925531443	-1.845500721184844	-1.844353302352273	-1.8461656750320223	-1.8463892195578129	-1.8489323027142897	-1.8448976746410253
112	-628.0794438401035	17.920556159896478	-2.00409185125698	-2.3461366187480954	-2.541769732656338	-2.996432537382653	-2.166289934301839	-3.643014808129207	-0.14919057287245532	-0.3793734521144754	-0.14935402958114974	-0.4489900320881943	-1.1330615806488775	0.1980514017908345	-1.8441375388067816	-1.8408954795218904	-1.8461610174628649	-1.8444684092205137	-1.8471954094944012	-1.8392083392394512
113	-630.0576468128281	15.942353187171875	-2.1690524674298586	-2.88786056986332	-1.6166022431207077	-3.5172654101054377	-3.3348732550863596	-4.1882888702162075	-1.2557134752036576	-0.3237168191934135	-0.2523977526715056	-0.20234632409763723	0.22210455123952005	0.4605893937370339	-1.84192993512694	-1.8350533373046216	-1.8435615524693127	-1.8388308499979984	-1.842269799791622	-1.8342230722922008
114	-632.035849785553	13.964150214447045	-2.186271256289914	-2.2013440678252265	-2.865868519029753	-3.7253736349389617	-2.653538587243824	-3.469887352633172	0.02156171377165474	0.5086999637068782	0.4633021382463388	0.1609728789454282	-0.9010978917145976	-0.1347344238664591	-1.83470354190516	-1.8319165604958825	-1.8372269642342447	-1.8351887601668484	-1.8345574632264736	-1.8318105956725883
115	-634.0140527582777	11.985947241722329	-2.3950689871416992	-2.439014840531762	-2.215632337211162	-3.1242483616094265	-3.111114986589962	-3.005965111894592	-0.9950817839296312	-0.1604302267835605	0.0218512822417284	-0.7115983241835312	-1.0426820044661564	-0.39522777745565124	-1.8314889219907904	-1.8313960110366097	-1.8326997661332909	-1.830540783968098	-1.8317726139366832	-1.830590510103768
116	-635.9922557310024	10.007744268997612	-1.7992736299473993	-2.6531912857215882	-2.2030753490427046	-2.263880773856474	-2.7478707693379842	-2.774099780685472	-0.5437838029299839	0.041074474824849	0.0583194238714075	-0.5416863379083817	-0.8673702986717265	0.44105176204252633	-1.830725990803368	-1.830921260817326	-1.8301743753247697	-1.8297621302142804	-1.83180608157096	-1.829718612685788
117	-637.9704587037272	8.029541296272782	-1.922731067422275	-2.8379592231861333	-2.531742596554808	-2.10302217696314	-2.270217898558528	-1.9598053962175261	-0.4148556886065303	0.2012925670082085	-0.493078743216675	-0.8588221591103685	-1.0330857895741574	-0.8863233377028199	-1.8299631517613928	-1.8305326090174248	-1.8295721612351157	-1.8298222990915685	-1.8300919172670167	-1.8286245032288375
118	-639.9486616764519	6.051338323548066	-1.6974474690056245	-1.1243194986009963	-3.108436486473972	-2.4299375747217695	-2.07279382100937	-2.0865252925773277	-0.2963239653412052	-0.6318124049633755	-0.2214216977512135	-0.5527333772076575	-0.15565635414392257	-1.1511786149139063	-1.8297700783529711	-1.8302754661337843	-1.8294120893035493	-1.8294827133303415	-1.8281634668778644	-1.8274885361040616
119	-641.9268646491768	4.073135350823236	-1.8465114182981184	-1.9356907451092582	-2.400202437973762	-2.1591968048568373	-2.9856766511196504	-2.117796113898525	-0.29485384849313784	-0.8631829530132898	-0.5536685993460677	-0.8862203557846862	-0.20056104027781446	-0.4673455276115636	-1.8293432151973483	-1.8298919975810577	-1.8288040043395024	-1.8291992256907457	-1.8273214674199747	-1.8274452853631544
