# Supplementary material for: A West Antarctic grounding-zone environment shaped by episodic water flow
Source: Nat Geosci. 2025 May 12;18(5):389–95. doi: 10.1038/s41561-025-01687-3 (PMC12075004; doi:10.1038/s41561-025-01687-3)
Supplement: Supplementary file 3 — Channel-wall local coordinates (kis2channelxyz.csv), velocity profiling oceanographic observations (kis2velocityprofiling.csv), turbidity cast (kis2turcast8.csv) salinity cast (kis2salcast8.csv) and temperature cast (kis2temcast8.csv). [file 41561_2025_1687_MOESM3_ESM.zip › kis2turcast8.csv]

heightabovefloor(m)	calibratedTurbidity(ntu)
2.352626937871946	1.4954273431250003
3.48311650432197	1.463919363125
4.499010640678989	1.4935736731250002
5.496231332254979	1.4713333081250002
6.485469573682508	1.4398256956250002
7.4843628358714795	1.441678998125
8.489295799011416	1.4407525306250002
9.487144916216494	1.611264078125
10.498845361181566	1.6714995331250002
11.507751742811934	1.7206137031250002
12.480732749540039	1.758608793125
13.505132110489967	1.7437816381250002
14.505440025445978	1.7845557631250002
15.46745501509099	1.7400742981250001
16.494352549664427	1.7752892506250002
17.511147797296985	1.7196876031250001
18.51070640878902	1.7734352131250002
19.504929707954943	1.710419988125
20.49742514573302	1.7456345731250003
21.5123740376215	1.6937395306250003
22.504224748862043	1.696520035625
23.52186336351042	1.7743624156250002
24.527443931214975	1.738221363125
25.498365195915994	1.7363680606250003
26.501039941452973	1.661305450625
27.495398371147076	1.6909597606250002
28.508781030465002	1.7280276481250003
29.521344664296976	1.7493411781250001
30.49887935826598	1.747488243125
31.489384140026004	1.695593568125
32.509843365750044	1.715980263125
33.50743188490196	1.736367693125
34.51645995620504	1.6585253131250002
35.52237176436404	1.665939258125
36.49962395168245	1.6761326056250003
37.48132027089002	1.7030067781250002
38.48655513799201	1.6826193481250002
39.49291045925804	1.734514758125
40.47531162181804	1.7011531081250002
41.49568864357502	1.897612728125
42.51539218613004	1.8142100731250002
43.49903075447003	1.788262735625
44.50357497182699	1.693739898125
45.49676643068801	1.685399485625
46.504568896704995	1.6714995331250002
47.50979613809295	1.717833933125
48.50035846629305	1.610337243125
49.508417554691505	1.6279445356250002
50.51006439706396	1.6399915531250002
51.498807856908	1.6270180681250002
52.49384283330801	1.6140442156250001
53.51321317776092	1.6520385706250003
54.500397705118985	1.6399915531250002
55.49700856746199	1.6622322856250002
56.49800002155598	1.7789958556250003
57.5219400643316	1.6844730181250003
58.49202841759302	1.6474054981250001
59.481341985900485	1.6529654056250003
60.492585229626	1.8040163581250002
61.50507801489198	1.8512775931250003
62.51922972116995	1.811429935625
63.510537278252514	1.5834634381250003
64.50649499706196	1.536201835625
65.48916136791854	1.629797838125
66.51020201768495	1.6251643981250001
67.50621696564895	1.8160633756250002
68.49086317149545	1.8123567706250001
69.485923933256	1.860544473125
70.50256134084702	1.903173003125
71.47987017478101	1.8790789681250002
72.49234449403798	1.830890530625
73.49562037692499	1.8216236506250003
74.48984821632405	1.8067968631250002
75.49312535485399	1.8864921781250001
76.497669631299	1.7734352131250002
77.49345186294954	1.8985395631250002
78.50314630155697	1.8549849331250001
79.51205607632198	1.8253306231250002
80.50460720051399	1.858691538125
81.51239379145204	1.8179170456250002
82.51509323562595	1.736367693125
83.51336720210804	1.7419279681250002
84.51356348732895	1.8494246581250002
85.50866105329806	1.793822643125
86.49712435977847	1.850351125625
87.500805684998	1.8345975031250004
88.50631496867504	1.8132836056250001
89.49262073845	1.801236588125
90.49440254372098	1.8753716281250001
91.50467846545803	1.8549849331250001
92.52317787586401	1.790116038125
93.503399642575	1.8447908506250001
94.49248029674902	1.860544473125
95.49337152467399	2.0199365731250003
96.49148732419451	1.8596180056250002
97.49039355369598	1.8290372281250002
98.49687559686708	1.873518693125
99.49705894286296	1.862398143125
100.49783327699652	1.8095766331250003
101.50060943129142	1.9309736431250002
102.50585739965652	1.893905755625
103.51421923498401	1.905025938125
104.50148581054145	1.8614716756250003
105.51244663127159	1.7919693406250001
106.51013188021602	1.7919697081250001
107.486867712405	1.763241865625
108.50132834271506	1.6714995331250002
109.49891450602752	1.661305450625
110.49314155944649	1.5741961906250002
111.49364485743604	1.5862435756250002
112.49767687388851	1.685399485625
113.46941574303196	1.4991339481250001
114.45719570693245	1.5213313156250003
115.51667669847347	1.5806833006250003
116.50430345533698	1.6714995331250002
117.47662950457743	1.5649293106250002
118.47950719014	1.6353581131250001
119.49276158885152	1.6872531556250001
120.50669495627858	1.579756465625
121.51975749641997	1.5973637581250002
122.49212738997596	1.6696458631250002
123.48680132422805	1.634431278125
124.52322896368605	1.6418452231250003
125.510231498601	1.652965038125
126.49924975055501	1.5936571531250001
127.49482121783194	1.555662430625
128.49737663179405	1.686325953125
129.46481338168599	1.6696458631250002
130.49112612315957	1.6575988456250002
131.51302549380102	1.6381378831250002
132.49382104836695	1.634431278125
133.51133147898304	1.6381382506250002
134.52694372493602	1.623310728125
135.510193339201	1.5936571531250001
136.528441815009	1.6714995331250002
137.51919485206002	1.6196041231250002
138.512766432705	1.569563118125
139.49489087223753	1.505621058125
140.476325017842	1.5621491731250001
141.5116587652945	1.4926472056250002
142.51069871953598	1.526934588125
143.51404255107548	1.6205309581250003
144.482955364234	1.675206138125
145.492800510388	1.633504443125
146.487733445647	1.777142553125
147.49301094825603	1.8864921781250001
148.50238305662498	2.062564368125
149.5073063348725	2.207128210625
150.50650845230302	2.279410683125
151.49551372469	2.4601159456249997
152.50634705502102	2.372079850625
153.5109071080845	2.475869568125
154.487811020516	2.3720802181250003
155.50500867490598	2.505523878125
156.48224077121097	2.453629203125
157.481633587408	2.516644428125
158.496986149549	2.636187768125
159.49056641195102	2.698276158125
160.503277007448	2.5815125881250003
161.500825072799	2.711250378125
162.51092899023803	2.499963603125
163.51059929407552	2.587073230625
164.522981629125	2.627847723125
165.52047094184798	2.616727173125
166.51844560667	2.627847723125
167.497624474857	2.574099378125
168.48238810676702	2.6241411181250003
169.46431412775848	2.6287745581250004
170.48668164013299	2.5852199281250003
171.493724090652	2.583366258125
172.50134615464202	2.5778059831249998
173.52227714547303	2.581512955625
174.51391668706702	2.574099378125
175.50469086377	2.514790758125
176.50927378741397	2.5073775481250005
177.51822678636398	2.492550393125
178.486421385815	2.494403328125
179.505510301156	2.468456358125
180.49525672962397	2.5703927731250005
181.508083688128	2.444362323125
182.50804612308855	2.411927875625
183.51706796350197	2.340572605625
184.504165528734	2.2766305456250002
185.491594739694	2.209908715625
186.4936971180565	2.200641468125
187.50523181546896	2.1135325756250003
188.50960606103604	2.102412025625
189.529439445947	2.073684183125
190.51957330546702	2.055150423125
191.50088358844698	2.0588570281250003
192.49612910211204	2.030129920625
193.487807223446	1.9902822631250001
194.4977584012795	1.9476541006250003
195.500268271901	1.9309736431250002
196.502149887594	1.816063743125
197.517385857006	1.7215405381250002
198.50353571464802	1.665939258125
199.49984760096203	1.6047769681250001
200.49463753448197	1.4722601431250002
201.491337521883	1.332329373125
202.492305630562	1.300821760625
203.533667061382	1.278581028125
204.51882507517303	1.235026398125
205.48421646688348	1.184984658125
206.489876549165	1.174790943125
207.503826763218	1.1766446131250001
208.49468746874697	1.1581108531250002
209.4944748375275	1.1645972281250003
210.50632914553103	1.1506969081250003
211.50038140716248	1.0988022331250002
212.50406276958398	1.067294253125
213.501318510773	1.0432002181250002
214.47328587192453	1.0320804031250002
215.4877985162015	1.0089128356250003
216.51179844645202	0.9635049031250001
217.52438073314897	0.9718449481250003
218.51193462513447	0.9560909581250001
219.5074595870875	0.9533111881250002
220.490843526116	0.9477509131250003
221.49370210446602	0.9449711431250001
222.521579955459	0.9338505931250002
223.52404613491353	0.9282903181250001
224.515307723275	0.9347774281250001
225.51752628117197	0.9347774281250001
226.496912942027	0.9338505931250002
227.49569390482748	0.9338505931250002
228.491394706689	0.9338505931250002
229.5133655494775	0.9412208056250001
230.49723066404198	0.9375571981250003
231.48394844620452	0.9412641706250002
232.4949682269475	0.9357042631250002
233.490031256171	0.9357042631250002
234.509191373735	0.9338505931250002
235.50112282758403	0.9375571981250003
236.498127105254	0.9338505931250002
237.51792858962102	0.9431174731250003
238.497197505386	0.9338505931250002
239.47711754666	0.9338505931250002
240.21329951341198	0.9375571981250003
