# Supplementary material for: A West Antarctic grounding-zone environment shaped by episodic water flow
Source: Nat Geosci. 2025 May 12;18(5):389–95. doi: 10.1038/s41561-025-01687-3 (PMC12075004; doi:10.1038/s41561-025-01687-3)
Supplement: Supplementary file 3 — Channel-wall local coordinates (kis2channelxyz.csv), velocity profiling oceanographic observations (kis2velocityprofiling.csv), turbidity cast (kis2turcast8.csv) salinity cast (kis2salcast8.csv) and temperature cast (kis2temcast8.csv). [file 41561_2025_1687_MOESM3_ESM.zip › kis2salcast8.csv]

heightabovefloor(m)	sa
2.589483121279841	34.878232901762715
3.578584607642256	34.87873251424992
4.567686094004557	34.878682328000004
5.556787580366972	34.87846150420058
6.5458890667292735	34.878237062674735
7.5349905530916885	34.8776111506611
8.524092039454104	34.87731314817478
9.513193525816405	34.87646504577705
10.50229501217882	34.876023137114146
11.491396498541121	34.87569569028838
12.480497984903536	34.87453098432098
13.469599471265838	34.87415314030369
14.458700957628253	34.87369997668815
15.447802443990668	34.87325475209796
16.43690393035297	34.87294861013492
17.426005416715384	34.87244660701522
18.415106903077685	34.87225020369145
19.4042083894401	34.87213801366434
20.393309875802515	34.872067025845965
21.382411362164817	34.87210859036234
22.37151284852723	34.87180305156578
23.360614334889533	34.87170895036425
24.349715821251948	34.87226915992037
25.33881730761425	34.87213692155989
26.327918793976664	34.871603363974565
27.31702028033908	34.87090514851134
28.30612176670138	34.870663171810655
29.295223253063796	34.87048279740834
30.284324739426097	34.87037703914581
31.273426225788512	34.87056713251576
32.26252771215093	34.870351535336276
33.25162919851323	34.870783917454624
34.24073068487564	34.87024593856727
35.229832171237945	34.87058335470071
36.21893365760036	34.870514577912886
37.20803514396266	34.87035173965421
38.197136630325076	34.870105894177534
39.18623811668749	34.86992788152374
40.17533960304979	34.87005948786823
41.16444108941221	34.86993448530276
42.15354257577451	34.86989389687373
43.142644062136924	34.86958112318125
44.13174554849934	34.869519180022785
45.12084703486164	34.869068731020285
46.109948521224055	34.869160542151164
47.09905000758636	34.868862327728145
48.08815149394877	34.86836472301311
49.07725298031107	34.86818025440966
50.06635446667349	34.86790880922661
51.0554559530359	34.86805456042821
52.044557439398204	34.868020630290886
53.03365892576062	34.8675871404498
54.02276041212292	34.867593206540825
55.011861898485336	34.86732703747194
56.00096338484775	34.86680436047644
56.99006487121005	34.86654155808148
57.97916635757247	34.86629639224175
58.96826784393477	34.86604725699663
59.95736933029718	34.86564838754607
60.946470816659485	34.865603252794415
61.9355723030219	34.86563971818336
62.924673789384315	34.86523994449641
63.913775275746616	34.86518933295519
64.90287676210903	34.86532337682329
65.89197824847133	34.86514016513699
66.88107973483375	34.86539922190431
67.87018122119616	34.86444085984541
68.85928270755846	34.864150121165224
69.84838419392088	34.86406157380961
70.83748568028318	34.864196069928745
71.8265871666456	34.86397894224818
72.8156886530079	34.86367448652363
73.80479013937031	34.863359177671626
74.79389162573273	34.86337157528945
75.78299311209503	34.86343783693366
76.77209459845744	34.86242933039795
77.76119608481974	34.862338924226506
78.75029757118216	34.86179077448181
79.73939905754457	34.86137607897216
80.72850054390688	34.86106117264921
81.71760203026929	34.86106603359851
82.70670351663159	34.860401312978354
83.695805002994	34.86040341046366
84.68490648935631	34.859563079481866
85.67400797571872	34.859092611238914
86.66310946208114	34.85871851537795
87.65221094844344	34.85841918598737
88.64131243480585	34.858575891318864
89.63041392116816	34.85788810857955
90.61951540753057	34.857886035936566
91.60861689389299	34.85678874695659
92.59771838025529	34.85643324275126
93.5868198666177	34.85614707836743
94.57592135298	34.85618957429915
95.56502283934242	34.85601003239022
96.55412432570472	34.856104683845054
97.54322581206713	34.85559291439184
98.53232729842955	34.8556198340604
99.52142878479185	34.854750362484545
100.51053027115427	34.85509116988185
101.49963175751657	34.85423551627552
102.48873324387898	34.853730379862405
103.4778347302414	34.85328970934755
104.4669362166037	34.85269890355396
105.45603770296611	34.8520879492187
106.44513918932842	34.85159125467041
107.43424067569083	34.851468592177056
108.42334216205313	34.85077679226708
109.41244364841555	34.85024804106723
110.40154513477796	34.84933651539206
111.39064662114026	34.84927575639748
112.37974810750268	34.84878594628174
113.36884959386498	34.84826598865385
114.3579510802274	34.84697395033973
115.34705256658981	34.846741953149
116.33615405295211	34.84629630986144
117.32525553931453	34.84565209436719
118.31435702567683	34.844968636888
119.30345851203924	34.8436216808966
120.29255999840154	34.843501984106545
121.28166148476396	34.84320356230029
122.27076297112637	34.84213748217692
123.25986445748867	34.840660490582636
124.24896594385109	34.840763836159596
125.23806743021339	34.83911399893191
126.2271689165758	34.83814288474737
127.21627040293822	34.83787059173738
128.20537188930052	34.83718708583941
129.19447337566294	34.83636510225764
130.18357486202524	34.835657679646715
131.17267634838765	34.834483572890996
132.16177783474996	34.834007382494555
133.15087932111237	34.83313997740044
134.13998080747473	34.83214826410653
135.1290822938371	34.831300656353925
136.1181837801995	34.83052344333576
137.10728526656186	34.8298940539657
138.09638675292422	34.82882878157824
139.08548823928658	34.82768100570169
140.07458972564893	34.82663161155842
141.0636912120113	34.82447138175999
142.0527926983737	34.823193821769145
143.04189418473607	34.820364770202005
144.03099567109842	34.81890813479756
145.02009715746078	34.81628735354721
146.00919864382314	34.813309626446966
146.9983001301855	34.808299777065294
147.9874016165479	34.79762272002876
148.97650310291027	34.76948518601278
149.96560458927263	34.76804336754497
150.954706075635	34.75237574901784
151.94380756199735	34.74871638265549
152.9329090483597	34.744498886206145
153.92201053472212	34.742654198905434
154.91111202108448	34.73772145428223
155.90021350744684	34.730365103601756
156.8893149938092	34.7265689207135
157.87841648017155	34.721839221542446
158.8675179665339	34.711157053658404
159.85661945289633	34.7047851728045
160.84572093925868	34.70177890689529
161.83482242562104	34.70085673632588
162.8239239119834	34.6980573330169
163.81302539834576	34.696857554878456
164.80212688470812	34.69538363592858
165.79122837107053	34.69473294399464
166.7803298574329	34.693123160826474
167.76943134379525	34.68952314293291
168.7585328301576	34.68140070508229
169.74763431651996	34.67741449957406
170.73673580288232	34.67456616009102
171.72583728924474	34.673310912944125
172.7149387756071	34.66748300102273
173.70404026196945	34.66535146868263
174.6931417483318	34.663593865477345
175.68224323469417	34.66238052439385
176.67134472105653	34.657994768045285
177.66044620741894	34.6563918220924
178.6495476937813	34.65287170023423
179.63864918014366	34.65123438678393
180.62775066650602	34.64957436249433
181.61685215286838	34.64656865753847
182.60595363923073	34.64484230945844
183.59505512559315	34.644080377851665
184.5841566119555	34.640705970884426
185.57325809831787	34.63315318164823
186.56235958468022	34.62899629957483
187.55146107104258	34.626575808977684
188.54056255740494	34.62081880349591
189.52966404376735	34.618231648843214
190.5187655301297	34.614534064816326
191.50786701649207	34.61301453129563
192.49696850285443	34.61138978352781
193.4860699892168	34.609620730396756
194.47517147557915	34.60886950415759
195.46427296194156	34.60602127490895
196.45337444830392	34.60254251316563
197.44247593466628	34.5996272570384
198.43157742102863	34.597921213402884
199.420678907391	34.59577019445956
200.40978039375335	34.58989491767346
201.39888188011577	34.582562618325106
202.38798336647812	34.57492502744672
203.37708485284048	34.5720783597688
204.36618633920284	34.571327387898215
205.3552878255652	34.56609661564865
206.34438931192756	34.56486856201169
207.33349079828997	34.56361272271254
208.32259228465233	34.56233150954703
209.3116937710147	34.56183528392422
210.30079525737705	34.56180252396221
211.2898967437394	34.55938761936231
212.27899823010176	34.5535846534663
213.26809971646418	34.55230590348067
214.25720120282654	34.550629459707835
215.2463026891889	34.54799463156153
216.23540417555125	34.54533523368505
217.2245056619136	34.544192951665806
218.21360714827597	34.54387982255154
219.20270863463838	34.542991381501594
220.19181012100074	34.54266604283725
221.1809116073631	34.54190663264648
222.17001309372546	34.541900956464524
223.15911458008782	34.54182277592022
224.14821606645017	34.54173936984719
225.1373175528126	34.54186825130457
226.12641903917495	34.5419291504967
227.1155205255373	34.54214123856896
228.10462201189966	34.54198527791258
229.09372349826202	34.54170470830711
230.08282498462438	34.54202783901318
231.0719264709868	34.54221661308484
232.06102795734915	34.541912126642906
233.0501294437115	34.541586587362445
234.03923093007387	34.54171778004115
235.02833241643623	34.54199855364876
236.0174339027986	34.542370975060095
237.006535389161	34.541641210591855
237.99563687552336	34.542056340668395
238.98473836188572	34.54223702510166
239.97383984824808	34.541636291274656
