# Supplementary material for: A West Antarctic grounding-zone environment shaped by episodic water flow
Source: Nat Geosci. 2025 May 12;18(5):389–95. doi: 10.1038/s41561-025-01687-3 (PMC12075004; doi:10.1038/s41561-025-01687-3)
Supplement: Supplementary file 3 — Channel-wall local coordinates (kis2channelxyz.csv), velocity profiling oceanographic observations (kis2velocityprofiling.csv), turbidity cast (kis2turcast8.csv) salinity cast (kis2salcast8.csv) and temperature cast (kis2temcast8.csv). [file 41561_2025_1687_MOESM3_ESM.zip › kis2temcast8.csv]

heightabovefloor(m)	ct
2.589483121279841	-1.845771623230158
3.578584607642256	-1.8459967141727172
4.567686094004557	-1.8461508524006196
5.556787580366972	-1.8461771941511995
6.5458890667292735	-1.846730247148095
7.5349905530916885	-1.8471491027109344
8.524092039454104	-1.8492593944357474
9.513193525816405	-1.8511308043866952
10.50229501217882	-1.8532032667831133
11.491396498541121	-1.8545350672195582
12.480497984903536	-1.8571529295733809
13.469599471265838	-1.8579666041416265
14.458700957628253	-1.8587684345411812
15.447802443990668	-1.8602190072948968
16.43690393035297	-1.8608940688997275
17.426005416715384	-1.8625877614553505
18.415106903077685	-1.863633846220843
19.4042083894401	-1.8639852012700475
20.393309875802515	-1.8640183003042807
21.382411362164817	-1.864138456850228
22.37151284852723	-1.864223011235698
23.360614334889533	-1.8639809715163165
24.349715821251948	-1.864105543269552
25.33881730761425	-1.8643412466739038
26.327918793976664	-1.8650739619095702
27.31702028033908	-1.8673063452318128
28.30612176670138	-1.8675997197341039
29.295223253063796	-1.8674531609798075
30.284324739426097	-1.8678164517767384
31.273426225788512	-1.867896821325911
32.26252771215093	-1.8682164461433042
33.25162919851323	-1.8684741710529889
34.24073068487564	-1.86851785538361
35.229832171237945	-1.868384349561037
36.21893365760036	-1.8682671465981147
37.20803514396266	-1.8683408727931903
38.197136630325076	-1.8685620443897262
39.18623811668749	-1.8689051905028677
40.17533960304979	-1.8692578443323085
41.16444108941221	-1.8693519863678998
42.15354257577451	-1.86922628919198
43.142644062136924	-1.8696531840434427
44.13174554849934	-1.870260335501077
45.12084703486164	-1.87244226435874
46.109948521224055	-1.8724126179715088
47.09905000758636	-1.8726281271391427
48.08815149394877	-1.8735066100380657
49.07725298031107	-1.8736127767915622
50.06635446667349	-1.873854274505101
51.0554559530359	-1.8744129624477728
52.044557439398204	-1.8747336013273128
53.03365892576062	-1.875050417815045
54.02276041212292	-1.8755653921213062
55.011861898485336	-1.875789993542541
56.00096338484775	-1.8763470450402493
56.99006487121005	-1.876591982188213
57.97916635757247	-1.8766920496167803
58.96826784393477	-1.8770240287531625
59.95736933029718	-1.8792012610580577
60.946470816659485	-1.8791049758712401
61.9355723030219	-1.8783134561290542
62.924673789384315	-1.8784451907366644
63.913775275746616	-1.8807192740236118
64.90287676210903	-1.8815102537092792
65.89197824847133	-1.881063043642477
66.88107973483375	-1.8816718871169336
67.87018122119616	-1.8811357604034504
68.85928270755846	-1.881291099376582
69.84838419392088	-1.8815107504712203
70.83748568028318	-1.8815166281398394
71.8265871666456	-1.8817070162943161
72.8156886530079	-1.8835201057475233
73.80479013937031	-1.883698721928608
74.79389162573273	-1.8836869367206868
75.78299311209503	-1.8839187267714177
76.77209459845744	-1.8849766911762105
77.76119608481974	-1.8859617477282642
78.75029757118216	-1.8875311978433074
79.73939905754457	-1.8885503348749473
80.72850054390688	-1.8888161329870556
81.71760203026929	-1.889245153613928
82.70670351663159	-1.889991246935564
83.695805002994	-1.8911305406204106
84.68490648935631	-1.8920821192359423
85.67400797571872	-1.8933681896551424
86.66310946208114	-1.8941935683935887
87.65221094844344	-1.8948220562622096
88.64131243480585	-1.8956112430096175
89.63041392116816	-1.8961460055666768
90.61951540753057	-1.896578227853777
91.60861689389299	-1.8994750983611237
92.59771838025529	-1.90040816938351
93.5868198666177	-1.9007440986567326
94.57592135298	-1.900814121262325
95.56502283934242	-1.899552719631249
96.55412432570472	-1.8999737841725977
97.54322581206713	-1.9010690032116646
98.53232729842955	-1.9015711296298496
99.52142878479185	-1.9021638689853995
100.51053027115427	-1.9028583267972898
101.49963175751657	-1.9042283676950784
102.48873324387898	-1.904859817781301
103.4778347302414	-1.9061034915745674
104.4669362166037	-1.9072887716319165
105.45603770296611	-1.90899044196297
106.44513918932842	-1.9093349894072482
107.43424067569083	-1.9101533599388207
108.42334216205313	-1.912014546649649
109.41244364841555	-1.9135716598804762
110.40154513477796	-1.9156530416796798
111.39064662114026	-1.9166865030708868
112.37974810750268	-1.9173388243891067
113.36884959386498	-1.9185337396921016
114.3579510802274	-1.9195410536315276
115.34705256658981	-1.921804512437517
116.33615405295211	-1.9222744500665063
117.32525553931453	-1.923045708215929
118.31435702567683	-1.9250587381439863
119.30345851203924	-1.9270906862318913
120.29255999840154	-1.9284002244611214
121.28166148476396	-1.9286734369740957
122.27076297112637	-1.929966324439867
123.25986445748867	-1.9322275922361571
124.24896594385109	-1.9322000950029974
125.23806743021339	-1.9338052483815436
126.2271689165758	-1.9367821732176147
127.21627040293822	-1.9385824746796025
128.20537188930052	-1.9394124095605008
129.19447337566294	-1.9404046419825878
130.18357486202524	-1.9432143671468132
131.17267634838765	-1.9456691196165075
132.16177783474996	-1.9471908106887528
133.15087932111237	-1.9477187206147484
134.13998080747473	-1.9497619833174962
135.1290822938371	-1.9532342666721891
136.1181837801995	-1.9529874125947773
137.10728526656186	-1.9548837379064514
138.09638675292422	-1.9564336876551411
139.08548823928658	-1.9586166289835754
140.07458972564893	-1.961000326654543
141.0636912120113	-1.965257843487666
142.0527926983737	-1.968004550987425
143.04189418473607	-1.9737341870847571
144.03099567109842	-1.97753860059889
145.02009715746078	-1.9846153060013856
146.00919864382314	-1.9875919851759154
146.9983001301855	-1.9972602210689294
147.9874016165479	-1.9932798332171282
148.97650310291027	-1.967240879044988
149.96560458927263	-1.9637044162897987
150.954706075635	-1.9499198523751315
151.94380756199735	-1.946678215656598
152.9329090483597	-1.939782166925651
153.92201053472212	-1.93992523613062
154.91111202108448	-1.945009580123667
155.90021350744684	-1.9417971643846388
156.8893149938092	-1.939417979214849
157.87841648017155	-1.9394091673780134
158.8675179665339	-1.942261769791886
159.85661945289633	-1.9435911030667479
160.84572093925868	-1.9444520923676742
161.83482242562104	-1.9454632109628303
162.8239239119834	-1.946475869461462
163.81302539834576	-1.946818275676675
164.80212688470812	-1.9492632700957495
165.79122837107053	-1.9504088846311232
166.7803298574329	-1.9507680921992254
167.76943134379525	-1.953127242060975
168.7585328301576	-1.9621242322040129
169.74763431651996	-1.9639195461953605
170.73673580288232	-1.9636312702176444
171.72583728924474	-1.9637475269424722
172.7149387756071	-1.965759812151078
173.70404026196945	-1.966182322658889
174.6931417483318	-1.9670415714165645
175.68224323469417	-1.9677335613683524
176.67134472105653	-1.9720748478617314
177.66044620741894	-1.973318410153119
178.6495476937813	-1.9777960405044122
179.63864918014366	-1.977603741884914
180.62775066650602	-1.9795336544593778
181.61685215286838	-1.982117707537912
182.60595363923073	-1.9859491847537565
183.59505512559315	-1.9843866880082652
184.5841566119555	-2.0027902584214745
185.57325809831787	-2.0095461488097848
186.56235958468022	-2.0171250497388873
187.55146107104258	-2.0196898836687627
188.54056255740494	-2.0307971669274534
189.52966404376735	-2.0327862817211
190.5187655301297	-2.0368281044495276
191.50786701649207	-2.037958280854587
192.49696850285443	-2.038707071418137
193.4860699892168	-2.040701499291124
194.47517147557915	-2.0445611980476617
195.46427296194156	-2.0492496078182896
196.45337444830392	-2.0515177159214675
197.44247593466628	-2.0640141298141415
198.43157742102863	-2.0743576537731956
199.420678907391	-2.0785090546070792
200.40978039375335	-2.0944479939110963
201.39888188011577	-2.117630425092669
202.38798336647812	-2.130989360541038
203.37708485284048	-2.13727666726538
204.36618633920284	-2.137531452470356
205.3552878255652	-2.1476628658777948
206.34438931192756	-2.149413467782937
207.33349079828997	-2.151324613720814
208.32259228465233	-2.1528594574341406
209.3116937710147	-2.153444804746322
210.30079525737705	-2.1533833248572476
211.2898967437394	-2.1546566012847403
212.27899823010176	-2.16448515887559
213.26809971646418	-2.1662075576612487
214.25720120282654	-2.168002321352116
215.2463026891889	-2.1710825743858493
216.23540417555125	-2.175170102871715
217.2245056619136	-2.1785368587391654
218.21360714827597	-2.17847240582122
219.20270863463838	-2.1794169121745823
220.19181012100074	-2.1795568060803348
221.1809116073631	-2.1813016227541873
222.17001309372546	-2.1813924684930135
223.15911458008782	-2.1814832562486317
224.14821606645017	-2.181629569264615
225.1373175528126	-2.1816273215953625
226.12641903917495	-2.1816600229575767
227.1155205255373	-2.1816842518488686
228.10462201189966	-2.18172537098651
229.09372349826202	-2.181696286973977
230.08282498462438	-2.1817207744778107
231.0719264709868	-2.1817450431201246
232.06102795734915	-2.181745105888337
233.0501294437115	-2.181797732138718
234.03923093007387	-2.181821961253255
235.02833241643623	-2.181817296962021
236.0174339027986	-2.181912099083197
237.006535389161	-2.1821042161957185
237.99563687552336	-2.1820881490084854
238.98473836188572	-2.182135971527768
239.97383984824808	-2.1822933336452475
