# Supplementary material for: A West Antarctic grounding-zone environment shaped by episodic water flow
Source: Nat Geosci. 2025 May 12;18(5):389–95. doi: 10.1038/s41561-025-01687-3 (PMC12075004; doi:10.1038/s41561-025-01687-3)
Supplement: Supplementary file 4 — .csv files of all velocity profiling and temperature, salinity and turbidity casts. .csv files of water-mass estimates. [file 41561_2025_1687_MOESM4_ESM.zip]

Archive with 26 entries (26 files):
- kis2channelxyz.csv
- kis2velocityprofiling.csv
- kis2turcast1.csv
- kis2turcast2.csv
- kis2turcast3.csv
- kis2turcast7.csv
- kis2turcast8.csv
- kis2turcast9.csv
- kis2temcast1.csv
- kis2temcast2.csv
- kis2temcast3.csv
- kis2temcast7.csv
- kis2temcast8.csv
- kis2temcast9.csv
- kis2salcast1.csv
- kis2salcast2.csv
- kis2salcast3.csv
- kis2salcast7.csv
- kis2salcast8.csv
- kis2salcast9.csv
- kis2watermasses1.csv
- kis2watermasses2.csv
- kis2watermasses3.csv
- kis2watermasses7.csv
- kis2watermasses8.csv
- kis2watermasses9.csv
