# Supplementary material for: A West Antarctic grounding-zone environment shaped by episodic water flow
Source: Nat Geosci. 2025 May 12;18(5):389–95. doi: 10.1038/s41561-025-01687-3 (PMC12075004; doi:10.1038/s41561-025-01687-3)
Supplement: Supplementary file 4 — .csv files of all velocity profiling and temperature, salinity and turbidity casts. .csv files of water-mass estimates. [file 41561_2025_1687_MOESM4_ESM.zip › kis2turcast1.csv]

heightabovefloor(m)	calibratedTurbidity(ntu)
1.637947798620985	1.26540658625
2.4514253600580105	1.1708841162499999
3.4983874748529615	1.16161723625
4.477464730504039	1.1912715462499999
5.5151356062340255	1.18385760125
6.511757005657955	1.19497815125
7.50337442990201	1.17459072125
8.49643767068801	1.2116589762499999
9.501353500577011	1.19868475625
10.504555965724535	1.28857415375
11.503426773875503	1.29320759375
12.497687627274445	1.41182483375
13.506667506258964	1.43221189625
14.506444001125487	1.50634730375
15.505548871453016	1.53970858625
16.50063225839699	1.5230277612499998
17.49499497767897	1.50171386375
18.491738190698015	1.52951487125
19.483208180421002	1.52858803625
20.504568110838477	1.54619532875
21.48471385587459	1.57677610625
22.484965470388488	1.53970858625
23.490350765621997	1.57214266625
24.49053876128903	1.55453574125
25.493162650791533	1.61199069125
26.495195894053495	1.57862977625
27.496655734135516	1.63145091875
28.48343518288857	1.57770257375
29.503172423918954	1.5823363812499998
30.492008247525973	1.59160326125
31.495750110311974	1.57121583125
32.483909569534944	1.6064304162499998
33.49977323975702	1.5675092262499999
34.492150032713994	1.60272381125
35.49246512176592	1.52766120125
36.503312444652465	1.58048307875
37.51548497124304	1.51746748625
38.488455192146944	1.50634767125
39.49166359731203	1.57677610625
40.488796406177016	1.5156145512499999
41.49722057365193	1.56194931875
42.505097631552985	1.56194895125
43.492216695806064	1.51654101875
44.49341028349704	1.50820060625
45.49184791155449	1.53970821875
46.484399060361056	1.5749224362499998
47.47881850972203	1.61013738875
48.47655639687798	1.61106385625
49.48871234974399	1.56194931875
50.50376261181452	1.57955624375
51.501737349271025	1.5656555562499999
52.488310381716474	1.59901683875
53.51338016473949	1.62218403875
54.511323478799	1.5749224362499998
55.503907646085054	1.57677610625
56.499961610050036	1.5971635362499998
57.509633597216975	1.5656555562499999
58.48424595595998	1.59160326125
59.497389453136066	1.5953102337499998
60.510713771974	1.6712993112499999
61.49188330383447	1.65461848625
62.49699619021305	1.6490582112499999
63.49994546993901	1.65276481625
64.50122982115954	1.6268174787499998
65.50056201709049	1.6397913312499999
66.52494619715344	1.64164500125
67.50411576344948	1.64071816625
68.49665171056745	1.62867114875
69.49935544335597	1.6787125212499998
70.49719392683903	1.66573903625
71.50107389066147	1.6573986237499998
72.50372655958802	1.7102197662499998
73.51107821755602	1.6824191262500001
74.50383711279551	1.6805658237499999
75.48389821353896	1.73802114125
76.48771413556199	1.7343145362499999
77.49521936154099	1.7435814162499998
78.50601162145097	1.74172774625
79.4985624096065	1.73802114125
80.52475395386898	1.7435814162499998
81.50610415874303	1.73616747125
82.51066273123001	1.7324608662499998
83.50291682701697	1.72875389375
84.50433928346956	1.65369165125
85.49169555640742	1.6462784412499998
86.48864940157148	1.6796389887499998
87.49394390761097	1.56565592375
88.50463312152192	1.54248872375
89.499530683795	1.5211748262499998
90.49416556413098	1.48596024125
91.48425265474202	1.47483969125
92.47567186723495	1.52673436625
93.48693439829094	1.47391322375
94.506462198039	1.51376088125
95.49365985311942	1.5239545962499998
96.48854926159504	1.50634767125
97.48539905293205	1.50820060625
98.50337405745404	1.48596024125
99.49333612531905	1.5193211562499997
100.50293819439196	1.5146877162499999
101.50509548148898	1.5026403312499998
102.49391691751998	1.53970858625
103.495899337928	1.5248814312499999
104.51125100483	1.5193211562499997
105.50347685771658	1.5304413387499998
106.49672516802593	1.49059368125
107.48766041347744	1.52766120125
108.50173443961205	1.5434151912499998
109.51120285218997	1.54156188875
110.49668250748596	1.6184774337499999
111.4924932736925	1.5712161987499997
112.4926847572965	1.61384399375
113.51279519235095	1.59901647125
114.50382003494451	1.59901683875
115.50058362498453	1.6166237637499998
116.490010785599	1.59345693125
117.50799073594601	1.5823363812499998
118.49427015347999	1.53970858625
119.52116299623106	1.53044170625
120.51332876693141	1.6045767462499998
121.49917464380303	1.61569729625
122.49716360781395	1.58326284875
123.515581765246	1.6249641762499998
124.50099883027701	1.61569729625
125.50567976410252	1.61569729625
126.5121759292	1.64535160625
127.50434215969506	1.57862977625
128.495033981314	1.57306950125
129.4984865997344	1.6611055962499999
130.4961805408766	1.5702893637499997
131.50120131173594	1.6175505987499998
132.49576177949302	1.6184774337499999
133.49314412657998	1.61755096625
134.50111790738902	1.73616747125
135.49994295398346	1.59623670125
136.49857609601298	1.6472052762499998
137.50858169943302	1.67315224625
138.505878322782	1.61384362625
139.49892744675202	1.6694456412499998
140.52572531167004	1.64164463375
141.49825134090997	1.67315224625
142.51363768193397	1.69539334625
143.489520189517	1.65647215625
144.48486606000404	1.6768592187499998
145.49486938750647	1.6787125212499998
146.503147837246	1.7324608662499998
147.49525932046902	1.8510773712499997
148.51402162236047	1.9724747487499998
149.49123337693345	2.09665152875
150.49845910512101	2.21619523625
151.502459280249	2.25697009625
152.51304846602602	2.24955615125
153.51749168409447	2.31535151375
154.4887814310295	2.3218382562499995
155.5020703367835	2.33851908125
156.51479047427802	2.3348117412500002
157.501447541554	2.3941203612499997
158.5021220529075	2.4571355862499997
159.50173695867397	2.47196274125
160.50778046618495	2.4441617337499997
161.46192692148497	2.45528265125
162.49292770070798	2.43860182625
163.51154613892152	2.3959740312499997
164.50711896875703	2.40338724125
165.49848896343548	2.3755866012499998
166.510449118262	2.3755866012499998
167.49789798571697	2.4460150362499995
168.49924562429396	2.4061673787499998
169.498601298192	2.44045549625
170.501587952629	2.42284783625
171.514834214745	2.42933494625
172.498251405472	2.4219210012500003
173.51089984556103	2.3959740312499997
174.493914930129	2.3311051362499997
175.50362455753998	2.3042313312499996
176.495942101896	2.2680899112499997
177.503551620871	2.25974986625
178.474885017519	2.20322175125
179.49515713881402	2.1717137712500003
180.49388070861096	2.0725574937499998
181.51694730189803	2.04938992625
182.50494882479597	2.00676213125
183.508516256492	1.99934892125
184.50076810698602	1.9474535112499998
185.49840127287	1.90297278125
186.50856498818501	1.9011191112499999
187.48700142694804	1.8520042062499997
188.49475039418598	1.8121561812499998
189.50109539167403	1.69724628125
190.50612291624998	1.63330458875
191.489983034653	1.5823363812499998
192.48700924774403	1.48596024125
193.50217834586704	1.3775367162499998
194.49858707663998	1.3154483262499999
195.49574420723354	1.2607735137499998
196.51213885860352	1.14215664125
197.495961865511	1.08933513125
198.48550927429199	1.04022022625
199.487696323546	0.99388545875
200.50420280833805	0.97071789125
201.48738774911197	0.97071789125
202.51572843070346	0.96423114875
203.51417383945	0.95959807625
204.50918761773153	0.95589073625
205.490783319172	0.95033119625
206.49070837876798	0.95218413125
207.5037731149415	0.9466238562499999
208.50836460921948	0.95218413125
209.48636503387695	0.95033119625
210.509063689279	0.94477092125
211.48319109627403	0.95033119625
212.51067210734402	0.94847752625
213.501909169717	0.95033119625
214.50935871962002	0.94847752625
215.51326962897053	0.95033119625
216.49951694926898	0.95218413125
217.49706750279302	0.9466238562499999
218.515790269062	0.94847752625
219.522145037038	0.95033119625
220.51575008524202	0.9540378012499999
221.496187869467	0.95218413125
222.479104265711	0.94847752625
223.49586879024298	0.9540378012499999
224.498764013013	0.94847752625
225.51245477858498	0.94847752625
226.496721376687	0.9466238562499999
227.49461852996853	0.94847752625
228.50834216548498	0.95033119625
229.50760323930348	0.94847752625
230.513458969594	0.95033119625
231.5074774963325	0.9475506912499999
232.496824903125	0.94940436125
233.49170305594953	0.94847752625
234.508828954134	0.9466238562499999
235.50663849523403	0.94847752625
236.52266261073203	0.95033119625
237.4999822522215	0.94847752625
238.497365085007	0.95033119625
239.5039371423415	0.9540378012499999
240.238109507104	0.95959807625
