# Supplementary material for: A West Antarctic grounding-zone environment shaped by episodic water flow
Source: Nat Geosci. 2025 May 12;18(5):389–95. doi: 10.1038/s41561-025-01687-3 (PMC12075004; doi:10.1038/s41561-025-01687-3)
Supplement: Supplementary file 4 — .csv files of all velocity profiling and temperature, salinity and turbidity casts. .csv files of water-mass estimates. [file 41561_2025_1687_MOESM4_ESM.zip › kis2turcast2.csv]

heightabovefloor(m)	calibratedTurbidity(ntu)
2.4514445108029577	1.1784660743749997
3.4621671850870825	1.1803197443749998
4.492000681267996	1.1895866243749997
5.503640271003519	1.1756859368749997
6.509518670408966	1.1784660743749997
7.496129095874949	1.1914402943749998
8.483689941715966	1.1895866243749997
9.498259036507989	1.2294346493749997
10.507247714968003	1.2414812993749997
11.505345379141545	1.2757690493749998
12.502032864073499	1.3536114293749997
13.495627689399043	1.4583276143749997
14.495921359529007	1.5102230243749997
15.509299646215027	1.5028090793749995
16.50442099783902	1.5306097193749997
17.511153813052033	1.5176362343749998
18.508269913324057	1.5028090793749995
19.504628543155036	1.5343170593749997
20.487618927577955	1.5343170593749997
21.50813151984505	1.5750911843749997
22.502225901135944	1.5908451743749996
23.481209330831007	1.5361699943749998
24.475222799937455	1.5324633893749997
25.473728821722943	1.5306097193749997
26.511577318033005	1.4991024743749997
27.505681513942022	1.5194899043749999
28.494586956793	1.5352435268749998
29.500512201205993	1.5352435268749998
30.476561318634026	1.5713845793749996
31.492877486825478	1.5065160518749998
32.501936697306974	1.5547044893749997
33.49195703425596	1.5324633893749997
34.51293595569848	1.5167097668749996
35.50905638427753	1.5185630693749999
36.501499505738025	1.4935421993749998
37.49044396571003	1.5269031143749996
38.50437700965051	1.5157829318749996
39.489525939779014	1.5139296293749998
40.495819819391045	1.5028090793749995
41.510094279209966	1.5157832993749998
42.49850574690902	1.4648147243749996
43.48696949334703	1.4509144043749997
44.49553579430801	1.4879819243749997
45.50217018975502	1.5176362343749998
46.51693541735801	1.5028090793749995
47.49661172802803	1.4814951818749997
48.495598333521	1.5602640293749999
49.50000336865196	1.5472905443749998
50.51594245946649	1.5306100868749999
51.48687096668448	1.5973319168749995
52.49484354328149	1.5584110943749998
53.48277833955899	1.6084520993749996
54.50410891795195	1.6195726493749998
55.50018680428195	1.6677607193749997
56.50085092835707	1.6668338843749997
57.51071966544748	1.6557137018749997
58.51335936336545	1.6955617268749998
59.50586176335901	1.6640541143749998
60.493350719867976	1.6900018193749997
61.48799203604949	1.6751742968749996
62.51072695188395	1.6872213143749997
63.50481225067847	1.7122421843749995
64.50618948311194	1.7103888818749997
65.50588539201601	1.7122421843749995
66.49435715612401	1.6631272793749996
67.4961491224035	1.6649809493749999
68.49612953363851	1.7335560818749998
69.504769322333	1.6788812693749997
70.51032566514004	1.6918547543749995
71.50175592918697	1.7279961743749999
72.49366047816602	1.7363362193749996
73.49178767251749	1.7317027793749997
74.51382043704598	1.7363362193749996
75.48998523989894	1.7474567693749998
76.50228967341195	1.6872213143749997
77.50878326070494	1.6529335643749996
78.4930279263425	1.6816610393749998
79.50257343017597	1.7029753043749998
80.47972728085801	1.7696971343749996
81.48885158161102	1.7381895218749996
82.50094182968655	1.7882308943749998
83.51144643979603	1.7456030993749998
84.48485607990199	1.7928643343749997
85.49011105110344	1.7159491568749998
86.50487677710294	1.7076083768749997
87.49570462997394	1.7456030993749998
88.49468472662147	1.7113153493749995
89.48439345868451	1.6872216818749997
90.491862581404	1.6770275993749997
91.49439101393341	1.6825878743749998
92.48825452131405	1.6492269593749995
93.49428568927397	1.6955613593749996
94.50629290279403	1.6640541143749998
95.49561138189847	1.6890749843749997
96.50959331027298	1.6529335643749996
97.49866254407095	1.5732382493749997
98.51135816145597	1.5843580643749997
99.50700214307949	1.4713018343749997
100.50453595055603	1.4694481643749997
101.49529184870903	1.5148564643749998
102.48604734289347	1.5398769668749996
103.49627390447597	1.5547044893749997
104.48665974569701	1.5435839393749997
105.48542808786897	1.4833484843749998
106.481498227055	1.5064289543749996
107.52266571997404	1.5639713693749997
108.50491187734895	1.4805687143749997
109.49146042836901	1.4564746793749999
110.50821478910598	1.4601812843749997
111.50496840548351	1.4564746793749999
112.51038270730999	1.4564746793749999
113.50159581343303	1.4509144043749997
114.504707802844	1.4342335793749998
115.50064061048204	1.4119932143749996
116.48529933162001	1.4490607343749997
117.51078757724997	1.4212600943749998
118.51119457209302	1.4731547693749998
119.49855452669601	1.4583276143749997
120.48209475304702	1.4768183768749996
121.510697416369	1.5009561443749997
122.50428794862398	1.5380236643749998
123.48941784432998	1.5028090793749995
124.50845845016204	1.4768621093749998
125.51148001224306	1.4916888968749997
126.49498408117302	1.4472074318749997
127.514226063141	1.4527680743749998
128.49543684741457	1.4509144043749997
129.49079245552798	1.4638878893749996
130.499176270539	1.4777885768749996
131.5028131761095	1.4388673868749997
132.50419627865006	1.5139296293749998
133.5155968352799	1.5185630693749999
134.48594545853803	1.5361699943749998
135.5074629280345	1.5231965093749997
136.494579839575	1.5250501793749995
137.50251412376502	1.5954786143749997
138.494039710837	1.5973322843749997
139.49478124702802	1.5547044893749997
140.512784287618	1.5973322843749997
141.5022490353275	1.5250501793749995
142.48810158826905	1.6075256318749997
143.504229302084	1.5908451743749996
144.49515147982697	1.6455203543749997
145.50109376903202	1.6862944793749997
146.502223186057	1.5954786143749997
147.51152032379298	1.6381064093749997
148.50809015875348	1.8373461668749997
149.50102274736048	1.7344829168749998
150.50093410816453	1.8002779118749999
151.47785418044901	1.7567236493749998
152.5092355470495	1.8781202918749997
153.51073640690402	2.005077209375
154.505524108094	2.0310249143749997
155.5026845778615	2.0949669743749997
156.49329935723654	2.1533487593749996
157.499363215196	2.186622944375
158.49942968268	2.2450914593749998
159.49571301248898	2.2182172868749994
160.499431345112	2.2460182943749993
161.500481245098	2.323860306875
162.49913980788	2.3220070043749996
163.48916402830298	2.3071798493749993
164.48527559611102	2.3479547093749997
165.492568271246	2.3646347993749997
166.495794478321	2.3461010393749997
167.50660918728704	2.4165298418749996
168.502010367163	2.3247871418749995
169.51768452645	2.336834159375
170.49749972776698	2.3479547093749997
171.49872829207902	2.354441451875
172.492420174058	2.310886454375
173.5048078544645	2.3275669118749995
174.500635054611	2.3553679193749995
175.50601915177697	2.362781496875
176.50365557854798	2.373901679375
177.49984444612102	2.3275672793749997
178.50098586267802	2.3071798493749993
179.51341427716454	2.2636252193749997
180.493696363344	2.2830858143749997
181.48024996166902	2.2849394843749997
182.480569750555	2.2515778343749995
183.511833653687	2.2608454493749996
184.49158875734202	2.2552851743749995
185.4930028584285	2.2015368293749997
186.51103679025596	2.1922695818749993
187.501166055275	2.1607619693749998
188.486116425903	2.1477884843749995
189.5044756423685	2.1033073868749996
190.499309362391	2.056972251875
191.49909034287703	1.9809831743749997
192.498687059004	1.9429888193749996
193.50127056756048	1.9170414818749997
194.4932487213515	1.8966540518749997
195.5070342644745	1.8549530918749997
196.51119115190397	1.8382726343749998
197.507986751192	1.7984246093749996
198.49830889469752	1.7048286068749996
199.49728210829852	1.6167925118749997
200.50690610891598	1.4620349543749998
201.50841519089897	1.2655753343749998
202.48612660933452	1.1163776843749997
203.513828284535	1.0227813143749998
204.50751165982	0.9875674643749996
205.49629612267097	0.9736667768749996
206.488181703961	0.9597660893749997
207.50636926681102	0.9551330168749999
208.491206475012	0.9597660893749997
209.484619835069	0.9523528793749997
210.51060264335098	0.9504992093749997
211.510823278492	0.9542065493749997
212.496315719361	0.9542065493749997
213.50764613763	0.9542065493749997
214.50279180228	0.9523528793749997
215.49644359708748	0.9523528793749997
216.48362793646504	0.9495727418749997
217.48096648341902	0.9532797143749998
218.49292455043553	0.9542065493749997
219.50164812668498	0.9504992093749997
220.49674634916198	0.9579131543749997
221.491153153761	0.9486462743749998
222.51227375852602	0.9504992093749997
223.508162449682	0.9486462743749998
224.50922943446602	0.9449396693749997
225.5014410089865	0.9495727418749997
226.505720390663	0.9467926043749998
227.492984514458	0.9523528793749997
228.503459479352	0.9542065493749997
229.516498301203	0.9523528793749997
230.50379250116703	0.9495727418749997
231.503345509381	0.9467926043749998
232.50478469880397	0.9522661493749996
233.50919830262	0.9542065493749997
234.49651129756353	0.9504992093749997
235.50032929579447	0.9449396693749997
236.4948260261425	0.9477194393749999
237.51221129756902	0.9449396693749997
238.502099242484	0.9467926043749998
239.5047559636845	0.9467926043749998
240.226124323978	0.9430859993749997
