# Supplementary material for: A West Antarctic grounding-zone environment shaped by episodic water flow
Source: Nat Geosci. 2025 May 12;18(5):389–95. doi: 10.1038/s41561-025-01687-3 (PMC12075004; doi:10.1038/s41561-025-01687-3)
Supplement: Supplementary file 4 — .csv files of all velocity profiling and temperature, salinity and turbidity casts. .csv files of water-mass estimates. [file 41561_2025_1687_MOESM4_ESM.zip › kis2turcast3.csv]

heightabovefloor(m)	calibratedTurbidity(ntu)
2.775127494291951	1.2388967375
3.4427246075960056	1.2249964175
4.506652729274947	1.2120229325
5.502915527372011	1.2148027025
6.510733579759972	1.2129497675
7.507554000875416	1.2073894925
8.505756784561981	1.2333364625
9.515039253292002	1.2565043975
10.510072041778017	1.2815252675000002
11.504651015094055	1.3130325125
12.500963268583973	1.3677076925
13.502967587863054	1.4242358075000001
14.506771254968044	1.4483298425
15.498694204870958	1.4409166325
16.497751513466028	1.4594503925
17.502488295520948	1.4816907575
18.49599428159354	1.4789109875
19.502808352872535	1.4826175925
20.499958108251008	1.5076384625
21.493736614852423	1.5076384625
22.499086493151026	1.4891047025000002
23.49422541384206	1.4872510325000001
24.50510971388894	1.514125205
25.501242160162974	1.5020781875
26.499521254395972	1.4872510325000001
27.50315881948552	1.5057847925
28.49926176619499	1.5020781875
29.501440124179	1.5039318575
30.488864011867918	1.4946642425
31.49030464198995	1.4853973625
32.50471979468102	1.5094913975000002
33.50222631344002	1.4881778675000001
34.497149571026966	1.4779841525
35.507444400998	1.4965179124999999
36.51062530118202	1.4992980500000002
37.48971625837896	1.5020781875
38.492825347840494	1.5011513525
39.494245636569985	1.5039318575
40.50181926933442	1.5011513525
41.49112869221506	1.4909576375
42.50161026654405	1.4928113075
43.49845747751897	1.5224656175
44.504834113319475	1.5104182325000002
45.50623193492595	1.5131987374999998
46.49974002740498	1.5298788275
47.49769559960998	1.5039318575
48.496010843030035	1.5280258925
49.50988793670194	1.5335854325000002
50.50849271421748	1.5456328175
51.51196714468597	1.5595331374999999
52.503969872866946	1.57250699
53.4968804757184	1.5604599725
54.493068065409034	1.5725066225000002
55.497463603479446	1.5873337775
56.500553432782	1.6021609325
57.50059704748355	1.5910411175
58.50152768397743	1.5789937324999999
59.49733487135802	1.5725066225000002
60.496135717419975	1.5558265325
61.493869845911945	1.5502662575000001
62.50259966524152	1.5252453875
63.50562201925652	1.5076384625
64.50186915267898	1.4983715825
65.49802149503296	1.5150516724999998
66.50076044528396	1.4946642425
67.50193116471598	1.4974447475
68.49862028438247	1.5113450675000002
69.49638608770101	1.4798378225
70.49704216269197	1.4613033275
71.49589539500846	1.4566702550000001
72.498517160078	1.5039318575
73.50594311953603	1.4909576375
74.50254862255701	1.5345122675
75.50444380768897	1.5734334575000002
76.49688431996594	1.5688000175
77.49908429032405	1.6058682725
78.49294945407405	1.6281086375
79.51056355030403	1.6707364325
80.50254807393549	1.6735165699999999
81.49168757893699	1.6800033125
82.49679684814805	1.7467251424999999
83.50515468916899	1.7541390875
84.50417525616047	1.7439453725
85.50262744285806	1.7782331225
86.49083816411803	1.7226311075
87.51109417516	1.7356053275
88.50161687482546	1.7365317949999999
89.50304237800106	1.7235579425
90.49996324827453	1.6948304675
91.4980930596605	1.7022444125
92.49725363972095	1.6410821224999999
93.49351159850244	1.6253285000000002
94.48913547093252	1.5928940525000002
95.50177307533795	1.5558265325
96.50328033601102	1.5187590125
97.50242688481796	1.4798378225
98.500048065525	1.4483298425
99.49945067735348	1.46037686
100.48727555834603	1.4501835125000002
101.5008125528575	1.4548169525
102.50292227330601	1.4761304825
103.50094724705195	1.4835444275
104.504483774611	1.4872510325000001
105.49800534915903	1.5391457075
106.5020112575196	1.5688000175
107.50329102454305	1.5595331374999999
108.50113327044903	1.5206119475
109.49722225152198	1.4891047025000002
110.49137827040704	1.5113450675000002
111.49879243281498	1.4594503925
112.49907088396799	1.4538033875
113.50232432499195	1.4668636025000001
114.50470588950498	1.465937135
115.50204843578649	1.4427695675
116.50090865149252	1.4575967225
117.504226493229	1.4483298425
118.49522638079793	1.4733507124999998
119.49849838104899	1.4872510325000001
120.50262548937201	1.4650106675
121.49628654179901	1.4520364475
122.49286850424505	1.4668636025000001
123.50325740429503	1.4687172725000002
124.49215352022497	1.4622301625
125.490192841978	1.4631569975
126.50238017833647	1.4798378225
127.50153204711046	1.4446232375
128.49849925589206	1.4650106675
129.49858867654996	1.4687172725000002
130.4980954397065	1.4928113075
131.49256156744002	1.4761304825
132.493876190008	1.4816907575
133.500586277308	1.4891047025000002
134.50370880833498	1.4816907575
135.495359148428	1.493737775
136.500630731181	1.5020781875
137.494272791102	1.4779841525
138.494066537346	1.5206119475
139.49695768121302	1.5224656175
140.496444403515	1.5057847925
141.49304473826498	1.5169053425
142.504858103081	1.5094913975000002
143.490673255361	1.5317324975000002
144.49387510813	1.52895236
145.498190001676	1.5762139625
146.49695796313	1.5539728625
147.501182593134	1.5650934125
148.501746829563	1.5817735025
149.49407126794603	1.5984543275
150.49244496088	1.6077212075
151.493336023751	1.6318152425
152.50065888219	1.6466423975
153.491386190051	1.6800033125
154.50423089187848	1.7383850975000001
155.50599392410902	1.7912066075
156.490397467894	1.9413310925
157.50980006501197	2.0692152125
158.50651577652098	2.1711516274999996
159.49742442753347	2.2443602
160.49242589071002	2.3323959275
161.49446948661046	2.3416628075
162.4996786729305	2.3815108325
163.49828420428202	2.41116551
164.504605637338	2.4102383075000002
165.50105659074597	2.4361860125
166.49720368600697	2.449159865
167.502188254644	2.4547197725
168.50115921729702	2.4658403225
169.50114423965698	2.4825204125
170.49416028434302	2.4843740825
171.5028672081885	2.5186618325
172.49712889131303	2.4954946325
173.50236122144497	2.5186618325
174.504329775376	2.5066144474999996
175.500529129138	2.4880806875
176.50234497550196	2.4676932574999997
177.499548727398	2.4621337174999995
178.49605760885999	2.4639866525
179.50944346333102	2.4473065624999997
180.512145430438	2.4250654625
181.49516117974798	2.4278456
182.49666533612702	2.38892441
183.49428278421954	2.3750244575
184.50534906761698	2.3620502375
185.50194735762	2.2879151975000003
186.4985977548285	2.2971817100000003
187.50238088165395	2.2953284075
188.5059997668065	2.2675274
189.50867965859402	2.2601138225
190.49692444240299	2.2193396974999997
191.497405271121	2.1896853875
192.49901355967597	2.1507641975
193.49440062885253	2.1109161725
194.499746926223	2.0173198025
195.5047249051815	1.9672787975000001
196.50735812592052	1.9181638925
197.509051512233	1.9042635725000001
198.50376973043802	1.8134477075
199.49757316077103	1.7671125724999999
200.496679401169	1.7096576225
201.504782744939	1.6707364325
202.50503362826248	1.6262549675
203.49278748550103	1.4094086525
204.50382706800502	1.1851483925000001
205.50291622743998	1.0461444575
206.50171543904798	1.0016629925
207.501239635999	0.9775689575000001
208.495706205739	0.9664491424999999
209.50176542418302	0.9553285925
210.50207473800901	0.9534749225
211.501159383411	0.9497683175000001
212.49846996005903	0.9516219874999999
213.49425544146504	0.9479146475000001
214.49841613486	0.9479146475000001
215.50997917426002	0.9479146475000001
216.50071218335103	0.9497683175000001
217.502150162995	0.9497683175000001
218.4975526797465	0.9479146475000001
219.509076974577	0.9479146475000001
220.50197959075	0.9479146475000001
221.49514967176702	0.9497683175000001
222.49528125969698	0.9497683175000001
223.49384731061252	0.9534749225
224.50057028326296	0.9497683175000001
225.51043285560098	0.9479146475000001
226.50381364286898	0.9516219874999999
227.49667782988752	0.9516219874999999
228.49649045508897	0.9516219874999999
229.50076613280902	0.9497683175000001
230.502461068336	0.9516219874999999
231.51874598246297	0.9516219874999999
232.50607722108998	0.9516219874999999
233.49916671635003	0.9497683175000001
234.49022008053396	0.9516219874999999
235.502493946894	0.9506951525
236.49674570742548	0.9516219874999999
237.492267833675	0.9497683175000001
238.50608834248953	0.9479146475000001
239.498509863533	0.9516219874999999
240.24178770080601	0.9497683175000001
