# Supplementary material for: A West Antarctic grounding-zone environment shaped by episodic water flow
Source: Nat Geosci. 2025 May 12;18(5):389–95. doi: 10.1038/s41561-025-01687-3 (PMC12075004; doi:10.1038/s41561-025-01687-3)
Supplement: Supplementary file 4 — .csv files of all velocity profiling and temperature, salinity and turbidity casts. .csv files of water-mass estimates. [file 41561_2025_1687_MOESM4_ESM.zip › kis2turcast7.csv]

heightabovefloor(m)	calibratedTurbidity(ntu)
2.5536611073760014	1.741694973125
3.4520546368735268	1.702773783125
4.501915077854051	1.702773783125
5.510577055026033	1.695359838125
6.505404316990052	1.7898830431249997
7.510943053501023	1.741694973125
8.505425020136045	1.7732022181249998
9.492317755079057	1.783395933125
10.48081783374505	1.7083340581249997
11.49696028219546	1.6944333706249999
12.476259685027571	1.7222340106249998
13.482840732331965	1.824170793125
14.492960735299448	1.7871025381249999
15.48150398389248	1.8584581756249998
16.48431017482949	1.748181348125
17.50923860961052	1.675899610625
18.508894656325992	1.7732022181249998
19.501037043054566	1.7342810281249998
20.509248129608977	1.6981399756249997
21.491697667957055	1.6286380081249998
22.493722270898957	1.634198283125
23.49864746775802	1.651805575625
24.499009440556506	1.649951905625
25.48725566632595	1.639758558125
26.501075803397043	1.6601456206249998
27.508094186276026	1.7120406631249998
28.503673713728972	1.7565221281249999
29.523532859378975	1.7657886406249999
30.497366730319982	1.862165148125
31.494649679646955	1.778762493125
32.49885441498304	1.6990668106249998
33.51050143792804	1.621224798125
34.50863975786706	1.582303240625
35.50232722002795	1.632344613125
36.51033108546801	1.638831723125
37.527659705171004	1.584156543125
38.505843050988005	1.603617138125
39.51064113960001	1.6101042481249999
40.51606503272296	1.586936680625
41.52533049710905	1.593423423125
42.49614013644805	1.6101042481249999
43.501207305767025	1.6082505781249998
44.51209088637597	1.5433824181249998
45.49309193069996	1.541528748125
46.49881665468695	1.598983698125
47.49442138681695	1.550795628125
48.49638040362504	1.576743333125
49.50142027374295	1.591570488125
50.50398402719998	1.595277093125
51.51422854933901	1.6527320431249999
52.52025761550101	1.593423790625
53.51234158272905	1.677752545625
54.50388925913148	1.6731191056249999
55.502296799437545	1.6416118606249999
56.48238370746253	1.749064818125
57.499916023911055	1.717600938125
58.49771996938705	1.7472552481249999
59.507629330135046	1.702773783125
60.518726107216935	1.620297963125
61.50832585150499	1.621224798125
62.50071308160204	1.492413843125
63.49516723707404	1.467392973125
64.50342712708095	1.493340678125
65.50285038440904	1.5785962681249999
66.52722921189104	1.6416118606249999
67.5229130139785	1.7037002506249999
68.5245061039866	1.796369785625
69.52111793054405	1.8093432706249999
70.51702269790394	1.872358495625
71.49938053348603	1.826950563125
72.48038676624003	1.847337993125
73.49698379702795	1.774128685625
74.50525753880902	1.6916532331249998
75.513593940168	1.6786793806249998
76.51935640272995	1.6008373681249999
77.52700364762904	1.718527038125
78.51001840802098	1.636051218125
79.48025506086901	1.593423423125
80.50293318650552	1.5378217756249999
81.51718867224304	1.4877807706250001
82.51096599427399	1.6045439731249997
83.50089234857751	1.634198283125
84.491477833555	1.639758558125
85.50485080490603	1.717600938125
86.52654963692805	1.624931403125
87.51458786171804	1.623077733125
88.51183321891153	1.708333690625
89.49003036077102	1.665705528125
90.48255257823803	1.704626718125
91.48258792937759	1.765789008125
92.49972741687998	1.843631388125
93.49593850603196	2.014142935625
94.49226739717199	1.852898268125
95.5009114920075	1.8556780381249998
96.51837085493003	1.778762493125
97.5134337102395	1.874211798125
98.60542403211105	1.9844882581249998
99.50604688042199	1.906646613125
100.51877307831103	1.5656227831249998
101.50777768701596	1.4850002656249999
102.49295015268603	1.4850002656249999
103.49532660451405	1.461833065625
104.50397214761904	1.489634073125
105.52720777838499	1.5211413181249998
106.51431093839301	1.5656227831249998
107.51446971170606	1.5378221431249999
108.49519964574154	1.493340678125
109.484237933352	1.5860102131249998
110.48683108324303	1.5378221431249999
111.47167500478201	1.615664523125
112.48519958769998	1.5248482906249998
113.50234240276404	1.476659853125
114.51968641876203	1.560062508125
115.50931549669099	1.6490254381249998
116.50715540278804	1.636051218125
117.51758757760001	1.6416114931249999
118.51576649823153	1.544308885625
119.51716375727904	1.5063141631249999
120.51324207362995	1.601763835625
121.48834113412147	1.6304916781249998
122.47082942563293	1.5378221431249999
123.49316645769795	1.665705528125
124.51054950782202	1.591570488125
125.49867417646249	1.5276284281249999
126.522391365359	1.5452353531249998
127.49799809626097	1.530408198125
128.49259346682447	1.564696315625
129.50872149552742	1.583230075625
130.49695877337194	1.560062508125
131.49822345743792	1.5331883356249998
132.49001630785006	1.535968473125
133.4712504998961	1.5646959481249998
134.494418755158	1.5526489306249998
135.50780311524852	1.561916178125
136.51744924749	1.560062508125
137.51239945821152	1.544308885625
138.50108885434503	1.535968473125
139.48632429039702	1.4822201281249998
140.48422991866897	1.580449938125
141.45436737751902	1.6082505781249998
142.43702168609605	1.5850833781249998
143.496506070571	1.5674764531249998
144.49950941130203	1.568402920625
145.49075088347104	1.5850833781249998
146.497234625057	1.6045439731249997
147.498839789619	1.6045439731249997
148.49856941994102	1.674972408125
149.49943800062601	1.762081668125
150.497190318167	1.988195598125
151.502437848952	1.9974624781249999
152.48986810120198	2.232842553125
153.47351998577398	2.2106021881249998
154.50153940225903	2.205041913125
155.51422121763602	2.206895583125
156.526954268469	2.423741898125
157.50540753453902	2.4107676781249996
158.49701745063146	2.4728564356250002
159.50651276258702	2.495097168125
160.519056188594	2.615567343125
161.51319233702895	2.6452216531249997
162.49720719008297	2.6906299531249998
163.48506819603	2.683216008125
164.50929170597703	2.563672668125
165.50429478417402	2.605373628125
166.480690835754	2.726770638125
167.500100554823	2.696189860625
168.48838117300352	2.687849448125
169.49068304658	2.660975275625
170.4920156996095	2.765691828125
171.5094871754065	2.729550775625
172.50961149260502	2.710090180625
173.50045605965897	2.728623940625
174.4941462222335	2.654488533125
175.50688059428205	2.685996145625
176.501544410669	2.6424418831249996
177.50216499184648	2.5627458331249997
178.518657981307	2.609080233125
179.484140566125	2.575719318125
180.48901987211798	2.631321333125
181.504579513652	2.6127872056249997
182.49664270319204	2.574792850625
183.48810644777598	2.5488455131250003
184.49481953385202	2.5405054681249997
185.51831628741047	2.4626627206249996
186.50359908735095	2.429301805625
187.5008656925355	2.378333598125
188.50200744897802	2.324585253125
189.50416212656103	2.243963103125
190.509264227664	2.281957458125
191.502207403105	2.243963103125
192.486990325227	2.0586240331249996
193.49753292959997	2.001169083125
194.502721509936	1.961321425625
195.491159539999	1.9325935831249998
196.48370087527002	1.936300188125
197.497918468524	1.927033308125
198.521161513932	1.9084995481249998
199.49834960259898	1.897379365625
200.49149048173547	1.846411158125
201.51359029188097	1.823243958125
202.49709628398398	1.689799563125
203.48627091561502	1.6193711281249998
204.49686633800798	1.393257933125
205.49601291069598	1.371016833125
206.48413869911099	1.343216193125
207.48382540243	1.330242708125
208.49747482402648	1.301514865625
209.508623599246	1.220892348125
210.49628726175547	1.105982448125
211.474490564188	1.0262863981249999
212.49961921497754	1.010533143125
213.4835317101	0.9910725481249999
214.48461037594	0.9725387881249998
215.48757961036102	0.9669785131249999
216.4792644635845	0.965125210625
217.51021760024003	0.965124843125
218.52020257666499	0.963271908125
219.499208517066	0.9641983756249999
220.49466215846002	0.9447374131249999
221.49930371192602	0.936397368125
222.51609232183603	0.9428844781249999
223.5083877127285	0.941957643125
224.52238913356	0.9428844781249999
225.50998179198098	0.946591083125
226.486236200412	0.9428844781249999
227.4890993675735	0.9391771381249999
228.49830336763455	0.9493712206249999
229.50382786071054	0.941030808125
230.4838994590525	0.9419572756249999
231.4789348275965	0.943810945625
232.4869847440425	0.9428841106249999
233.4925897005245	0.936397368125
234.494548649276	0.941030808125
235.50785704303303	0.9493712206249999
236.53120076156	0.946591083125
237.4997726259765	0.9512245231249999
238.47847475073695	0.9428844781249999
239.506748083449	0.941030808125
240.22339470825898	0.946591083125
