# Supplementary material for: A West Antarctic grounding-zone environment shaped by episodic water flow
Source: Nat Geosci. 2025 May 12;18(5):389–95. doi: 10.1038/s41561-025-01687-3 (PMC12075004; doi:10.1038/s41561-025-01687-3)
Supplement: Supplementary file 4 — .csv files of all velocity profiling and temperature, salinity and turbidity casts. .csv files of water-mass estimates. [file 41561_2025_1687_MOESM4_ESM.zip › kis2turcast9.csv]

heightabovefloor(m)	calibratedTurbidity(ntu)
2.8392115464520202	1.642604451875
3.360899142913013	1.700059401875
4.45493678113894	1.6991329343750001
5.518499173727037	1.659285276875
6.575522369113514	1.673185596875
7.5542768560010245	1.643531286875
8.534610047772048	1.580516429375
9.52441650739297	1.726007106875
10.515256726432426	1.717666694375
11.513050774017074	1.6787455043750001
12.505745953984047	1.576809456875
13.502315592839068	1.677819036875
14.521983075788512	1.738054491875
15.527756847979504	1.726933941875
16.561359745040022	1.847404116875
17.497732935902036	1.7538077468750002
18.427706491782487	1.726007106875
19.45754970679195	1.7000597693750001
20.448739577539982	1.719520364375
21.472546553452958	1.751954444375
22.52260940928295	1.737127656875
23.519605800305953	1.7723415068750001
24.51394398108596	1.738980591875
25.501967540155988	1.785315726875
26.475348638642004	1.8168229718750002
27.556512208147524	1.812189531875
28.541813908291942	1.861304436875
29.52434335479097	1.695426329375
30.49821712472749	1.7593680218749999
31.51601985897753	1.706546511875
32.52424101876454	1.812189531875
33.55127563064798	1.6602117443750002
34.56881091185642	1.738980959375
35.52547675608798	1.687085916875
36.45138644014651	1.721373666875
37.48510376785748	1.798289211875
38.504795043030526	1.688939219375
39.5435318135095	1.684305779375
40.47073919871798	1.750101141875
41.423583599902486	1.737127289375
42.44455432730297	1.777901781875
43.47857713900851	1.841800476875
44.52836642622606	1.7992160468749998
45.474903426141964	1.798289211875
46.44145365825693	1.789022331875
47.48998683604259	1.764928296875
48.53225811122752	1.8103362293749998
49.51531704061097	1.790876001875
50.47636831355851	1.771415039375
51.542754229166576	1.786242194375
52.50916573979896	1.846477281875
53.49474712524852	1.8121898993749999
54.479056526186014	1.8816918668750002
55.47944085393556	1.7640018293750002
56.46466601448503	1.748247471875
57.46162409468502	1.8177498068750002
58.542206682837104	1.737127289375
59.52717853449599	1.713033621875
60.52479357590346	1.701913071875
61.51150110285005	1.685232246875
62.488933132788475	1.778828616875
63.47506015607303	1.807556091875
64.40679129583896	1.936366679375
65.50766693300147	1.891885581875
66.50086810902599	1.915052781875
67.46608819746257	1.774195176875
68.52419246523596	1.685232614375
69.55409003137152	1.772341874375
70.52665241796205	1.6982064668749999
71.51253078113245	1.6342644068749999
72.49967934843198	1.6129501418749999
73.49310223155499	1.549008816875
74.556279798672	1.534181661875
75.50887860595697	1.6129501418749999
76.45984173611453	1.744540866875
77.48088916833603	1.662992249375
78.49710884565707	1.568469044375
79.52163371142899	1.5536418893750001
80.57883997396243	1.5230611118750002
81.53490840089705	1.650018396875
82.46462993371802	1.694499494375
83.4986330623035	1.690792521875
84.51803215689802	1.726933574375
85.51593748273251	1.637044176875
86.499252688311	1.5721760168749999
87.43656433866408	1.689866054375
88.495318099928	1.628704499375
89.5524475587315	1.626850829375
90.53131541784205	1.798289211875
91.48196455773245	1.600903491875
92.52613342411905	1.697279631875
93.56041137455259	1.691719356875
94.49429385950702	1.803849486875
95.4614197486876	1.7602948568749999
96.48436131025505	1.802922651875
97.56085035354045	1.658358441875
98.53466177748805	1.525840881875
99.51131469218501	1.777901781875
100.50892993141304	1.633337571875
101.50116727749446	1.703766374375
102.48893151101402	1.722300501875
103.476377797861	1.8446239793750001
104.54144825794742	1.555495559375
105.51919229994996	1.514721066875
106.44728043057648	1.7815653893749999
107.54818376258049	1.7621481593750001
108.51699483341804	1.768634901875
109.51112848486991	1.663918716875
110.52430372467495	1.763074626875
111.4622417729995	1.850184254375
112.52615671527451	1.750101141875
113.51080775186597	1.889105076875
114.4768085381055	1.675965734375
115.53791735000846	1.744541234375
116.55008093681397	1.664845551875
117.5177811477729	1.906712736875
118.501951382132	1.722300501875
119.5027325373976	1.670405459375
120.51192323132	1.683379311875
121.52022140951703	1.781608754375
122.53537326973299	1.627777296875
123.46866453613404	1.7297137118750001
124.47594804457049	1.834430264375
125.47887347294898	1.685232246875
126.48992817807743	1.635190874375
127.50095123196002	1.7816091218749999
128.51358118011603	1.9770978068749998
129.51847516772705	1.861304436875
130.45270489361803	1.859450766875
131.477807411517	2.011428921875
132.48566979159898	2.141165976875
133.52474079632952	2.3561593568749997
134.54154910480497	2.367279906875
135.460361310187	2.4580957718749996
136.47161131340454	2.552618609375
137.50060114851	2.712009606875
138.43519753432201	2.691622176875
139.472530143735	2.648994749375
140.519861777894	2.7398109818750003
141.465283879474	2.699036121875
142.50971838592397	2.794485426875
143.580210887548	2.678648691875
144.57878125859997	2.780585106875
145.578118282214	2.691622176875
146.51319822885603	2.680502361875
147.465504366985	2.658261261875
148.532413383691	2.719423551875
149.584783894378	2.8732546418749996
150.55046763011097	2.699036121875
151.50074531891102	2.639727501875
152.44928505749	2.700889791875
153.487945879751	2.650848051875
154.537484345608	2.621193741875
155.47580448980898	2.686062636875
156.5063743630015	2.596172871875
157.54957011666698	2.547057966875
158.50067439757998	2.6360208968750003
159.44807162503201	2.539644756875
160.48404763021802	2.589686129375
161.515027584886	2.537791086875
162.5234611689935	2.475702696875
163.528148827951	2.471069256875
164.462751434216	2.454389166875
165.46389464799802	2.355232521875
166.502462395809	2.239395786875
167.43648252020898	2.274610371875
168.4886969012265	2.1949143218750002
169.536521847669	2.213448081875
170.52339722305396	2.237542116875
171.53443466627903	2.135605701875
172.44381439336098	2.074444146875
173.4142391811905	2.1170285768749997
174.474163509385	2.081857356875
175.47830894290752	2.009575619375
176.502133737424	2.015135526875
177.53480352252598	1.962314384375
178.52513115883	1.926173331875
179.46012802094702	1.929879936875
180.48566851090152	1.9085660393750001
181.536131885558	1.826089851875
182.46172080997798	1.742687931875
183.4939525714875	1.718593529375
184.49071050491898	1.640751516875
185.47668777615502	1.474873041875
186.48487720056	1.416491256875
187.47357336341702	1.358109471875
188.480541296941	1.288607136875
189.5010194665785	1.276560486875
190.52587806996797	1.2330058568750002
191.44227418626298	1.218178701875
192.4705470196185	1.195011501875
193.52689075097697	1.166284026875
194.47946355086702	1.151456871875
195.41627452402003	1.131069441875
196.48533617174553	1.113462516875
197.52959273675498	1.119948891875
198.48870221163799	1.1051217368750001
199.452795175449	1.082881371875
200.505391646372	1.070834354375
201.54025382437402	1.056933666875
202.50255315155	1.043960181875
203.516513241302	1.0115261018750001
204.57166693520702	0.9902118368750001
205.535244676054	0.999478716875
206.49626608411	0.984651561875
207.46680235173397	0.9772383518750001
208.43801882445098	0.967971471875
209.516444839953	0.968897939375
210.574476967549	0.967971471875
211.55140431442697	0.964264131875
212.508691468731	0.964264131875
213.475516231938	0.958704591875
214.447458210594	0.949437711875
215.437037846956	0.953144316875
216.432962964993	0.9364634918750001
217.41122035663898	0.953144316875
218.497931284012	0.947584041875
219.568869999083	0.945730371875
220.524905544366	0.947584041875
221.517143588792	0.953144316875
222.479549145468	0.929050281875
223.430511193587	0.945730371875
224.430416357095	0.9549972518750001
225.404255926953	0.945730371875
226.507883951598	0.9531439493750001
227.593764825003	0.947584041875
228.572738227216	0.958704591875
229.567655351928	0.960557526875
230.54793100515798	0.9512906468750001
231.53262645837998	0.960557526875
232.540741658775	0.9549972518750001
233.547842238866	0.945730371875
234.56560741009298	0.9512906468750001
235.50652904762597	0.9466575743750001
236.43492579194702	0.953144316875
237.453938714699	0.947584041875
238.47863570696302	0.949437711875
239.49577952463602	0.9549972518750001
240.22942952175697	0.943877069375
