# Supplementary material for: A West Antarctic grounding-zone environment shaped by episodic water flow
Source: Nat Geosci. 2025 May 12;18(5):389–95. doi: 10.1038/s41561-025-01687-3 (PMC12075004; doi:10.1038/s41561-025-01687-3)
Supplement: Supplementary file 4 — .csv files of all velocity profiling and temperature, salinity and turbidity casts. .csv files of water-mass estimates. [file 41561_2025_1687_MOESM4_ESM.zip › kis2temcast1.csv]

heightabovefloor(m)	ct
2.589483121279841	-1.843869477411606
3.578584607642256	-1.8438356489657401
4.567686094004557	-1.8438457735807259
5.556787580366972	-1.8438457416360043
6.5458890667292735	-1.8438550173160497
7.5349905530916885	-1.8438243776467602
8.524092039454104	-1.8439207614767388
9.513193525816405	-1.844925669774355
10.50229501217882	-1.8459695183659028
11.491396498541121	-1.8481830759517228
12.480497984903536	-1.850341964109603
13.469599471265838	-1.852899431811894
14.458700957628253	-1.8540361087123751
15.447802443990668	-1.8557483588758847
16.43690393035297	-1.8567156595733243
17.426005416715384	-1.8572056353880007
18.415106903077685	-1.8574116893736774
19.4042083894401	-1.858058298060916
20.393309875802515	-1.8584735516923325
21.382411362164817	-1.85898089570172
22.37151284852723	-1.8593263155604967
23.360614334889533	-1.8594462575131616
24.349715821251948	-1.8596810360324125
25.33881730761425	-1.860467757213058
26.327918793976664	-1.8608499792857933
27.31702028033908	-1.8612079107856343
28.30612176670138	-1.861671994516999
29.295223253063796	-1.8621749904942622
30.284324739426097	-1.8625490262961657
31.273426225788512	-1.8626574106535383
32.26252771215093	-1.8627515716978627
33.25162919851323	-1.8630372123920038
34.24073068487564	-1.8636374318597217
35.229832171237945	-1.863899443309929
36.21893365760036	-1.8638662034449267
37.20803514396266	-1.8637314725007954
38.197136630325076	-1.8638806905925906
39.18623811668749	-1.8640128786093477
40.17533960304979	-1.8642657848891433
41.16444108941221	-1.8648202184187606
42.15354257577451	-1.8653981460841451
43.142644062136924	-1.8654664991536325
44.13174554849934	-1.8662473895685296
45.12084703486164	-1.86685839478764
46.109948521224055	-1.8670658801851696
47.09905000758636	-1.8675951693743376
48.08815149394877	-1.8677006627595802
49.07725298031107	-1.868168958585326
50.06635446667349	-1.868260752785046
51.0554559530359	-1.8683897887077643
52.044557439398204	-1.868548353841421
53.03365892576062	-1.8687564290460903
54.02276041212292	-1.868830272706201
55.011861898485336	-1.868893324414042
56.00096338484775	-1.869019933864731
56.99006487121005	-1.869459579026329
57.97916635757247	-1.8696256307736143
58.96826784393477	-1.8698622614372917
59.95736933029718	-1.8701044312510964
60.946470816659485	-1.8714324644622213
61.9355723030219	-1.8721608577213118
62.924673789384315	-1.8729911043725187
63.913775275746616	-1.8735112560776648
64.90287676210903	-1.873736050206325
65.89197824847133	-1.8737353857755452
66.88107973483375	-1.8740361488775474
67.87018122119616	-1.8743941131542603
68.85928270755846	-1.8748801855633508
69.84838419392088	-1.8750597691591322
70.83748568028318	-1.8755971209186206
71.8265871666456	-1.8759379225024673
72.8156886530079	-1.8763950716211077
73.80479013937031	-1.8769386336286351
74.79389162573273	-1.8772798374908195
75.78299311209503	-1.87870359747989
76.77209459845744	-1.8792710089035143
77.76119608481974	-1.880382485831023
78.75029757118216	-1.8807814504235223
79.73939905754457	-1.8807430363107571
80.72850054390688	-1.8818341416821138
81.71760203026929	-1.8819502258307605
82.70670351663159	-1.882377936818364
83.695805002994	-1.88305018213047
84.68490648935631	-1.8831482820714498
85.67400797571872	-1.8833069344340747
86.66310946208114	-1.8837818994413884
87.65221094844344	-1.8831674864007177
88.64131243480585	-1.884192987489539
89.63041392116816	-1.8879549920517331
90.61951540753057	-1.8882927953257875
91.60861689389299	-1.8897190441360345
92.59771838025529	-1.8901315134415246
93.5868198666177	-1.8907074018265642
94.57592135298	-1.8910113524484593
95.56502283934242	-1.8912424881467524
96.55412432570472	-1.8921879027562107
97.54322581206713	-1.8931730616770495
98.53232729842955	-1.8942274380840172
99.52142878479185	-1.8948129423370614
100.51053027115427	-1.8951944926423714
101.49963175751657	-1.8956241451046345
102.48873324387898	-1.8960761759225573
103.4778347302414	-1.8971368912499424
104.4669362166037	-1.8986211161129205
105.45603770296611	-1.8993137596652623
106.44513918932842	-1.8999837143905793
107.43424067569083	-1.9009892163115771
108.42334216205313	-1.9016993774248139
109.41244364841555	-1.900678824603148
110.40154513477796	-1.9026682960983157
111.39064662114026	-1.9024502601634543
112.37974810750268	-1.9029110363325075
113.36884959386498	-1.9042348839067824
114.3579510802274	-1.9080590126061103
115.34705256658981	-1.9092940976122879
116.33615405295211	-1.9090645879932546
117.32525553931453	-1.9097292818904836
118.31435702567683	-1.9129830252440532
119.30345851203924	-1.914508536511281
120.29255999840154	-1.9158028425516687
121.28166148476396	-1.9169798594408054
122.27076297112637	-1.9180390482237253
123.25986445748867	-1.9193437669430007
124.24896594385109	-1.9218955574705807
125.23806743021339	-1.9234799490523435
126.2271689165758	-1.9250320807627326
127.21627040293822	-1.9253105912740096
128.20537188930052	-1.928049329085356
129.19447337566294	-1.9295978127513413
130.18357486202524	-1.9310253723583326
131.17267634838765	-1.9333640792785178
132.16177783474996	-1.935122622867631
133.15087932111237	-1.9379102749837944
134.13998080747473	-1.9396610961991787
135.1290822938371	-1.940787460207925
136.1181837801995	-1.9432975897420044
137.10728526656186	-1.947247228620302
138.09638675292422	-1.947834303961449
139.08548823928658	-1.9507594956232541
140.07458972564893	-1.9541666588266238
141.0636912120113	-1.9562893350320556
142.0527926983737	-1.9588478491173873
143.04189418473607	-1.9650944338718386
144.03099567109842	-1.9693805697449493
145.02009715746078	-1.976153407552176
146.00919864382314	-1.981519725000481
146.9983001301855	-1.9872615333629702
147.9874016165479	-1.9807415861966273
148.97650310291027	-1.9608866586672729
149.96560458927263	-1.9489982669146317
150.954706075635	-1.947308443226421
151.94380756199735	-1.9459716198739252
152.9329090483597	-1.947016088213964
153.92201053472212	-1.9475683289197891
154.91111202108448	-1.947467709051272
155.90021350744684	-1.9456097129176886
156.8893149938092	-1.9436274424939362
157.87841648017155	-1.9405242185782694
158.8675179665339	-1.9387562248420338
159.85661945289633	-1.9398990914738277
160.84572093925868	-1.9490041309052126
161.83482242562104	-1.9497592470516303
162.8239239119834	-1.9509563341863263
163.81302539834576	-1.9575994919895994
164.80212688470812	-1.958660497528211
165.79122837107053	-1.9618441034941978
166.7803298574329	-1.9603287963545057
167.76943134379525	-1.9607951696335784
168.7585328301576	-1.958900250784672
169.74763431651996	-1.9597533533398943
170.73673580288232	-1.961634130863793
171.72583728924474	-1.9621497695674062
172.7149387756071	-1.9642074572872903
173.70404026196945	-1.9694327179343203
174.6931417483318	-1.9718545096042928
175.68224323469417	-1.9751018922274435
176.67134472105653	-1.976656895977388
177.66044620741894	-1.9788787649565147
178.6495476937813	-1.9945509865074684
179.63864918014366	-1.9990843410952819
180.62775066650602	-2.012489175621401
181.61685215286838	-2.0247289186480626
182.60595363923073	-2.0305334367137275
183.59505512559315	-2.032802563174893
184.5841566119555	-2.0362132053065847
185.57325809831787	-2.040064641024588
186.56235958468022	-2.0481698104585684
187.55146107104258	-2.0487884497584545
188.54056255740494	-2.0529735827142757
189.52966404376735	-2.059120001685383
190.5187655301297	-2.075671289884158
191.50786701649207	-2.076112664324964
192.49696850285443	-2.0946838908189895
193.4860699892168	-2.112638530890266
194.47517147557915	-2.122768809839524
195.46427296194156	-2.1288910812672897
196.45337444830392	-2.1478203551216812
197.44247593466628	-2.1700224064321394
198.43157742102863	-2.1716075211846504
199.420678907391	-2.176997438151296
200.40978039375335	-2.1812222364021823
201.39888188011577	-2.182329980706383
202.38798336647812	-2.1825978011137583
203.37708485284048	-2.182586523046592
204.36618633920284	-2.1833181613697032
205.3552878255652	-2.183390400617069
206.34438931192756	-2.183460427916794
207.33349079828997	-2.1836208800996615
208.32259228465233	-2.18358576119486
209.3116937710147	-2.1836797602107203
210.30079525737705	-2.18369727960391
211.2898967437394	-2.1837441411351812
212.27899823010176	-2.1837708461846805
213.26809971646418	-2.183870400036977
214.25720120282654	-2.1839931685714493
215.2463026891889	-2.1840489840455612
216.23540417555125	-2.1839644534223916
217.2245056619136	-2.18396520743209
218.21360714827597	-2.183764044754522
219.20270863463838	-2.1836972473754317
220.19181012100074	-2.1836888546066575
221.1809116073631	-2.1837214854984586
222.17001309372546	-2.183780182486716
223.15911458008782	-2.183792139747647
224.14821606645017	-2.183830459154617
225.1373175528126	-2.183962861735201
226.12641903917495	-2.183992210894208
227.1155205255373	-2.1839464763419154
228.10462201189966	-2.183984428958407
229.09372349826202	-2.183988441043541
230.08282498462438	-2.184047840159045
231.0719264709868	-2.1840542626780257
232.06102795734915	-2.1841078283461006
233.0501294437115	-2.1841874368349146
234.03923093007387	-2.184220518049184
235.02833241643623	-2.1841338998960564
236.0174339027986	-2.1841647316991346
237.006535389161	-2.184172148300426
237.99563687552336	-2.1842420425463094
238.98473836188572	-2.184312203009912
239.97383984824808	-2.184363710641114
