# Supplementary material for: A West Antarctic grounding-zone environment shaped by episodic water flow
Source: Nat Geosci. 2025 May 12;18(5):389–95. doi: 10.1038/s41561-025-01687-3 (PMC12075004; doi:10.1038/s41561-025-01687-3)
Supplement: Supplementary file 4 — .csv files of all velocity profiling and temperature, salinity and turbidity casts. .csv files of water-mass estimates. [file 41561_2025_1687_MOESM4_ESM.zip › kis2temcast2.csv]

heightabovefloor(m)	ct
2.589483121279841	-1.8430020247471879
3.578584607642256	-1.8432330230895586
4.567686094004557	-1.8434129001450008
5.556787580366972	-1.8434361947164777
6.5458890667292735	-1.8443668897158039
7.5349905530916885	-1.8442424395228478
8.524092039454104	-1.8447594036003017
9.513193525816405	-1.8505726304578478
10.50229501217882	-1.8481824250360666
11.491396498541121	-1.848973077554312
12.480497984903536	-1.850726745348231
13.469599471265838	-1.8545808745982224
14.458700957628253	-1.8569111620598153
15.447802443990668	-1.857488408283849
16.43690393035297	-1.8583980167423206
17.426005416715384	-1.8589601847497752
18.415106903077685	-1.8592475664174448
19.4042083894401	-1.8595355766782844
20.393309875802515	-1.8598808454597422
21.382411362164817	-1.8602144254449453
22.37151284852723	-1.8611877855954748
23.360614334889533	-1.8617512321991023
24.349715821251948	-1.8618649146612758
25.33881730761425	-1.8619909067746985
26.327918793976664	-1.8620183804146488
27.31702028033908	-1.8621096277717841
28.30612176670138	-1.8620910084901585
29.295223253063796	-1.8620767863345564
30.284324739426097	-1.8620984541091783
31.273426225788512	-1.8626700420755473
32.26252771215093	-1.862836709007661
33.25162919851323	-1.8630030090444216
34.24073068487564	-1.8633087854433361
35.229832171237945	-1.863549923633995
36.21893365760036	-1.86360642429059
37.20803514396266	-1.8637703610736585
38.197136630325076	-1.8637479199052087
39.18623811668749	-1.8639640597511962
40.17533960304979	-1.864885136475879
41.16444108941221	-1.8663547007647063
42.15354257577451	-1.8677895029133624
43.142644062136924	-1.86819980833152
44.13174554849934	-1.868799752556275
45.12084703486164	-1.8689182759874157
46.109948521224055	-1.868942739664387
47.09905000758636	-1.8691418356232397
48.08815149394877	-1.8688311051675668
49.07725298031107	-1.8686795230645894
50.06635446667349	-1.8686263535489755
51.0554559530359	-1.8693131926245696
52.044557439398204	-1.8696835280903124
53.03365892576062	-1.8699893298889174
54.02276041212292	-1.8702516886932445
55.011861898485336	-1.870432416331881
56.00096338484775	-1.870489134043878
56.99006487121005	-1.8706042684260444
57.97916635757247	-1.8708870955362544
58.96826784393477	-1.8714784984380979
59.95736933029718	-1.8721361828148317
60.946470816659485	-1.8725868049133298
61.9355723030219	-1.8729209586191877
62.924673789384315	-1.873411981052387
63.913775275746616	-1.874091629792651
64.90287676210903	-1.8747014654828473
65.89197824847133	-1.8753027058582084
66.88107973483375	-1.8764085289116408
67.87018122119616	-1.8769748971569693
68.85928270755846	-1.8782321893621003
69.84838419392088	-1.8784448885789597
70.83748568028318	-1.8796112718021352
71.8265871666456	-1.8802272110176146
72.8156886530079	-1.8807281194858323
73.80479013937031	-1.881144613552276
74.79389162573273	-1.881619208978457
75.78299311209503	-1.8816124320742618
76.77209459845744	-1.8819396497397756
77.76119608481974	-1.8825821129562152
78.75029757118216	-1.883255795261688
79.73939905754457	-1.8839279592328195
80.72850054390688	-1.884434331147675
81.71760203026929	-1.8846425518200496
82.70670351663159	-1.8848913021650955
83.695805002994	-1.885139555910045
84.68490648935631	-1.8856754801637692
85.67400797571872	-1.8861157036336815
86.66310946208114	-1.887567863625922
87.65221094844344	-1.887879981491891
88.64131243480585	-1.888174700125128
89.63041392116816	-1.8886668776859181
90.61951540753057	-1.8903178293927854
91.60861689389299	-1.8915463662601897
92.59771838025529	-1.8927394128046
93.5868198666177	-1.8935391062852862
94.57592135298	-1.894019927647712
95.56502283934242	-1.894538879524883
96.55412432570472	-1.895005185075984
97.54322581206713	-1.8962162203793185
98.53232729842955	-1.8971839035456945
99.52142878479185	-1.8988773933115195
100.51053027115427	-1.9006657621620793
101.49963175751657	-1.9008746619419605
102.48873324387898	-1.9025935085904417
103.4778347302414	-1.9025908714828799
104.4669362166037	-1.9026742773803549
105.45603770296611	-1.903717895441287
106.44513918932842	-1.9055441927763683
107.43424067569083	-1.9055503012419595
108.42334216205313	-1.9064835698147669
109.41244364841555	-1.9093369724378948
110.40154513477796	-1.909488018432533
111.39064662114026	-1.909342204998934
112.37974810750268	-1.91060069700882
113.36884959386498	-1.912526050000337
114.3579510802274	-1.9142835562521219
115.34705256658981	-1.9152064690211499
116.33615405295211	-1.9159670408611287
117.32525553931453	-1.9165063456222848
118.31435702567683	-1.9173462943285449
119.30345851203924	-1.9196733293002468
120.29255999840154	-1.9213494402817297
121.28166148476396	-1.9235652195753392
122.27076297112637	-1.9242915349948508
123.25986445748867	-1.9256574541955103
124.24896594385109	-1.9260840102792471
125.23806743021339	-1.9270997625840507
126.2271689165758	-1.9279602688417576
127.21627040293822	-1.9317527178008072
128.20537188930052	-1.9323883932975683
129.19447337566294	-1.9326755493431502
130.18357486202524	-1.9349573742122315
131.17267634838765	-1.936239110925121
132.16177783474996	-1.9385273770069265
133.15087932111237	-1.9432889669373634
134.13998080747473	-1.9455133078513491
135.1290822938371	-1.948274846393686
136.1181837801995	-1.9514018625083398
137.10728526656186	-1.9542687150368736
138.09638675292422	-1.9595757487345902
139.08548823928658	-1.9615513390893018
140.07458972564893	-1.9632073238781549
141.0636912120113	-1.9666123981013464
142.0527926983737	-1.9686445561060306
143.04189418473607	-1.9717737885291353
144.03099567109842	-1.974201579633452
145.02009715746078	-1.976297977495546
146.00919864382314	-1.9786959172200724
146.9983001301855	-1.9825938178227542
147.9874016165479	-1.9805843007411104
148.97650310291027	-1.9822808820001838
149.96560458927263	-1.9852530025461863
150.954706075635	-1.987592922256434
151.94380756199735	-1.9854241196729792
152.9329090483597	-1.9751989409721307
153.92201053472212	-1.962213811171727
154.91111202108448	-1.9538252083855527
155.90021350744684	-1.94944550850905
156.8893149938092	-1.9413520734474505
157.87841648017155	-1.9410699317795792
158.8675179665339	-1.9392715227124597
159.85661945289633	-1.9388808403125424
160.84572093925868	-1.9392454403511434
161.83482242562104	-1.9393816502953372
162.8239239119834	-1.9401062633151929
163.81302539834576	-1.9413882722613416
164.80212688470812	-1.9412836679966017
165.79122837107053	-1.9417500258338802
166.7803298574329	-1.9422715856438086
167.76943134379525	-1.9424989158799337
168.7585328301576	-1.9431333470917664
169.74763431651996	-1.9446036740422852
170.73673580288232	-1.944852822234091
171.72583728924474	-1.9451908444898551
172.7149387756071	-1.9459235135502548
173.70404026196945	-1.9461266105540203
174.6931417483318	-1.9506888858381592
175.68224323469417	-1.9536753131491873
176.67134472105653	-1.9555004399674014
177.66044620741894	-1.9564149273218467
178.6495476937813	-1.9595870465468108
179.63864918014366	-1.9618180184451715
180.62775066650602	-1.96429563082066
181.61685215286838	-1.9674963809836046
182.60595363923073	-1.9694949505245145
183.59505512559315	-1.9725736258933864
184.5841566119555	-1.977537702818679
185.57325809831787	-1.9825448055838573
186.56235958468022	-1.9852935194444263
187.55146107104258	-1.9916067043509247
188.54056255740494	-1.9939802676413305
189.52966404376735	-1.9956370256042177
190.5187655301297	-2.0045811002878944
191.50786701649207	-2.0144597584324897
192.49696850285443	-2.024025147195371
193.4860699892168	-2.025352659834517
194.47517147557915	-2.0299249389545655
195.46427296194156	-2.0333680868745603
196.45337444830392	-2.035502599717149
197.44247593466628	-2.0432818726664754
198.43157742102863	-2.052718773943406
199.420678907391	-2.0677214055930313
200.40978039375335	-2.0903219411445884
201.39888188011577	-2.1072399598220617
202.38798336647812	-2.147848946687897
203.37708485284048	-2.173055742969581
204.36618633920284	-2.1773559226052654
205.3552878255652	-2.1809067266606568
206.34438931192756	-2.1823990382173157
207.33349079828997	-2.183115714476934
208.32259228465233	-2.1831623665065716
209.3116937710147	-2.1832522493132496
210.30079525737705	-2.1834537141233294
211.2898967437394	-2.1834950403713087
212.27899823010176	-2.1835589993799434
213.26809971646418	-2.18354157822909
214.25720120282654	-2.183565050227992
215.2463026891889	-2.1836589400403934
216.23540417555125	-2.183671476642274
217.2245056619136	-2.1836704194434
218.21360714827597	-2.1836476035657904
219.20270863463838	-2.1836735223695527
220.19181012100074	-2.1836772956192516
221.1809116073631	-2.183703868368575
222.17001309372546	-2.1838270965947273
223.15911458008782	-2.183894034315396
224.14821606645017	-2.183961940993187
225.1373175528126	-2.183953331681279
226.12641903917495	-2.1839391796509546
227.1155205255373	-2.1840238265704737
228.10462201189966	-2.184036143729454
229.09372349826202	-2.184094895510552
230.08282498462438	-2.184148121324169
231.0719264709868	-2.184206681917098
232.06102795734915	-2.184247986722704
233.0501294437115	-2.1841838066645973
234.03923093007387	-2.184120383396602
235.02833241643623	-2.184173315088935
236.0174339027986	-2.1841802525660396
237.006535389161	-2.1842039901013126
237.99563687552336	-2.1842160352047966
238.98473836188572	-2.1842048253320754
239.97383984824808	-2.18419697084641
