# Supplementary material for: A West Antarctic grounding-zone environment shaped by episodic water flow
Source: Nat Geosci. 2025 May 12;18(5):389–95. doi: 10.1038/s41561-025-01687-3 (PMC12075004; doi:10.1038/s41561-025-01687-3)
Supplement: Supplementary file 4 — .csv files of all velocity profiling and temperature, salinity and turbidity casts. .csv files of water-mass estimates. [file 41561_2025_1687_MOESM4_ESM.zip › kis2temcast3.csv]

heightabovefloor(m)	ct
2.589483121279841	-1.8433436293262766
3.578584607642256	-1.8435509849556606
4.567686094004557	-1.8435953702914785
5.556787580366972	-1.8438943053458694
6.5458890667292735	-1.8443984752039444
7.5349905530916885	-1.8449168413069923
8.524092039454104	-1.8461010430559162
9.513193525816405	-1.8475945898840596
10.50229501217882	-1.8487756912599345
11.491396498541121	-1.8506793490154918
12.480497984903536	-1.8513143955136846
13.469599471265838	-1.8534889229320872
14.458700957628253	-1.8559972518283925
15.447802443990668	-1.8574016626584746
16.43690393035297	-1.8582962596502315
17.426005416715384	-1.8586705932092593
18.415106903077685	-1.8588598112508106
19.4042083894401	-1.8591735496688437
20.393309875802515	-1.8595677426233475
21.382411362164817	-1.8599017046813109
22.37151284852723	-1.8608957348109365
23.360614334889533	-1.8614035665362894
24.349715821251948	-1.8617606921973957
25.33881730761425	-1.8620540300839095
26.327918793976664	-1.8621968949118526
27.31702028033908	-1.8623716367088825
28.30612176670138	-1.8627641461957742
29.295223253063796	-1.862921613590592
30.284324739426097	-1.863122627261669
31.273426225788512	-1.8635321969954306
32.26252771215093	-1.8637795504593373
33.25162919851323	-1.8638820912926362
34.24073068487564	-1.864181445484366
35.229832171237945	-1.8643099655687085
36.21893365760036	-1.8644416316168875
37.20803514396266	-1.8645908962846123
38.197136630325076	-1.8648410280795897
39.18623811668749	-1.8650016277261776
40.17533960304979	-1.8655735400337656
41.16444108941221	-1.8657803713658545
42.15354257577451	-1.867777541946723
43.142644062136924	-1.8681174536308318
44.13174554849934	-1.8684460467398136
45.12084703486164	-1.8691287569576651
46.109948521224055	-1.869422700721757
47.09905000758636	-1.8694449055867506
48.08815149394877	-1.8697329725385072
49.07725298031107	-1.8701313876109118
50.06635446667349	-1.8705239087649714
51.0554559530359	-1.8708931342573811
52.044557439398204	-1.8716277287985914
53.03365892576062	-1.8724084103711063
54.02276041212292	-1.8733112342005687
55.011861898485336	-1.8737760995639674
56.00096338484775	-1.8739312846740759
56.99006487121005	-1.8745119342885044
57.97916635757247	-1.8751889814042362
58.96826784393477	-1.8754862713960734
59.95736933029718	-1.8757374162901115
60.946470816659485	-1.8759391671449737
61.9355723030219	-1.8761788372726336
62.924673789384315	-1.8762845105393124
63.913775275746616	-1.8767297242027072
64.90287676210903	-1.8771868931527866
65.89197824847133	-1.8782575389745346
66.88107973483375	-1.8793748517976447
67.87018122119616	-1.879842936034415
68.85928270755846	-1.8804562552071915
69.84838419392088	-1.8810178072424055
70.83748568028318	-1.8815525959219859
71.8265871666456	-1.882348645556269
72.8156886530079	-1.8828198193225343
73.80479013937031	-1.8835521393185988
74.79389162573273	-1.8836554822103921
75.78299311209503	-1.8839215512388208
76.77209459845744	-1.8842973153140503
77.76119608481974	-1.8847834773843668
78.75029757118216	-1.8848844124917778
79.73939905754457	-1.8851268983339147
80.72850054390688	-1.8852158009328577
81.71760203026929	-1.8859828395536586
82.70670351663159	-1.887329820619945
83.695805002994	-1.8874621735954284
84.68490648935631	-1.8881779231771836
85.67400797571872	-1.8885105690118387
86.66310946208114	-1.8886955383709223
87.65221094844344	-1.889799055239581
88.64131243480585	-1.8908043780878219
89.63041392116816	-1.8913430458188945
90.61951540753057	-1.8921655533105501
91.60861689389299	-1.8930981476957172
92.59771838025529	-1.8942484286324532
93.5868198666177	-1.8950278631845938
94.57592135298	-1.89637251674803
95.56502283934242	-1.8974275859927137
96.55412432570472	-1.89867371926081
97.54322581206713	-1.8994733546761533
98.53232729842955	-1.900482340545641
99.52142878479185	-1.9008099915728216
100.51053027115427	-1.901473702303292
101.49963175751657	-1.9021813943749522
102.48873324387898	-1.9030860527592177
103.4778347302414	-1.9036371357854995
104.4669362166037	-1.903759281722157
105.45603770296611	-1.90402512896534
106.44513918932842	-1.904424864036542
107.43424067569083	-1.9059036003361416
108.42334216205313	-1.9077648766636515
109.41244364841555	-1.9091481171777331
110.40154513477796	-1.9097340747377327
111.39064662114026	-1.910525727590919
112.37974810750268	-1.9118342080477986
113.36884959386498	-1.9129211362000007
114.3579510802274	-1.9139942618448507
115.34705256658981	-1.9152533736735857
116.33615405295211	-1.9156766877644227
117.32525553931453	-1.9159933911098208
118.31435702567683	-1.916747445686223
119.30345851203924	-1.917742576501238
120.29255999840154	-1.9188680962661069
121.28166148476396	-1.9196922978870499
122.27076297112637	-1.9215223461036084
123.25986445748867	-1.9224948621854716
124.24896594385109	-1.923376556618593
125.23806743021339	-1.9244213997822937
126.2271689165758	-1.9247530313754706
127.21627040293822	-1.9260963006313816
128.20537188930052	-1.9272138544394508
129.19447337566294	-1.9288438410153212
130.18357486202524	-1.9296306685546154
131.17267634838765	-1.9312501407845801
132.16177783474996	-1.9331741498784838
133.15087932111237	-1.934883728662918
134.13998080747473	-1.9358015685608136
135.1290822938371	-1.9368143606184571
136.1181837801995	-1.9384225116096663
137.10728526656186	-1.940239986644354
138.09638675292422	-1.9413609438105472
139.08548823928658	-1.9425620028779111
140.07458972564893	-1.9436020002669452
141.0636912120113	-1.9465854078272622
142.0527926983737	-1.9481436745303722
143.04189418473607	-1.9523650208773757
144.03099567109842	-1.9534892591467217
145.02009715746078	-1.9562757094758336
146.00919864382314	-1.9593847456406006
146.9983001301855	-1.9633275204026621
147.9874016165479	-1.9661015309267815
148.97650310291027	-1.9665202658682437
149.96560458927263	-1.9683787081820718
150.954706075635	-1.9703811576196069
151.94380756199735	-1.9730905185120307
152.9329090483597	-1.9771456495797923
153.92201053472212	-1.9805771148807536
154.91111202108448	-1.9847510839042293
155.90021350744684	-1.9874889775655888
156.8893149938092	-1.9762717169337467
157.87841648017155	-1.9610292823986422
158.8675179665339	-1.953547227181174
159.85661945289633	-1.9507832878939122
160.84572093925868	-1.9447593900977127
161.83482242562104	-1.941124344524745
162.8239239119834	-1.9381760140983617
163.81302539834576	-1.938572345468876
164.80212688470812	-1.9377478849517342
165.79122837107053	-1.9370675054163649
166.7803298574329	-1.9376877929023668
167.76943134379525	-1.9390940472802238
168.7585328301576	-1.9396192659831168
169.74763431651996	-1.9402162546252226
170.73673580288232	-1.9426317076664996
171.72583728924474	-1.943123941310224
172.7149387756071	-1.944325588766795
173.70404026196945	-1.9460870260492613
174.6931417483318	-1.9484590116101934
175.68224323469417	-1.949527686955451
176.67134472105653	-1.9526507252799852
177.66044620741894	-1.954808472234765
178.6495476937813	-1.9542374175130155
179.63864918014366	-1.9564347215221172
180.62775066650602	-1.9594088784067742
181.61685215286838	-1.962231896120972
182.60595363923073	-1.965937649908066
183.59505512559315	-1.9668873856545332
184.5841566119555	-1.9719623383878924
185.57325809831787	-1.9776689591070518
186.56235958468022	-1.9800695146666947
187.55146107104258	-1.9832779072632105
188.54056255740494	-1.985090932787287
189.52966404376735	-1.9871321353690992
190.5187655301297	-1.990080855235461
191.50786701649207	-1.9944115016653596
192.49696850285443	-1.9999467334609964
193.4860699892168	-2.006748341575938
194.47517147557915	-2.0157440377858165
195.46427296194156	-2.0266577649638946
196.45337444830392	-2.0340917173006923
197.44247593466628	-2.037542065291913
198.43157742102863	-2.052380983366861
199.420678907391	-2.05754338101098
200.40978039375335	-2.062731268284025
201.39888188011577	-2.0646485392765848
202.38798336647812	-2.074458279647942
203.37708485284048	-2.081011079831376
204.36618633920284	-2.1338589194483313
205.3552878255652	-2.1581288314865215
206.34438931192756	-2.1733541026171386
207.33349079828997	-2.178879367279715
208.32259228465233	-2.1809352760102616
209.3116937710147	-2.1827927128380273
210.30079525737705	-2.182911664395512
211.2898967437394	-2.1829465691796828
212.27899823010176	-2.1830342089369297
213.26809971646418	-2.1831623815590473
214.25720120282654	-2.183139210492631
215.2463026891889	-2.1831130277087585
216.23540417555125	-2.1831337548256773
217.2245056619136	-2.1830872432708537
218.21360714827597	-2.1831399633555675
219.20270863463838	-2.1831521877500437
220.19181012100074	-2.183172893180785
221.1809116073631	-2.1832463146125485
222.17001309372546	-2.1832785987654493
223.15911458008782	-2.183442435957037
224.14821606645017	-2.1834751452502936
225.1373175528126	-2.1835339662201663
226.12641903917495	-2.1836161725669196
227.1155205255373	-2.1836808710697118
228.10462201189966	-2.1838096938377602
229.09372349826202	-2.183909722186134
230.08282498462438	-2.183991936512041
231.0719264709868	-2.1840335020114945
232.06102795734915	-2.184054641653818
233.0501294437115	-2.1840465684695736
234.03923093007387	-2.1840415985850035
235.02833241643623	-2.1840307539968644
236.0174339027986	-2.184031558366287
237.006535389161	-2.1839860326643095
237.99563687552336	-2.1838941933458074
238.98473836188572	-2.1838842758706343
239.97383984824808	-2.1837606001550816
