# Supplementary material for: A West Antarctic grounding-zone environment shaped by episodic water flow
Source: Nat Geosci. 2025 May 12;18(5):389–95. doi: 10.1038/s41561-025-01687-3 (PMC12075004; doi:10.1038/s41561-025-01687-3)
Supplement: Supplementary file 4 — .csv files of all velocity profiling and temperature, salinity and turbidity casts. .csv files of water-mass estimates. [file 41561_2025_1687_MOESM4_ESM.zip › kis2temcast7.csv]

heightabovefloor(m)	ct
2.589483121279841	-1.845920169202931
3.578584607642256	-1.8462249192283102
4.567686094004557	-1.8462241261457064
5.556787580366972	-1.8463075169962744
6.5458890667292735	-1.8467162540360624
7.5349905530916885	-1.8474840450276548
8.524092039454104	-1.8481412779490918
9.513193525816405	-1.848820906011067
10.50229501217882	-1.8506761168857524
11.491396498541121	-1.8518619478636964
12.480497984903536	-1.8566208601218326
13.469599471265838	-1.8586011634541941
14.458700957628253	-1.8597272483307177
15.447802443990668	-1.8601269127948672
16.43690393035297	-1.8607529103576954
17.426005416715384	-1.8620474349233958
18.415106903077685	-1.8625548546906086
19.4042083894401	-1.8639640508973883
20.393309875802515	-1.8643797322428142
21.382411362164817	-1.86486095055643
22.37151284852723	-1.865302716330822
23.360614334889533	-1.8655898520706011
24.349715821251948	-1.8658432346817055
25.33881730761425	-1.8663973377439742
26.327918793976664	-1.8667552723800234
27.31702028033908	-1.8671125461874043
28.30612176670138	-1.8675965656598965
29.295223253063796	-1.8665100526980185
30.284324739426097	-1.8662801445867045
31.273426225788512	-1.8662374468987477
32.26252771215093	-1.8664684915748595
33.25162919851323	-1.8678041800136223
34.24073068487564	-1.8678205131500052
35.229832171237945	-1.8682879391355867
36.21893365760036	-1.8684206321420003
37.20803514396266	-1.869102346755394
38.197136630325076	-1.8698882071059502
39.18623811668749	-1.8702918847058496
40.17533960304979	-1.8708294674417634
41.16444108941221	-1.8710420349132701
42.15354257577451	-1.8710174769135954
43.142644062136924	-1.8720013221985707
44.13174554849934	-1.8729376073902075
45.12084703486164	-1.8732030848053711
46.109948521224055	-1.8736590370963102
47.09905000758636	-1.8738314147018964
48.08815149394877	-1.87400661520827
49.07725298031107	-1.8741716510693605
50.06635446667349	-1.8742230587837747
51.0554559530359	-1.8741861774170456
52.044557439398204	-1.8741041677194292
53.03365892576062	-1.8742979813531457
54.02276041212292	-1.8747694740041851
55.011861898485336	-1.875599454602533
56.00096338484775	-1.8757079354551505
56.99006487121005	-1.8763004741271028
57.97916635757247	-1.877026607138277
58.96826784393477	-1.8770392802835718
59.95736933029718	-1.876806197330019
60.946470816659485	-1.8773008137377731
61.9355723030219	-1.8780856917018178
62.924673789384315	-1.8792848521981567
63.913775275746616	-1.8787622288546195
64.90287676210903	-1.879283056403959
65.89197824847133	-1.8800354833652315
66.88107973483375	-1.8801704284133103
67.87018122119616	-1.8804848008530648
68.85928270755846	-1.8809066358579558
69.84838419392088	-1.8811263264709637
70.83748568028318	-1.8812234454688794
71.8265871666456	-1.881507413935294
72.8156886530079	-1.8829427563294296
73.80479013937031	-1.8839062151497044
74.79389162573273	-1.8846073405910029
75.78299311209503	-1.8863551380381784
76.77209459845744	-1.8868464325002285
77.76119608481974	-1.8871007927041843
78.75029757118216	-1.88721894063852
79.73939905754457	-1.890066556123588
80.72850054390688	-1.8900318017030848
81.71760203026929	-1.8905644211007173
82.70670351663159	-1.8901874264438316
83.695805002994	-1.890234243242208
84.68490648935631	-1.8912475477195871
85.67400797571872	-1.8919461819790713
86.66310946208114	-1.8937084620453681
87.65221094844344	-1.8964374779015019
88.64131243480585	-1.8964257829792746
89.63041392116816	-1.8962164547155116
90.61951540753057	-1.8963329504898925
91.60861689389299	-1.896152784017556
92.59771838025529	-1.896861057802093
93.5868198666177	-1.8966252765292246
94.57592135298	-1.8971265627411442
95.56502283934242	-1.8976895280144739
96.55412432570472	-1.8980604283762061
97.54322581206713	-1.8980860706842717
98.53232729842955	-1.898756843011347
99.52142878479185	-1.9000974161660666
100.51053027115427	-1.9020943625087972
101.49963175751657	-1.9039649577434037
102.48873324387898	-1.9060704788156035
103.4778347302414	-1.9062566639907865
104.4669362166037	-1.906699730510841
105.45603770296611	-1.9069202541007102
106.44513918932842	-1.9075515418855757
107.43424067569083	-1.9080519748088296
108.42334216205313	-1.908613318004235
109.41244364841555	-1.9109322942652418
110.40154513477796	-1.9118084538442683
111.39064662114026	-1.9124865078354447
112.37974810750268	-1.9132212910439892
113.36884959386498	-1.915352214842297
114.3579510802274	-1.9161182290491947
115.34705256658981	-1.9170144751824305
116.33615405295211	-1.9176902627315118
117.32525553931453	-1.9190217838644048
118.31435702567683	-1.9198364511287145
119.30345851203924	-1.921255253738046
120.29255999840154	-1.923022598303498
121.28166148476396	-1.923684025714961
122.27076297112637	-1.926131728497697
123.25986445748867	-1.926543610149936
124.24896594385109	-1.9289338966128118
125.23806743021339	-1.9315406825930213
126.2271689165758	-1.9323461013941747
127.21627040293822	-1.9339070079849825
128.20537188930052	-1.935924222305822
129.19447337566294	-1.936530907989381
130.18357486202524	-1.938493138818625
131.17267634838765	-1.940963674722214
132.16177783474996	-1.9441851176165565
133.15087932111237	-1.9453641925285179
134.13998080747473	-1.9480525687355155
135.1290822938371	-1.9505374311508807
136.1181837801995	-1.951401092224405
137.10728526656186	-1.9538697837782655
138.09638675292422	-1.9546771093726876
139.08548823928658	-1.9580676591149104
140.07458972564893	-1.9613077126681648
141.0636912120113	-1.9646959712081562
142.0527926983737	-1.9671434771538072
143.04189418473607	-1.9720442339647064
144.03099567109842	-1.9730516602305497
145.02009715746078	-1.9760697702123098
146.00919864382314	-1.978224553316829
146.9983001301855	-1.9836060534221782
147.9874016165479	-1.9856591287509429
148.97650310291027	-1.9872023264752483
149.96560458927263	-1.9951593904873732
150.954706075635	-1.9848688179166667
151.94380756199735	-1.9742598247095682
152.9329090483597	-1.9635607851386785
153.92201053472212	-1.9566187517049085
154.91111202108448	-1.956762563963151
155.90021350744684	-1.9567663813777103
156.8893149938092	-1.9502032220150245
157.87841648017155	-1.9485136089474033
158.8675179665339	-1.9486482021935623
159.85661945289633	-1.9386701349133015
160.84572093925868	-1.937031215911317
161.83482242562104	-1.9375463449356
162.8239239119834	-1.937796243384244
163.81302539834576	-1.9374740497216245
164.80212688470812	-1.9370152986201405
165.79122837107053	-1.9361568310091628
166.7803298574329	-1.9397821240499022
167.76943134379525	-1.9413627330782766
168.7585328301576	-1.9449466692988076
169.74763431651996	-1.9445872647933178
170.73673580288232	-1.942926180188447
171.72583728924474	-1.9448840948842288
172.7149387756071	-1.945652760850033
173.70404026196945	-1.946952187810534
174.6931417483318	-1.9486516751757703
175.68224323469417	-1.9551892936622774
176.67134472105653	-1.9609804529068129
177.66044620741894	-1.965378930595468
178.6495476937813	-1.9640622417325309
179.63864918014366	-1.9639858619906603
180.62775066650602	-1.964161108086336
181.61685215286838	-1.9672641932385837
182.60595363923073	-1.9678968787152165
183.59505512559315	-1.97078326278866
184.5841566119555	-1.9736858334851475
185.57325809831787	-1.978417413238668
186.56235958468022	-1.9767863615664234
187.55146107104258	-1.988512967083341
188.54056255740494	-1.9925394641686958
189.52966404376735	-2.000920350820969
190.5187655301297	-2.0040523196070077
191.50786701649207	-2.0080790885774205
192.49696850285443	-2.0255205631807844
193.4860699892168	-2.029598070226448
194.47517147557915	-2.035541695208827
195.46427296194156	-2.040224069382894
196.45337444830392	-2.041010704846949
197.44247593466628	-2.0444904363790215
198.43157742102863	-2.0461552826647793
199.420678907391	-2.048657297507382
200.40978039375335	-2.051301979246607
201.39888188011577	-2.0566306503514893
202.38798336647812	-2.0631877457610157
203.37708485284048	-2.080106080579616
204.36618633920284	-2.1099992658687174
205.3552878255652	-2.113707949606332
206.34438931192756	-2.1204896553799273
207.33349079828997	-2.123931086680659
208.32259228465233	-2.1264761485374972
209.3116937710147	-2.13793096549423
210.30079525737705	-2.143883375951573
211.2898967437394	-2.164692307059156
212.27899823010176	-2.1722842583791473
213.26809971646418	-2.1748538763013383
214.25720120282654	-2.179480890577892
215.2463026891889	-2.1792011188305067
216.23540417555125	-2.1794858061219675
217.2245056619136	-2.1802094204163764
218.21360714827597	-2.1800782114390085
219.20270863463838	-2.1800960613388174
220.19181012100074	-2.1813100519054216
221.1809116073631	-2.1818851383884668
222.17001309372546	-2.1820161766345154
223.15911458008782	-2.1822015572243894
224.14821606645017	-2.1822071413631257
225.1373175528126	-2.182231099346094
226.12641903917495	-2.1822991557118483
227.1155205255373	-2.1821383879105234
228.10462201189966	-2.182160072559707
229.09372349826202	-2.182116637251823
230.08282498462438	-2.182187241488696
231.0719264709868	-2.182331286497821
232.06102795734915	-2.1823692551310976
233.0501294437115	-2.1822391019010876
234.03923093007387	-2.1823948955728767
235.02833241643623	-2.182359561603396
236.0174339027986	-2.1826526415466967
237.006535389161	-2.1827926506169804
237.99563687552336	-2.1828464323144385
238.98473836188572	-2.182853310180957
239.97383984824808	-2.1830461672352617
