# Supplementary material for: A West Antarctic grounding-zone environment shaped by episodic water flow
Source: Nat Geosci. 2025 May 12;18(5):389–95. doi: 10.1038/s41561-025-01687-3 (PMC12075004; doi:10.1038/s41561-025-01687-3)
Supplement: Supplementary file 4 — .csv files of all velocity profiling and temperature, salinity and turbidity casts. .csv files of water-mass estimates. [file 41561_2025_1687_MOESM4_ESM.zip › kis2temcast9.csv]

heightabovefloor(m)	ct
2.589483121279841	-1.8486477001946993
3.578584607642256	-1.8492553624724757
4.567686094004557	-1.8493964475147497
5.556787580366972	-1.8494350382745994
6.5458890667292735	-1.8495489688108298
7.5349905530916885	-1.8494945487476648
8.524092039454104	-1.849410783605723
9.513193525816405	-1.8495625511786418
10.50229501217882	-1.8499411852799987
11.491396498541121	-1.8499268404311895
12.480497984903536	-1.8505473508548038
13.469599471265838	-1.8518144963032575
14.458700957628253	-1.8601147120368566
15.447802443990668	-1.8608255739908328
16.43690393035297	-1.86143828920113
17.426005416715384	-1.862577764747559
18.415106903077685	-1.8624207460650248
19.4042083894401	-1.8626363122373888
20.393309875802515	-1.8630686511990076
21.382411362164817	-1.863648733873071
22.37151284852723	-1.8653094423489371
23.360614334889533	-1.8656094234616174
24.349715821251948	-1.8661578601773199
25.33881730761425	-1.8665645172160774
26.327918793976664	-1.8672990706060704
27.31702028033908	-1.867506743625461
28.30612176670138	-1.8682752965786917
29.295223253063796	-1.8691204815587903
30.284324739426097	-1.869267617622545
31.273426225788512	-1.869370809919066
32.26252771215093	-1.8694099288725545
33.25162919851323	-1.86935949881291
34.24073068487564	-1.8694618173972124
35.229832171237945	-1.86955750501836
36.21893365760036	-1.8696422251462808
37.20803514396266	-1.8697573727239796
38.197136630325076	-1.8701199441631096
39.18623811668749	-1.8718743688409674
40.17533960304979	-1.8722121905833442
41.16444108941221	-1.8721768151151186
42.15354257577451	-1.8722303850805173
43.142644062136924	-1.8719988500963387
44.13174554849934	-1.8722618129729158
45.12084703486164	-1.8720562417598814
46.109948521224055	-1.8721271828760055
47.09905000758636	-1.872976983119532
48.08815149394877	-1.8731236087531473
49.07725298031107	-1.8735685661749963
50.06635446667349	-1.8740828461719101
51.0554559530359	-1.875318036406803
52.044557439398204	-1.875840739555394
53.03365892576062	-1.8761124676992018
54.02276041212292	-1.8773674165809886
55.011861898485336	-1.877933462518541
56.00096338484775	-1.8782367259319572
56.99006487121005	-1.8792343674039618
57.97916635757247	-1.8794183772129103
58.96826784393477	-1.8801998759858602
59.95736933029718	-1.8811574951900185
60.946470816659485	-1.8823050569832573
61.9355723030219	-1.8827172968882488
62.924673789384315	-1.8834403859169029
63.913775275746616	-1.8838929464844574
64.90287676210903	-1.8840292742113403
65.89197824847133	-1.883539287251573
66.88107973483375	-1.8839363091516552
67.87018122119616	-1.8852065662667963
68.85928270755846	-1.8870774457306734
69.84838419392088	-1.8879592185887366
70.83748568028318	-1.8867587951542555
71.8265871666456	-1.8870374528148985
72.8156886530079	-1.8882824051422185
73.80479013937031	-1.8889203576082703
74.79389162573273	-1.8895500324800618
75.78299311209503	-1.8905745616202956
76.77209459845744	-1.8904209623348827
77.76119608481974	-1.8909437646753857
78.75029757118216	-1.8920461302537601
79.73939905754457	-1.8921406949721626
80.72850054390688	-1.8930611705015985
81.71760203026929	-1.8933944702938792
82.70670351663159	-1.8939521069454106
83.695805002994	-1.8939235344453325
84.68490648935631	-1.8956949453509233
85.67400797571872	-1.8969381561069394
86.66310946208114	-1.8960652209786577
87.65221094844344	-1.8971861084623811
88.64131243480585	-1.8973396426387987
89.63041392116816	-1.8995691977928322
90.61951540753057	-1.900107722413577
91.60861689389299	-1.9001167349956136
92.59771838025529	-1.901974931704888
93.5868198666177	-1.9018665532810182
94.57592135298	-1.9023045725657766
95.56502283934242	-1.9033255101559161
96.55412432570472	-1.9038842977901396
97.54322581206713	-1.9052800435282657
98.53232729842955	-1.9071796123231857
99.52142878479185	-1.9080074197674952
100.51053027115427	-1.9080633271590905
101.49963175751657	-1.9110876229978644
102.48873324387898	-1.9118934560592402
103.4778347302414	-1.9143640696362565
104.4669362166037	-1.9149150776027277
105.45603770296611	-1.9167131763900376
106.44513918932842	-1.9180473803522784
107.43424067569083	-1.9188592720619715
108.42334216205313	-1.919186490201349
109.41244364841555	-1.9217920232661432
110.40154513477796	-1.9220315978783207
111.39064662114026	-1.9251568433721902
112.37974810750268	-1.9254054790831054
113.36884959386498	-1.9271641588875583
114.3579510802274	-1.9290859367723183
115.34705256658981	-1.929116062631816
116.33615405295211	-1.9316021763535103
117.32525553931453	-1.9323032692429605
118.31435702567683	-1.934270878616123
119.30345851203924	-1.9371537030824493
120.29255999840154	-1.9416853452240659
121.28166148476396	-1.9420158707929052
122.27076297112637	-1.943114321702367
123.25986445748867	-1.9479673063229896
124.24896594385109	-1.9510900581630226
125.23806743021339	-1.9582784722032403
126.2271689165758	-1.9586924207450964
127.21627040293822	-1.9638258031834255
128.20537188930052	-1.9677867338458117
129.19447337566294	-1.9769944250287237
130.18357486202524	-1.983275039292119
131.17267634838765	-1.9901979005996755
132.16177783474996	-1.9810152075758574
133.15087932111237	-1.9541721648909722
134.13998080747473	-1.9502741589155883
135.1290822938371	-1.943765593943582
136.1181837801995	-1.9421503193500476
137.10728526656186	-1.9459873156306793
138.09638675292422	-1.9446664050157947
139.08548823928658	-1.9368929009355185
140.07458972564893	-1.9415115998221941
141.0636912120113	-1.942773703158754
142.0527926983737	-1.9431829926322268
143.04189418473607	-1.942444703679839
144.03099567109842	-1.939872268478862
145.02009715746078	-1.9388647838591355
146.00919864382314	-1.9389667300997548
146.9983001301855	-1.9395372103010404
147.9874016165479	-1.942278288770354
148.97650310291027	-1.9448002052743427
149.96560458927263	-1.9461866479992107
150.954706075635	-1.9482338851403522
151.94380756199735	-1.9499189433913915
152.9329090483597	-1.9524448517169697
153.92201053472212	-1.9550319023749145
154.91111202108448	-1.9550226369214139
155.90021350744684	-1.9538183489251986
156.8893149938092	-1.9533137808354102
157.87841648017155	-1.958683982094006
158.8675179665339	-1.96000443792421
159.85661945289633	-1.9629334444856357
160.84572093925868	-1.9686432881171203
161.83482242562104	-1.9827958390492813
162.8239239119834	-1.9847583883405
163.81302539834576	-1.9872542433391323
164.80212688470812	-1.9907990116663938
165.79122837107053	-1.9979535405691302
166.7803298574329	-2.013783337894932
167.76943134379525	-2.0175806967823657
168.7585328301576	-2.019682670940547
169.74763431651996	-2.0186847827879753
170.73673580288232	-2.019919420641086
171.72583728924474	-2.027780239652275
172.7149387756071	-2.0308799014368284
173.70404026196945	-2.0305037223990468
174.6931417483318	-2.0314229612729453
175.68224323469417	-2.0404988770611032
176.67134472105653	-2.039199107648917
177.66044620741894	-2.042982548634964
178.6495476937813	-2.046827583705209
179.63864918014366	-2.0480809994582625
180.62775066650602	-2.0482020239688006
181.61685215286838	-2.0549327618723505
182.60595363923073	-2.063775724887003
183.59505512559315	-2.0702045263587636
184.5841566119555	-2.0785997520321686
185.57325809831787	-2.0977164839728446
186.56235958468022	-2.110496401801429
187.55146107104258	-2.1260959551333745
188.54056255740494	-2.131247190823629
189.52966404376735	-2.1352703250994813
190.5187655301297	-2.1433408190699663
191.50786701649207	-2.1453301099810997
192.49696850285443	-2.1504529972549555
193.4860699892168	-2.153874251521849
194.47517147557915	-2.1568765684662936
195.46427296194156	-2.16051595778611
196.45337444830392	-2.1622756445850575
197.44247593466628	-2.1628427083277746
198.43157742102863	-2.1635205447997508
199.420678907391	-2.165816498738647
200.40978039375335	-2.168572965003781
201.39888188011577	-2.169497388671643
202.38798336647812	-2.17055245561693
203.37708485284048	-2.1719620068495695
204.36618633920284	-2.1756636720328237
205.3552878255652	-2.177459833486627
206.34438931192756	-2.1777443137745838
207.33349079828997	-2.178135244086251
208.32259228465233	-2.1789201297167122
209.3116937710147	-2.1799926008239336
210.30079525737705	-2.18046786968312
211.2898967437394	-2.1803282187713466
212.27899823010176	-2.18036701726965
213.26809971646418	-2.18043793934536
214.25720120282654	-2.180532269369059
215.2463026891889	-2.180543902069406
216.23540417555125	-2.180929176093649
217.2245056619136	-2.181202490354288
218.21360714827597	-2.18154614676508
219.20270863463838	-2.1814412840711825
220.19181012100074	-2.1815204408872164
221.1809116073631	-2.181707655701394
222.17001309372546	-2.1818771929754477
223.15911458008782	-2.1818633792854287
224.14821606645017	-2.1819028619715546
225.1373175528126	-2.1821423741735346
226.12641903917495	-2.1821361687841776
227.1155205255373	-2.181692692177099
228.10462201189966	-2.1813066105792083
229.09372349826202	-2.181417812770933
230.08282498462438	-2.181531321739369
231.0719264709868	-2.181565584250711
232.06102795734915	-2.181653975763602
233.0501294437115	-2.181562960113141
234.03923093007387	-2.1818995788384945
235.02833241643623	-2.182204330004516
236.0174339027986	-2.1821455568754815
237.006535389161	-2.18222254077193
237.99563687552336	-2.182049101342489
238.98473836188572	-2.181887788674914
239.97383984824808	-2.1819981542560347
