# Supplementary material for: A West Antarctic grounding-zone environment shaped by episodic water flow
Source: Nat Geosci. 2025 May 12;18(5):389–95. doi: 10.1038/s41561-025-01687-3 (PMC12075004; doi:10.1038/s41561-025-01687-3)
Supplement: Supplementary file 4 — .csv files of all velocity profiling and temperature, salinity and turbidity casts. .csv files of water-mass estimates. [file 41561_2025_1687_MOESM4_ESM.zip › kis2salcast1.csv]

heightabovefloor(m)	sa
2.589483121279841	34.88725197280269
3.578584607642256	34.887278763799
4.567686094004557	34.88749317572164
5.556787580366972	34.887161808716336
6.5458890667292735	34.88709534197317
7.5349905530916885	34.88720403496732
8.524092039454104	34.88719233704524
9.513193525816405	34.88704376734221
10.50229501217882	34.886349619940596
11.491396498541121	34.885730440576886
12.480497984903536	34.885200047051796
13.469599471265838	34.88427039410175
14.458700957628253	34.88348238644304
15.447802443990668	34.882502788628436
16.43690393035297	34.88218031587307
17.426005416715384	34.88198783108543
18.415106903077685	34.88171022861069
19.4042083894401	34.88161286065988
20.393309875802515	34.88158061228648
21.382411362164817	34.88133999137614
22.37151284852723	34.881180970929236
23.360614334889533	34.88113319640288
24.349715821251948	34.880695357813515
25.33881730761425	34.880925396555206
26.327918793976664	34.88039912410268
27.31702028033908	34.88051460069245
28.30612176670138	34.88023890788186
29.295223253063796	34.88043060847539
30.284324739426097	34.88006597932959
31.273426225788512	34.87995137700969
32.26252771215093	34.87991380264347
33.25162919851323	34.879986770651094
34.24073068487564	34.87967590542236
35.229832171237945	34.87957155345169
36.21893365760036	34.87950770019102
37.20803514396266	34.879419226145565
38.197136630325076	34.879318089990775
39.18623811668749	34.87937693873808
40.17533960304979	34.87909637232475
41.16444108941221	34.87890423979591
42.15354257577451	34.8787907430655
43.142644062136924	34.87876015306908
44.13174554849934	34.878722428074695
45.12084703486164	34.877982558648995
46.109948521224055	34.877968248576074
47.09905000758636	34.87803979713938
48.08815149394877	34.877769908290986
49.07725298031107	34.87775396515777
50.06635446667349	34.877767064482235
51.0554559530359	34.87757882625633
52.044557439398204	34.87764744792332
53.03365892576062	34.87775340267876
54.02276041212292	34.8775242639232
55.011861898485336	34.8775617327813
56.00096338484775	34.87752001326528
56.99006487121005	34.877546025929156
57.97916635757247	34.877091733143025
58.96826784393477	34.87700891213956
59.95736933029718	34.87681384070197
60.946470816659485	34.87642356207944
61.9355723030219	34.876003286461724
62.924673789384315	34.87577133437845
63.913775275746616	34.87547883547292
64.90287676210903	34.875214776083396
65.89197824847133	34.875182452973384
66.88107973483375	34.875140884541246
67.87018122119616	34.87482818682592
68.85928270755846	34.87473084500759
69.84838419392088	34.874875137838245
70.83748568028318	34.874396677632284
71.8265871666456	34.87414809447095
72.8156886530079	34.87402613208778
73.80479013937031	34.873682332276196
74.79389162573273	34.87351700742013
75.78299311209503	34.872838919141536
76.77209459845744	34.8727205244666
77.76119608481974	34.8722792471957
78.75029757118216	34.87199338177332
79.73939905754457	34.87177786120246
80.72850054390688	34.87123915670426
81.71760203026929	34.87134179559411
82.70670351663159	34.87090539265512
83.695805002994	34.87088301889723
84.68490648935631	34.87073010541149
85.67400797571872	34.8704408739302
86.66310946208114	34.87030152701779
87.65221094844344	34.87031658677762
88.64131243480585	34.870076596744916
89.63041392116816	34.869853640236244
90.61951540753057	34.86926102247135
91.60861689389299	34.86919473375857
92.59771838025529	34.86945132707689
93.5868198666177	34.868977441314385
94.57592135298	34.868702932500895
95.56502283934242	34.86828331281401
96.55412432570472	34.86828445461312
97.54322581206713	34.86795166044355
98.53232729842955	34.86741848470294
99.52142878479185	34.867206231226945
100.51053027115427	34.86660869040765
101.49963175751657	34.86661937917639
102.48873324387898	34.86634884037083
103.4778347302414	34.86594871688804
104.4669362166037	34.865565827921884
105.45603770296611	34.8652018818335
106.44513918932842	34.86501289276034
107.43424067569083	34.86445580084169
108.42334216205313	34.86409677914362
109.41244364841555	34.86394050047704
110.40154513477796	34.86366669627683
111.39064662114026	34.8631836675101
112.37974810750268	34.86276485333276
113.36884959386498	34.86183533833558
114.3579510802274	34.86086984739874
115.34705256658981	34.86031923829258
116.33615405295211	34.85981415223435
117.32525553931453	34.85962993746111
118.31435702567683	34.85886824516229
119.30345851203924	34.85831683264414
120.29255999840154	34.85805760082825
121.28166148476396	34.857274152490426
122.27076297112637	34.85695723846045
123.25986445748867	34.856147109833124
124.24896594385109	34.85504269065931
125.23806743021339	34.85459292665183
126.2271689165758	34.853962628968475
127.21627040293822	34.85345900152941
128.20537188930052	34.852635257190194
129.19447337566294	34.85156425270777
130.18357486202524	34.85087918763288
131.17267634838765	34.85006473942513
132.16177783474996	34.84932495688354
133.15087932111237	34.847977701224885
134.13998080747473	34.84754984582814
135.1290822938371	34.84690452620459
136.1181837801995	34.845835834690014
137.10728526656186	34.84446908473224
138.09638675292422	34.844014097202084
139.08548823928658	34.84261991355756
140.07458972564893	34.8411537781532
141.0636912120113	34.840347773489746
142.0527926983737	34.83956558557211
143.04189418473607	34.837318831304344
144.03099567109842	34.83474779081258
145.02009715746078	34.83199606687236
146.00919864382314	34.8298864855675
146.9983001301855	34.82655303689181
147.9874016165479	34.81184570949979
148.97650310291027	34.79266529880116
149.96560458927263	34.773997800243244
150.954706075635	34.767040898812084
151.94380756199735	34.75454278815791
152.9329090483597	34.74323907269635
153.92201053472212	34.73999267786856
154.91111202108448	34.73823979011573
155.90021350744684	34.73758839129941
156.8893149938092	34.73591016922982
157.87841648017155	34.734241192622214
158.8675179665339	34.72478597610095
159.85661945289633	34.713241641107594
160.84572093925868	34.70828136590438
161.83482242562104	34.70719564483142
162.8239239119834	34.70622930790082
163.81302539834576	34.70353964120428
164.80212688470812	34.70138247966466
165.79122837107053	34.69986022406409
166.7803298574329	34.69927093219807
167.76943134379525	34.70001551487015
168.7585328301576	34.69860711658947
169.74763431651996	34.69561703213188
170.73673580288232	34.69350378683996
171.72583728924474	34.69156177937898
172.7149387756071	34.68658291890935
173.70404026196945	34.68405464480271
174.6931417483318	34.68178192090994
175.68224323469417	34.679494425085885
176.67134472105653	34.676802451386216
177.66044620741894	34.67458530025707
178.6495476937813	34.66200557027736
179.63864918014366	34.66041583889407
180.62775066650602	34.65335706161178
181.61685215286838	34.64797945689037
182.60595363923073	34.64469197427194
183.59505512559315	34.64260003862861
184.5841566119555	34.640789579746524
185.57325809831787	34.638028673325174
186.56235958468022	34.634152815130626
187.55146107104258	34.63288129259285
188.54056255740494	34.63039151307789
189.52966404376735	34.62426786491035
190.5187655301297	34.62011013043909
191.50786701649207	34.61868822389693
192.49696850285443	34.60907265364051
193.4860699892168	34.60231601360624
194.47517147557915	34.598641645222564
195.46427296194156	34.59439005507328
196.45337444830392	34.587214368603036
197.44247593466628	34.57859216068928
198.43157742102863	34.57591411620339
199.420678907391	34.57125764931464
200.40978039375335	34.56742551327987
201.39888188011577	34.5667209685591
202.38798336647812	34.56636010416377
203.37708485284048	34.566550334039526
204.36618633920284	34.56602958807843
205.3552878255652	34.56559154650779
206.34438931192756	34.56553738163612
207.33349079828997	34.565460003290724
208.32259228465233	34.56537282705866
209.3116937710147	34.56565364977945
210.30079525737705	34.5655563741759
211.2898967437394	34.56556933746653
212.27899823010176	34.56571012559252
213.26809971646418	34.56574127778028
214.25720120282654	34.56571464751736
215.2463026891889	34.56581433470053
216.23540417555125	34.565730122980014
217.2245056619136	34.56599858510013
218.21360714827597	34.5659801448567
219.20270863463838	34.56598104916679
220.19181012100074	34.56603164635916
221.1809116073631	34.56612761530348
222.17001309372546	34.56608962952535
223.15911458008782	34.56601622062272
224.14821606645017	34.56597341128226
225.1373175528126	34.56630211766725
226.12641903917495	34.566119072945376
227.1155205255373	34.56642260624828
228.10462201189966	34.56612701149714
229.09372349826202	34.566442000742455
230.08282498462438	34.566703277451474
231.0719264709868	34.56672769662164
232.06102795734915	34.566933301212934
233.0501294437115	34.56704489637245
234.03923093007387	34.567243315800724
235.02833241643623	34.56742761620658
236.0174339027986	34.567965042157795
237.006535389161	34.568484078171664
237.99563687552336	34.569636358414904
238.98473836188572	34.57093002938345
239.97383984824808	34.573243533370075
