# Supplementary material for: A West Antarctic grounding-zone environment shaped by episodic water flow
Source: Nat Geosci. 2025 May 12;18(5):389–95. doi: 10.1038/s41561-025-01687-3 (PMC12075004; doi:10.1038/s41561-025-01687-3)
Supplement: Supplementary file 4 — .csv files of all velocity profiling and temperature, salinity and turbidity casts. .csv files of water-mass estimates. [file 41561_2025_1687_MOESM4_ESM.zip › kis2salcast2.csv]

heightabovefloor(m)	sa
2.589483121279841	34.89160715064208
3.578584607642256	34.892176906494726
4.567686094004557	34.892044666546774
5.556787580366972	34.89180077860472
6.5458890667292735	34.89209171579106
7.5349905530916885	34.89176210714019
8.524092039454104	34.8910498705269
9.513193525816405	34.891149066616634
10.50229501217882	34.891029790420696
11.491396498541121	34.89083584778016
12.480497984903536	34.8892658516285
13.469599471265838	34.88719695718637
14.458700957628253	34.886724598453256
15.447802443990668	34.8867160158571
16.43690393035297	34.88645524561974
17.426005416715384	34.886197791693505
18.415106903077685	34.88601435102179
19.4042083894401	34.886049282015556
20.393309875802515	34.885836798857746
21.382411362164817	34.88559065052509
22.37151284852723	34.885265916590946
23.360614334889533	34.88538968355592
24.349715821251948	34.88514861020844
25.33881730761425	34.88516726136095
26.327918793976664	34.88517199421448
27.31702028033908	34.885148438257914
28.30612176670138	34.885230500550286
29.295223253063796	34.88477045285196
30.284324739426097	34.88471107114319
31.273426225788512	34.884557326443336
32.26252771215093	34.884588288026855
33.25162919851323	34.88445820947282
34.24073068487564	34.8844957533534
35.229832171237945	34.88417453704522
36.21893365760036	34.8840867661171
37.20803514396266	34.8841124518368
38.197136630325076	34.88377018233304
39.18623811668749	34.88379415968935
40.17533960304979	34.88318025764078
41.16444108941221	34.88296224787577
42.15354257577451	34.88269519755754
43.142644062136924	34.88271425082468
44.13174554849934	34.88219094344919
45.12084703486164	34.88246519866568
46.109948521224055	34.88222950226298
47.09905000758636	34.88229873907045
48.08815149394877	34.88234927145207
49.07725298031107	34.882343377036506
50.06635446667349	34.88228974848287
51.0554559530359	34.88167617344497
52.044557439398204	34.88182408349297
53.03365892576062	34.88164986355946
54.02276041212292	34.88149644569325
55.011861898485336	34.881111844040504
56.00096338484775	34.88094425678689
56.99006487121005	34.88096750546716
57.97916635757247	34.880813685788254
58.96826784393477	34.8801513222856
59.95736933029718	34.88040856853046
60.946470816659485	34.880165461138
61.9355723030219	34.87966956423924
62.924673789384315	34.87933058690682
63.913775275746616	34.8790931575785
64.90287676210903	34.87871272714911
65.89197824847133	34.878395506735686
66.88107973483375	34.878183502266396
67.87018122119616	34.87775036367283
68.85928270755846	34.8778317477235
69.84838419392088	34.877333238798904
70.83748568028318	34.8769055270759
71.8265871666456	34.87656253075907
72.8156886530079	34.876495939512665
73.80479013937031	34.87631101822221
74.79389162573273	34.876156094020374
75.78299311209503	34.87588811568767
76.77209459845744	34.875853832920214
77.76119608481974	34.87560736010053
78.75029757118216	34.87506584119584
79.73939905754457	34.875015730965764
80.72850054390688	34.874743431760635
81.71760203026929	34.87460890786589
82.70670351663159	34.87445549141275
83.695805002994	34.87406260138555
84.68490648935631	34.87396917904847
85.67400797571872	34.87381515977556
86.66310946208114	34.873814291042315
87.65221094844344	34.873413160908676
88.64131243480585	34.87299997178323
89.63041392116816	34.87272737165266
90.61951540753057	34.87213580869659
91.60861689389299	34.87181838913414
92.59771838025529	34.87121165208967
93.5868198666177	34.87093865034728
94.57592135298	34.87066434227182
95.56502283934242	34.87055599736651
96.55412432570472	34.87025752100085
97.54322581206713	34.86976609946175
98.53232729842955	34.86931969859721
99.52142878479185	34.86920426920458
100.51053027115427	34.86873078585175
101.49963175751657	34.868606764471274
102.48873324387898	34.86810338486516
103.4778347302414	34.867983333036086
104.4669362166037	34.867519095355554
105.45603770296611	34.86713243778087
106.44513918932842	34.86658851000524
107.43424067569083	34.866442832914224
108.42334216205313	34.86593241950108
109.41244364841555	34.86541647914616
110.40154513477796	34.865202769067245
111.39064662114026	34.86459131115314
112.37974810750268	34.86413682209377
113.36884959386498	34.86354636731717
114.3579510802274	34.862906822296395
115.34705256658981	34.86284952859834
116.33615405295211	34.862668277937544
117.32525553931453	34.86217831570186
118.31435702567683	34.86121830201997
119.30345851203924	34.860915205032946
120.29255999840154	34.86014889012869
121.28166148476396	34.859293941460564
122.27076297112637	34.8592128819015
123.25986445748867	34.85842054007234
124.24896594385109	34.85792078082694
125.23806743021339	34.85747970901223
126.2271689165758	34.8564224206709
127.21627040293822	34.85565223805902
128.20537188930052	34.85516398573416
129.19447337566294	34.85450821351381
130.18357486202524	34.854184868660184
131.17267634838765	34.85310341309383
132.16177783474996	34.85173073234752
133.15087932111237	34.85026273541485
134.13998080747473	34.84983975358538
135.1290822938371	34.847946576299044
136.1181837801995	34.84630673937476
137.10728526656186	34.844792768854894
138.09638675292422	34.843507920014616
139.08548823928658	34.84307855806679
140.07458972564893	34.842555738877046
141.0636912120113	34.840987755265026
142.0527926983737	34.83970240508651
143.04189418473607	34.83920295084372
144.03099567109842	34.83804271340512
145.02009715746078	34.83667998546219
146.00919864382314	34.83499915139383
146.9983001301855	34.83355826216426
147.9874016165479	34.83304854960521
148.97650310291027	34.83197045621317
149.96560458927263	34.82957592214381
150.954706075635	34.822542793911104
151.94380756199735	34.821062232409744
152.9329090483597	34.81610672027017
153.92201053472212	34.80531204169443
154.91111202108448	34.794285982644034
155.90021350744684	34.788347062375244
156.8893149938092	34.778787731444496
157.87841648017155	34.773940051479535
158.8675179665339	34.76641045228698
159.85661945289633	34.762304251103295
160.84572093925868	34.755837101098344
161.83482242562104	34.75347583705588
162.8239239119834	34.751905040072025
163.81302539834576	34.75019144478884
164.80212688470812	34.75163830933905
165.79122837107053	34.7500911283264
166.7803298574329	34.74478023761906
167.76943134379525	34.74151847064469
168.7585328301576	34.73848321204052
169.74763431651996	34.73515647818851
170.73673580288232	34.73376842718427
171.72583728924474	34.7331343641876
172.7149387756071	34.73102624163883
173.70404026196945	34.72849394477118
174.6931417483318	34.721620466094684
175.68224323469417	34.716509056301604
176.67134472105653	34.71424653034568
177.66044620741894	34.71265327789459
178.6495476937813	34.708434535460825
179.63864918014366	34.706860527750734
180.62775066650602	34.703678958552764
181.61685215286838	34.70151215237811
182.60595363923073	34.69837696079383
183.59505512559315	34.694652487914055
184.5841566119555	34.69159834357615
185.57325809831787	34.68667566231618
186.56235958468022	34.684424947757556
187.55146107104258	34.67923867874284
188.54056255740494	34.67796494233689
189.52966404376735	34.67594837378496
190.5187655301297	34.667976384936686
191.50786701649207	34.660836566249735
192.49696850285443	34.65308495713053
193.4860699892168	34.65151969756352
194.47517147557915	34.64993072225586
195.46427296194156	34.646764887250455
196.45337444830392	34.6439818744335
197.44247593466628	34.638606939384786
198.43157742102863	34.63017179308341
199.420678907391	34.62237386339119
200.40978039375335	34.61189090751219
201.39888188011577	34.59821775623536
202.38798336647812	34.586830180870315
203.37708485284048	34.57525333175396
204.36618633920284	34.57282711976927
205.3552878255652	34.57054325401183
206.34438931192756	34.569375846543956
207.33349079828997	34.56855392818892
208.32259228465233	34.568519760876676
209.3116937710147	34.56810427953782
210.30079525737705	34.568046949030574
211.2898967437394	34.56822285867925
212.27899823010176	34.56802182572007
213.26809971646418	34.56795112989766
214.25720120282654	34.567909677027
215.2463026891889	34.56803709962916
216.23540417555125	34.56839449631619
217.2245056619136	34.56763649099622
218.21360714827597	34.567801849011104
219.20270863463838	34.567402446596944
220.19181012100074	34.567686585165426
221.1809116073631	34.56765457850029
222.17001309372546	34.567791145750704
223.15911458008782	34.567452138626955
224.14821606645017	34.56764126273815
225.1373175528126	34.567487008620084
226.12641903917495	34.56750685539953
227.1155205255373	34.56719377509767
228.10462201189966	34.56726431966028
229.09372349826202	34.56717427942649
230.08282498462438	34.56726813791473
231.0719264709868	34.56704615288977
232.06102795734915	34.566963549029275
233.0501294437115	34.56662609980817
234.03923093007387	34.56676065719055
235.02833241643623	34.566629114218486
236.0174339027986	34.56683014641485
237.006535389161	34.56666488870862
237.99563687552336	34.56649224493354
238.98473836188572	34.566334473855406
239.97383984824808	34.56643064362703
