# Supplementary material for: A West Antarctic grounding-zone environment shaped by episodic water flow
Source: Nat Geosci. 2025 May 12;18(5):389–95. doi: 10.1038/s41561-025-01687-3 (PMC12075004; doi:10.1038/s41561-025-01687-3)
Supplement: Supplementary file 4 — .csv files of all velocity profiling and temperature, salinity and turbidity casts. .csv files of water-mass estimates. [file 41561_2025_1687_MOESM4_ESM.zip › kis2salcast3.csv]

heightabovefloor(m)	sa
2.589483121279841	34.89165146817928
3.578584607642256	34.89204284846645
4.567686094004557	34.89208240176871
5.556787580366972	34.892105072197324
6.5458890667292735	34.89200298024833
7.5349905530916885	34.89179918914808
8.524092039454104	34.89162891257143
9.513193525816405	34.89129392761083
10.50229501217882	34.891013912491125
11.491396498541121	34.89029434007469
12.480497984903536	34.8892621836263
13.469599471265838	34.88803296014979
14.458700957628253	34.88707612365586
15.447802443990668	34.886743048525155
16.43690393035297	34.886316967000305
17.426005416715384	34.88619095815756
18.415106903077685	34.88611052298415
19.4042083894401	34.88600245220228
20.393309875802515	34.885700530140284
21.382411362164817	34.885557889759035
22.37151284852723	34.885398969508756
23.360614334889533	34.88529542099692
24.349715821251948	34.88516323195831
25.33881730761425	34.88494607600571
26.327918793976664	34.88480549583471
27.31702028033908	34.88461527208924
28.30612176670138	34.88465055488199
29.295223253063796	34.8845013826011
30.284324739426097	34.88437311290229
31.273426225788512	34.88427891037418
32.26252771215093	34.884129436670634
33.25162919851323	34.88398699750215
34.24073068487564	34.88377913737416
35.229832171237945	34.883582331510404
36.21893365760036	34.88343783230203
37.20803514396266	34.88339920252535
38.197136630325076	34.88317631878817
39.18623811668749	34.88301358015462
40.17533960304979	34.882865915495564
41.16444108941221	34.8826585580113
42.15354257577451	34.88257098821071
43.142644062136924	34.88227876444392
44.13174554849934	34.88205331830634
45.12084703486164	34.88210709193908
46.109948521224055	34.881908427221305
47.09905000758636	34.881894405642115
48.08815149394877	34.88167214996642
49.07725298031107	34.88149592011007
50.06635446667349	34.8812976823468
51.0554559530359	34.88103583262
52.044557439398204	34.88090653309011
53.03365892576062	34.880645286433484
54.02276041212292	34.88056216345791
55.011861898485336	34.88023343595273
56.00096338484775	34.88004931773623
56.99006487121005	34.87968551837677
57.97916635757247	34.87959098962403
58.96826784393477	34.87943184401759
59.95736933029718	34.87932495470433
60.946470816659485	34.87915133820828
61.9355723030219	34.879064597755644
62.924673789384315	34.87871235545517
63.913775275746616	34.87852235878075
64.90287676210903	34.878483000760454
65.89197824847133	34.87812709067841
66.88107973483375	34.877852177807576
67.87018122119616	34.877524054122496
68.85928270755846	34.87727255618956
69.84838419392088	34.87718400718359
70.83748568028318	34.87680809944435
71.8265871666456	34.876598054909074
72.8156886530079	34.87627098675519
73.80479013937031	34.876027026078944
74.79389162573273	34.875757892064904
75.78299311209503	34.87560246548804
76.77209459845744	34.87530976608245
77.76119608481974	34.87510982139071
78.75029757118216	34.87496585110211
79.73939905754457	34.8746458179118
80.72850054390688	34.87432890006933
81.71760203026929	34.873964047374116
82.70670351663159	34.873644215412234
83.695805002994	34.87327956387768
84.68490648935631	34.873219806620114
85.67400797571872	34.87295012061073
86.66310946208114	34.87272183755973
87.65221094844344	34.87231688885066
88.64131243480585	34.872056448356865
89.63041392116816	34.871799927131754
90.61951540753057	34.87142964856778
91.60861689389299	34.87098460375606
92.59771838025529	34.87063442386147
93.5868198666177	34.87036323105426
94.57592135298	34.87003063748571
95.56502283934242	34.86977632753385
96.55412432570472	34.869387458416305
97.54322581206713	34.86898532440972
98.53232729842955	34.868798344525466
99.52142878479185	34.868614680932744
100.51053027115427	34.86831776258731
101.49963175751657	34.86818032554129
102.48873324387898	34.86792048896438
103.4778347302414	34.86774526691824
104.4669362166037	34.86765772438394
105.45603770296611	34.86706460553557
106.44513918932842	34.86664548908413
107.43424067569083	34.866247476096895
108.42334216205313	34.86569641362258
109.41244364841555	34.86529694371624
110.40154513477796	34.86501675809377
111.39064662114026	34.86463824098225
112.37974810750268	34.86442925418273
113.36884959386498	34.86377136916075
114.3579510802274	34.86334280727881
115.34705256658981	34.863039358154225
116.33615405295211	34.862560550431816
117.32525553931453	34.86240206128146
118.31435702567683	34.86191240061594
119.30345851203924	34.86152961335522
120.29255999840154	34.861042666205094
121.28166148476396	34.86070650744189
122.27076297112637	34.859955166062484
123.25986445748867	34.85968804551401
124.24896594385109	34.85908643749241
125.23806743021339	34.858659685635764
126.2271689165758	34.85852677234672
127.21627040293822	34.85790913623087
128.20537188930052	34.85752243071193
129.19447337566294	34.856590908388625
130.18357486202524	34.856174708758104
131.17267634838765	34.85562128755994
132.16177783474996	34.854937830014904
133.15087932111237	34.85436275311317
134.13998080747473	34.8540142854739
135.1290822938371	34.85329058140517
136.1181837801995	34.8526770165559
137.10728526656186	34.85211661202777
138.09638675292422	34.851629164685
139.08548823928658	34.850601373132854
140.07458972564893	34.85015723805516
141.0636912120113	34.84894042194338
142.0527926983737	34.847850878934935
143.04189418473607	34.846844995568844
144.03099567109842	34.846263036785395
145.02009715746078	34.84489447928945
146.00919864382314	34.84352783147888
146.9983001301855	34.842107441719655
147.9874016165479	34.84129851458615
148.97650310291027	34.840595505788784
149.96560458927263	34.83944551015785
150.954706075635	34.83768306827006
151.94380756199735	34.836259233249926
152.9329090483597	34.833762097411814
153.92201053472212	34.83152910419277
154.91111202108448	34.828539459548224
155.90021350744684	34.8251267455829
156.8893149938092	34.811001474969785
157.87841648017155	34.79661894780564
158.8675179665339	34.785776993054796
159.85661945289633	34.78151100888198
160.84572093925868	34.772871229380854
161.83482242562104	34.76357659769051
162.8239239119834	34.75355370485246
163.81302539834576	34.7481400099187
164.80212688470812	34.74726260529684
165.79122837107053	34.745876110584405
166.7803298574329	34.744357871646976
167.76943134379525	34.7423359693226
168.7585328301576	34.73606533551105
169.74763431651996	34.736932917138965
170.73673580288232	34.72910763053468
171.72583728924474	34.72479226230585
172.7149387756071	34.72200114982582
173.70404026196945	34.72137336845666
174.6931417483318	34.718343840541834
175.68224323469417	34.71439818243643
176.67134472105653	34.713185239858205
177.66044620741894	34.71022932314958
178.6495476937813	34.7082527464045
179.63864918014366	34.70600665185031
180.62775066650602	34.70156602534934
181.61685215286838	34.69825009968474
182.60595363923073	34.69710880913209
183.59505512559315	34.69413169108943
184.5841566119555	34.69151915633657
185.57325809831787	34.68772157695086
186.56235958468022	34.685911215663744
187.55146107104258	34.683829125883975
188.54056255740494	34.680434317330935
189.52966404376735	34.67755598472831
190.5187655301297	34.67343015255153
191.50786701649207	34.67076591770607
192.49696850285443	34.66677293616231
193.4860699892168	34.66156029156715
194.47517147557915	34.65467270811167
195.46427296194156	34.648418422064815
196.45337444830392	34.644318118445945
197.44247593466628	34.64156610756877
198.43157742102863	34.63439986499177
199.420678907391	34.63085261716388
200.40978039375335	34.62804935723396
201.39888188011577	34.62633602635201
202.38798336647812	34.62127769223167
203.37708485284048	34.61231919145499
204.36618633920284	34.592285196178274
205.3552878255652	34.580887122271854
206.34438931192756	34.57419013189549
207.33349079828997	34.57120503835203
208.32259228465233	34.57015716534509
209.3116937710147	34.569013222853364
210.30079525737705	34.568559856311815
211.2898967437394	34.56843785966899
212.27899823010176	34.568341689287536
213.26809971646418	34.568130104755944
214.25720120282654	34.568118799235926
215.2463026891889	34.56802770370163
216.23540417555125	34.56804438498787
217.2245056619136	34.56803106965142
218.21360714827597	34.56798815966326
219.20270863463838	34.56811417534658
220.19181012100074	34.56807307419897
221.1809116073631	34.5681008095023
222.17001309372546	34.56799685114364
223.15911458008782	34.5679769536439
224.14821606645017	34.56805799949706
225.1373175528126	34.568057597275015
226.12641903917495	34.568093120630344
227.1155205255373	34.568070158148956
228.10462201189966	34.56803458403585
229.09372349826202	34.56814401859225
230.08282498462438	34.5680789000954
231.0719264709868	34.568157081903394
232.06102795734915	34.56824445863436
233.0501294437115	34.56829967820807
234.03923093007387	34.56843714971471
235.02833241643623	34.56856371792146
236.0174339027986	34.56862170096438
237.006535389161	34.56893618740185
237.99563687552336	34.56940507828139
238.98473836188572	34.570014103843654
239.97383984824808	34.57067860036811
