# Supplementary material for: A West Antarctic grounding-zone environment shaped by episodic water flow
Source: Nat Geosci. 2025 May 12;18(5):389–95. doi: 10.1038/s41561-025-01687-3 (PMC12075004; doi:10.1038/s41561-025-01687-3)
Supplement: Supplementary file 4 — .csv files of all velocity profiling and temperature, salinity and turbidity casts. .csv files of water-mass estimates. [file 41561_2025_1687_MOESM4_ESM.zip › kis2salcast7.csv]

heightabovefloor(m)	sa
2.589483121279841	34.88164238757531
3.578584607642256	34.88164882907788
4.567686094004557	34.882102817346016
5.556787580366972	34.88159553726726
6.5458890667292735	34.88150163625723
7.5349905530916885	34.88144135025094
8.524092039454104	34.88117309349418
9.513193525816405	34.88062486262993
10.50229501217882	34.880159538753134
11.491396498541121	34.87943725378286
12.480497984903536	34.87788595016977
13.469599471265838	34.87748499247973
14.458700957628253	34.87700374078143
15.447802443990668	34.8765939398084
16.43690393035297	34.87636718722498
17.426005416715384	34.87599069984135
18.415106903077685	34.87576917297629
19.4042083894401	34.87495845473596
20.393309875802515	34.875038608423644
21.382411362164817	34.8747362851807
22.37151284852723	34.874816790598025
23.360614334889533	34.87443482660437
24.349715821251948	34.87443302816051
25.33881730761425	34.8742754653819
26.327918793976664	34.87435933732687
27.31702028033908	34.874191775510944
28.30612176670138	34.873750169040115
29.295223253063796	34.87404768931452
30.284324739426097	34.87412382328309
31.273426225788512	34.87380401451817
32.26252771215093	34.874032596479196
33.25162919851323	34.87362063562653
34.24073068487564	34.87369867897039
35.229832171237945	34.87348207668472
36.21893365760036	34.873713321668326
37.20803514396266	34.87344843250838
38.197136630325076	34.87315927431923
39.18623811668749	34.87287725117484
40.17533960304979	34.87282997974852
41.16444108941221	34.87258634499457
42.15354257577451	34.872426923407744
43.142644062136924	34.872430903447935
44.13174554849934	34.871953823568425
45.12084703486164	34.87192720352887
46.109948521224055	34.87162844852783
47.09905000758636	34.87141841643609
48.08815149394877	34.871177520636024
49.07725298031107	34.87147355865068
50.06635446667349	34.87148334249854
51.0554559530359	34.871002720940155
52.044557439398204	34.8709554751231
53.03365892576062	34.87114890977666
54.02276041212292	34.871158894641745
55.011861898485336	34.87085820582707
56.00096338484775	34.87051139087006
56.99006487121005	34.870117344366946
57.97916635757247	34.87005979817601
58.96826784393477	34.86960515466261
59.95736933029718	34.86936998753031
60.946470816659485	34.869256718203054
61.9355723030219	34.869346796026036
62.924673789384315	34.86937215648864
63.913775275746616	34.86916140923683
64.90287676210903	34.869069544940594
65.89197824847133	34.86886638497808
66.88107973483375	34.86857348507716
67.87018122119616	34.868152959525496
68.85928270755846	34.86782614350531
69.84838419392088	34.86775719175807
70.83748568028318	34.86734726843981
71.8265871666456	34.867458198602435
72.8156886530079	34.86677568915748
73.80479013937031	34.86625527447864
74.79389162573273	34.866238378137275
75.78299311209503	34.86636619113502
76.77209459845744	34.8658779343269
77.76119608481974	34.86565427457505
78.75029757118216	34.86542458532496
79.73939905754457	34.864814129882845
80.72850054390688	34.86483346128635
81.71760203026929	34.864578850078246
82.70670351663159	34.86450130672854
83.695805002994	34.864675396600504
84.68490648935631	34.864151767134274
85.67400797571872	34.86300940567296
86.66310946208114	34.86284835332482
87.65221094844344	34.86202003119618
88.64131243480585	34.86193369513257
89.63041392116816	34.8616400432323
90.61951540753057	34.8617347443033
91.60861689389299	34.86149872488665
92.59771838025529	34.86173190444843
93.5868198666177	34.86124756845063
94.57592135298	34.86100471570089
95.56502283934242	34.86105982280413
96.55412432570472	34.860829833154995
97.54322581206713	34.86051246549353
98.53232729842955	34.8604726576537
99.52142878479185	34.85977035439375
100.51053027115427	34.859177386908314
101.49963175751657	34.85901588311419
102.48873324387898	34.858833326232556
103.4778347302414	34.858841905637235
104.4669362166037	34.858320137305924
105.45603770296611	34.858146122415654
106.44513918932842	34.85746904360174
107.43424067569083	34.857842108342346
108.42334216205313	34.85703941451308
109.41244364841555	34.85614657941288
110.40154513477796	34.855920509965124
111.39064662114026	34.85530131532368
112.37974810750268	34.855348785606
113.36884959386498	34.85449172635581
114.3579510802274	34.854210487061756
115.34705256658981	34.853745900021195
116.33615405295211	34.85329759281275
117.32525553931453	34.85284727587469
118.31435702567683	34.85217567555259
119.30345851203924	34.851760681818156
120.29255999840154	34.85145663138337
121.28166148476396	34.85095099404578
122.27076297112637	34.849942344126276
123.25986445748867	34.84937746707734
124.24896594385109	34.84852468066064
125.23806743021339	34.848303486441594
126.2271689165758	34.847214996503894
127.21627040293822	34.84644918644929
128.20537188930052	34.84589300274085
129.19447337566294	34.845343552129314
130.18357486202524	34.84474606652702
131.17267634838765	34.84306653468435
132.16177783474996	34.84209125031614
133.15087932111237	34.84161234574143
134.13998080747473	34.8409365777544
135.1290822938371	34.84004555642332
136.1181837801995	34.838681470056294
137.10728526656186	34.83821065573772
138.09638675292422	34.83749609867996
139.08548823928658	34.83622652566926
140.07458972564893	34.83503282426535
141.0636912120113	34.83378490785592
142.0527926983737	34.83224456077369
143.04189418473607	34.83065803812557
144.03099567109842	34.82949961061264
145.02009715746078	34.82851417986828
146.00919864382314	34.827210291182645
146.9983001301855	34.82523719873893
147.9874016165479	34.82372151479545
148.97650310291027	34.82155851395006
149.96560458927263	34.815501059373645
150.954706075635	34.796644234238606
151.94380756199735	34.79034947120863
152.9329090483597	34.78086706382584
153.92201053472212	34.77750500049699
154.91111202108448	34.775943546684026
155.90021350744684	34.77534254178639
156.8893149938092	34.76482095428321
157.87841648017155	34.74540169035054
158.8675179665339	34.74233613114257
159.85661945289633	34.732970050761615
160.84572093925868	34.72530152585601
161.83482242562104	34.72229867543845
162.8239239119834	34.72009634132657
163.81302539834576	34.7204279526558
164.80212688470812	34.719444732353814
165.79122837107053	34.716376211951136
166.7803298574329	34.713163989064114
167.76943134379525	34.70983193046359
168.7585328301576	34.70351783633203
169.74763431651996	34.702751428018615
170.73673580288232	34.70176469215647
171.72583728924474	34.69939795674381
172.7149387756071	34.697772246018516
173.70404026196945	34.695689550432945
174.6931417483318	34.69324895469276
175.68224323469417	34.68716483956089
176.67134472105653	34.6820447902613
177.66044620741894	34.67761340971901
178.6495476937813	34.67745261549233
179.63864918014366	34.67572385310202
180.62775066650602	34.67476294611326
181.61685215286838	34.67301961289213
182.60595363923073	34.67251458561956
183.59505512559315	34.671146940000796
184.5841566119555	34.670465148519504
185.57325809831787	34.66853947441318
186.56235958468022	34.66798736736874
187.55146107104258	34.66594411876564
188.54056255740494	34.659934575666895
189.52966404376735	34.6513084387046
190.5187655301297	34.6493412636657
191.50786701649207	34.648063107991135
192.49696850285443	34.641970009246265
193.4860699892168	34.638925015212834
194.47517147557915	34.63456057016959
195.46427296194156	34.63219369266449
196.45337444830392	34.631905981244735
197.44247593466628	34.62900107367558
198.43157742102863	34.62817538222237
199.420678907391	34.62666835976415
200.40978039375335	34.62506099694427
201.39888188011577	34.62017671349465
202.38798336647812	34.61749580285134
203.37708485284048	34.611403213368796
204.36618633920284	34.60193331377911
205.3552878255652	34.59973245178267
206.34438931192756	34.597385676774024
207.33349079828997	34.595163209780594
208.32259228465233	34.59365654228859
209.3116937710147	34.58732488834511
210.30079525737705	34.58285825217998
211.2898967437394	34.570977976527
212.27899823010176	34.56692958660138
213.26809971646418	34.564284356109674
214.25720120282654	34.56293134246182
215.2463026891889	34.563070321899744
216.23540417555125	34.56217725673074
217.2245056619136	34.56184427933018
218.21360714827597	34.56179081819956
219.20270863463838	34.56184232010876
220.19181012100074	34.56143703940463
221.1809116073631	34.56118540974242
222.17001309372546	34.56082092854866
223.15911458008782	34.56140136566379
224.14821606645017	34.56104105488748
225.1373175528126	34.56111506683927
226.12641903917495	34.561393527976854
227.1155205255373	34.561044623017544
228.10462201189966	34.561428851016174
229.09372349826202	34.56135654786964
230.08282498462438	34.561343082270895
231.0719264709868	34.561598983043744
232.06102795734915	34.561295248932495
233.0501294437115	34.561437343527366
234.03923093007387	34.56188101180374
235.02833241643623	34.56133775728627
236.0174339027986	34.56162385553092
237.006535389161	34.56115556742921
237.99563687552336	34.56141382962729
238.98473836188572	34.561604159849246
239.97383984824808	34.56127630805774
