# Supplementary material for: A West Antarctic grounding-zone environment shaped by episodic water flow
Source: Nat Geosci. 2025 May 12;18(5):389–95. doi: 10.1038/s41561-025-01687-3 (PMC12075004; doi:10.1038/s41561-025-01687-3)
Supplement: Supplementary file 4 — .csv files of all velocity profiling and temperature, salinity and turbidity casts. .csv files of water-mass estimates. [file 41561_2025_1687_MOESM4_ESM.zip › kis2salcast9.csv]

heightabovefloor(m)	sa
2.589483121279841	34.87998861988612
3.578584607642256	34.88066243734136
4.567686094004557	34.88110260785455
5.556787580366972	34.88113246432315
6.5458890667292735	34.88117201838616
7.5349905530916885	34.88103173977899
8.524092039454104	34.88074504254161
9.513193525816405	34.88084780686552
10.50229501217882	34.88131229653845
11.491396498541121	34.87994715637126
12.480497984903536	34.879946161488206
13.469599471265838	34.8792753794008
14.458700957628253	34.87682335549308
15.447802443990668	34.876922351552636
16.43690393035297	34.87605656279716
17.426005416715384	34.87617143681778
18.415106903077685	34.87649091491317
19.4042083894401	34.876480926133205
20.393309875802515	34.87529099698109
21.382411362164817	34.875126098099486
22.37151284852723	34.8751319873327
23.360614334889533	34.875232340110045
24.349715821251948	34.87513864064621
25.33881730761425	34.87504810672846
26.327918793976664	34.874110315395136
27.31702028033908	34.87429347453322
28.30612176670138	34.874140082260176
29.295223253063796	34.87336589393939
30.284324739426097	34.87363532640262
31.273426225788512	34.87370327020872
32.26252771215093	34.87362067538651
33.25162919851323	34.87362887605768
34.24073068487564	34.87336996618564
35.229832171237945	34.87382671759456
36.21893365760036	34.87345535603096
37.20803514396266	34.873616456861846
38.197136630325076	34.87315269202595
39.18623811668749	34.87217028277743
40.17533960304979	34.87217386086549
41.16444108941221	34.87231732521721
42.15354257577451	34.8721461962149
43.142644062136924	34.872601440055334
44.13174554849934	34.8716334519325
45.12084703486164	34.87203116351447
46.109948521224055	34.87182265119388
47.09905000758636	34.871465195909416
48.08815149394877	34.87139162086238
49.07725298031107	34.87126372940102
50.06635446667349	34.87107403482307
51.0554559530359	34.870678128839614
52.044557439398204	34.87034276992554
53.03365892576062	34.87040214714742
54.02276041212292	34.86975098949846
55.011861898485336	34.86932885523975
56.00096338484775	34.86919960748924
56.99006487121005	34.868699943181994
57.97916635757247	34.868398099119254
58.96826784393477	34.86832276592345
59.95736933029718	34.86796062630388
60.946470816659485	34.86710486621931
61.9355723030219	34.86758671538207
62.924673789384315	34.867261004613425
63.913775275746616	34.866503376102955
64.90287676210903	34.86671821596348
65.89197824847133	34.86677573441446
66.88107973483375	34.866940880540284
67.87018122119616	34.86521244276167
68.85928270755846	34.865939694862114
69.84838419392088	34.86520533113607
70.83748568028318	34.86510351862698
71.8265871666456	34.86536785109435
72.8156886530079	34.86496345527227
73.80479013937031	34.86514648915922
74.79389162573273	34.86437137623706
75.78299311209503	34.86383629007053
76.77209459845744	34.863876172344135
77.76119608481974	34.864337419949024
78.75029757118216	34.86357401489695
79.73939905754457	34.863172232454914
80.72850054390688	34.86267005807413
81.71760203026929	34.862642962200184
82.70670351663159	34.863026327972484
83.695805002994	34.86203224304147
84.68490648935631	34.862039515683044
85.67400797571872	34.86178510593492
86.66310946208114	34.86163169116736
87.65221094844344	34.86113519523772
88.64131243480585	34.861032981481436
89.63041392116816	34.85976405078282
90.61951540753057	34.860505621699716
91.60861689389299	34.86052992797965
92.59771838025529	34.85907528790233
93.5868198666177	34.85966682351892
94.57592135298	34.85844869266966
95.56502283934242	34.85837828515964
96.55412432570472	34.85788892514658
97.54322581206713	34.856913182444295
98.53232729842955	34.85673826315476
99.52142878479185	34.85702917592349
100.51053027115427	34.85713689119432
101.49963175751657	34.855473329759704
102.48873324387898	34.855023916145285
103.4778347302414	34.85450154527619
104.4669362166037	34.85419040920042
105.45603770296611	34.85374767864594
106.44513918932842	34.85220998516195
107.43424067569083	34.85292814074437
108.42334216205313	34.85234311358925
109.41244364841555	34.85098188509999
110.40154513477796	34.85014361811139
111.39064662114026	34.849976337347506
112.37974810750268	34.849230020990014
113.36884959386498	34.8489626502352
114.3579510802274	34.847717441152774
115.34705256658981	34.847748632649285
116.33615405295211	34.846991212568604
117.32525553931453	34.846060845835865
118.31435702567683	34.84557344829669
119.30345851203924	34.84429422386306
120.29255999840154	34.84296756751397
121.28166148476396	34.84226426345439
122.27076297112637	34.84102207121844
123.25986445748867	34.838983480290814
124.24896594385109	34.83799186551771
125.23806743021339	34.83597166551089
126.2271689165758	34.8347624360464
127.21627040293822	34.83262074219959
128.20537188930052	34.830582756556545
129.19447337566294	34.827585726863504
130.18357486202524	34.82434440211602
131.17267634838765	34.81956675821954
132.16177783474996	34.807952753826186
133.15087932111237	34.77649572989705
134.13998080747473	34.77162825410493
135.1290822938371	34.759196859524515
136.1181837801995	34.74213385017244
137.10728526656186	34.73704705715803
138.09638675292422	34.72775262358608
139.08548823928658	34.72179341422144
140.07458972564893	34.71816290220825
141.0636912120113	34.71813069956715
142.0527926983737	34.71600043022601
143.04189418473607	34.71485608583163
144.03099567109842	34.71413099318964
145.02009715746078	34.712095890801095
146.00919864382314	34.710119174599356
146.9983001301855	34.70858795555273
147.9874016165479	34.706369139461955
148.97650310291027	34.70346883939851
149.96560458927263	34.70173534847589
150.954706075635	34.69942724648753
151.94380756199735	34.69860642127336
152.9329090483597	34.69713199851316
153.92201053472212	34.69439630540772
154.91111202108448	34.69434082497829
155.90021350744684	34.69511862110367
156.8893149938092	34.69317816912255
157.87841648017155	34.68904087032304
158.8675179665339	34.68601505947676
159.85661945289633	34.68505706462527
160.84572093925868	34.67758741591764
161.83482242562104	34.67080131199334
162.8239239119834	34.66842256851472
163.81302539834576	34.66660049840895
164.80212688470812	34.66570596566545
165.79122837107053	34.66015179042368
166.7803298574329	34.64994646519473
167.76943134379525	34.64778669506517
168.7585328301576	34.64705732171723
169.74763431651996	34.64677965788002
170.73673580288232	34.6471288601765
171.72583728924474	34.64151559954522
172.7149387756071	34.64031024882392
173.70404026196945	34.64067839414509
174.6931417483318	34.63915051620964
175.68224323469417	34.63589403422669
176.67134472105653	34.636023010062914
177.66044620741894	34.634242095249974
178.6495476937813	34.63249690540026
179.63864918014366	34.63007581026167
180.62775066650602	34.63040712599877
181.61685215286838	34.625934347821
182.60595363923073	34.62014653935101
183.59505512559315	34.61773976577704
184.5841566119555	34.61222539584186
185.57325809831787	34.606014018229864
186.56235958468022	34.600193502811
187.55146107104258	34.59441147641017
188.54056255740494	34.591644845792466
189.52966404376735	34.59029554606496
190.5187655301297	34.58696134081282
191.50786701649207	34.58445217018741
192.49696850285443	34.582350592887074
193.4860699892168	34.580954967667445
194.47517147557915	34.580020798924565
195.46427296194156	34.57640471733194
196.45337444830392	34.575296196567145
197.44247593466628	34.57448226628957
198.43157742102863	34.57358502881878
199.420678907391	34.572023091665706
200.40978039375335	34.57004713053881
201.39888188011577	34.568264012495085
202.38798336647812	34.56765287442294
203.37708485284048	34.566148569871814
204.36618633920284	34.56360021137091
205.3552878255652	34.56268986098412
206.34438931192756	34.56182804800577
207.33349079828997	34.561724542191726
208.32259228465233	34.559979009325744
209.3116937710147	34.5605886900238
210.30079525737705	34.56027555959339
211.2898967437394	34.560414137291836
212.27899823010176	34.55919538000177
213.26809971646418	34.55958759758842
214.25720120282654	34.55997479055948
215.2463026891889	34.55982294866097
216.23540417555125	34.559702862001394
217.2245056619136	34.55893400423945
218.21360714827597	34.55994157946119
219.20270863463838	34.559736778756616
220.19181012100074	34.559919019815254
221.1809116073631	34.55993831442999
222.17001309372546	34.559859027219275
223.15911458008782	34.560047800154805
224.14821606645017	34.56068466305834
225.1373175528126	34.5604993576655
226.12641903917495	34.560036596298474
227.1155205255373	34.55992696078886
228.10462201189966	34.55927497476129
229.09372349826202	34.55911921390212
230.08282498462438	34.56024571947802
231.0719264709868	34.55952459569289
232.06102795734915	34.559663273724695
233.0501294437115	34.55902359809826
234.03923093007387	34.55917991232781
235.02833241643623	34.55943325065672
236.0174339027986	34.55885502546007
237.006535389161	34.5590686698112
237.99563687552336	34.559682067497874
238.98473836188572	34.558833320537296
239.97383984824808	34.55973181120091
