# Supplementary material for: A West Antarctic grounding-zone environment shaped by episodic water flow
Source: Nat Geosci. 2025 May 12;18(5):389–95. doi: 10.1038/s41561-025-01687-3 (PMC12075004; doi:10.1038/s41561-025-01687-3)
Supplement: Supplementary file 4 — .csv files of all velocity profiling and temperature, salinity and turbidity casts. .csv files of water-mass estimates. [file 41561_2025_1687_MOESM4_ESM.zip › kis2watermasses1.csv]

heightabovefloor(m)	sgw(ml/l)	gmw(ml/l)
2.589483121279841	-0.009465949084966134	0.002444056874831085
3.578584607642256	-0.009854884756421866	0.0020650563252290633
4.567686094004557	-0.016019731759711556	0.0020840071605326437
5.556787580366972	-0.006661846101967192	0.002224414242672843
6.5458890667292735	-0.004885679270372611	0.002353447910663908
7.5349905530916885	-0.007622114765287652	0.0019743110623526017
8.524092039454104	-0.008339197451722031	0.003026702595253354
9.513193525816405	-0.015064250423120441	0.014010352557476636
10.50229501217882	-0.006805798753456682	0.025648918755122558
11.491396498541121	-0.013375849194351088	0.04996710573611362
12.480497984903536	-0.021859036761507713	0.07365347553929348
13.469599471265838	-0.023398903066230818	0.10184088286257062
14.458700957628253	-0.013498697059586576	0.11452810198831849
15.447802443990668	-0.004443010050907835	0.13355157392284583
16.43690393035297	-0.005848490859189787	0.14420040298870937
17.426005416715384	-0.005737541345410616	0.14960683097991237
18.415106903077685	-0.0001375005133931865	0.15196397818470617
19.4042083894401	-0.004414735386137418	0.1590321647379928
20.393309875802515	-0.008016712599763703	0.16355850824646018
21.382411362164817	-0.006735181274870365	0.1691741266352584
22.37151284852723	-0.005998319022533335	0.17299542114595626
23.360614334889533	-0.005952638229992201	0.1743191477766502
24.349715821251948	0.0038601866550840498	0.17705651355028504
25.33881730761425	-0.011185381546161695	0.18550825896552559
26.327918793976664	-0.0004775542747267272	0.18988548764413882
27.31702028033908	-0.0076282347604072565	0.19372615102896448
28.30612176670138	-0.004886182882838646	0.19888654863895822
29.295223253063796	-0.0157658132037151	0.20427127956844518
30.284324739426097	-0.009533701427945986	0.20849088541349461
31.273426225788512	-0.007475258603014323	0.20971739964726532
32.26252771215093	-0.0074374557945227964	0.21075662721343696
33.25162919851323	-0.012602129163036872	0.21382974805577773
34.24073068487564	-0.010346251054547461	0.2204845004503001
35.229832171237945	-0.010246766642855008	0.22337615743029152
36.21893365760036	-0.008082377411830488	0.22304205592409143
37.20803514396266	-0.004119792824246821	0.2216154884117353
38.197136630325076	-0.002885372175917377	0.22328003111644326
39.18623811668749	-0.005983727592794121	0.22469154801178928
40.17533960304979	-0.0008091408927705542	0.22755910758502287
41.16444108941221	-0.0014086139439531062	0.23366586100694778
42.15354257577451	-0.004484014422800372	0.23999452796433732
43.142644062136924	-0.00436298412080297	0.24075032829499668
44.13174554849934	-0.011783755020160389	0.24925244716962766
45.12084703486164	0.0024696466464771884	0.25620663793705944
46.109948521224055	0.0006189657413439599	0.25846750229306453
47.09905000758636	-0.007153401260953123	0.2641890036734785
48.08815149394877	-0.0006783746145776698	0.2654500619367738
49.07725298031107	-0.005317219017758532	0.27054589977626986
50.06635446667349	-0.006684679618811733	0.27153788177977567
51.0554559530359	-0.00277124260510732	0.27302009896772766
52.044557439398204	-0.006432222915164091	0.2747141101137933
53.03365892576062	-0.011685495687152485	0.2769302993251398
54.02276041212292	-0.0060172750039724	0.2778301042557887
55.011861898485336	-0.007760561205515278	0.27849938436382715
56.00096338484775	-0.007958326102671026	0.2798929960705592
56.99006487121005	-0.01347061599417103	0.2846596598362171
57.97916635757247	-0.0024462700193682635	0.28665714706514456
58.96826784393477	-0.002678984701906024	0.2892638402167103
59.95736933029718	0.00019796779423449372	0.2919784088729958
60.946470816659485	-0.0032128830746922543	0.30657619310469486
61.9355723030219	0.000739766100656654	0.3146703101570262
62.924673789384315	-0.0017325517868104418	0.3237912947895393
63.913775275746616	0.0008747886944964586	0.32956813313821115
64.90287676210903	0.005888730726065617	0.33212318060236296
65.89197824847133	0.006808729937097742	0.33212968993399544
66.88107973483375	0.00471413550839328	0.3354158005091148
67.87018122119616	0.00965439785430752	0.3394386950003834
68.85928270755846	0.007121005309728665	0.3447622901649134
69.84838419392088	0.001094720128159839	0.34665257048210757
70.83748568028318	0.008766542133595349	0.3526953157928086
71.8265871666456	0.012082771351858401	0.35650446598404606
72.8156886530079	0.010558959077625532	0.36152420392400975
73.80479013937031	0.0143605915045689	0.36757723777951573
74.79389162573273	0.015321301306158488	0.37135539411409313
75.78299311209503	0.01899768202344889	0.38711571309985976
76.77209459845744	0.016174877702055553	0.3933321784175845
77.76119608481974	0.016557548815182118	0.40559826421566236
78.75029757118216	0.020294529979223833	0.41005531994262784
79.73939905754457	0.026798112028445877	0.4097294123170854
80.72850054390688	0.03015343174565152	0.4218155002907103
81.71760203026929	0.02599348181885865	0.42303341251704346
82.70670351663159	0.033669128831984405	0.4278668047285907
83.695805002994	0.026995519687376294	0.43518173451978703
84.68490648935631	0.030247601952504553	0.43631275928764907
85.67400797571872	0.036691159654111294	0.4381597230770258
86.66310946208114	0.03546466367012615	0.44338045429057615
87.65221094844344	0.04171633923360506	0.4366971062756464
88.64131243480585	0.03734913702484666	0.4479433747426966
89.63041392116816	0.0027627835975860544	0.4889205460658422
90.61951540753057	0.015826857380991082	0.4928432480438888
91.60861689389299	0.0021994624347381323	0.5083707404327503
92.59771838025529	-0.009528914697673146	0.512744135284168
93.5868198666177	-0.002405056631563049	0.5192037228402474
94.57592135298	0.0020437590900171027	0.5226234185529729
95.56502283934242	0.011381684052939909	0.5253134582385478
96.55412432570472	0.0010754282875939784	0.5355869855124212
97.54322581206713	-0.00023265299534693613	0.5464342677238612
98.53232729842955	0.003365680145120638	0.558118866151999
99.52142878479185	0.002996754654447546	0.5645718181684709
100.51053027115427	0.015724443686429994	0.5689720191642123
101.49963175751657	0.010753480995260118	0.5736365993462412
102.48873324387898	0.013480969358257584	0.578663826243288
103.4778347302414	0.013253127098174366	0.5903607946106489
104.4669362166037	0.007936231905373474	0.6066528063033947
105.45603770296611	0.01068667965554862	0.6143344970391692
106.44513918932842	0.008743045677265563	0.6216953074797489
107.43424067569083	0.013547881457087785	0.6328589357946113
108.42334216205313	0.015968901487068202	0.6407289016914948
109.41244364841555	0.03147264017481809	0.6297047294675114
110.40154513477796	0.017584661059415575	0.6514410230059341
111.39064662114026	0.03359444681097248	0.6492767576433437
112.37974810750268	0.04041407526745038	0.6544620047366194
113.36884959386498	0.05227631337150609	0.6692433533747668
114.3579510802274	0.037983421164680065	0.7112110454531283
115.34705256658981	0.04011026157630119	0.7248668460160782
116.33615405295211	0.05686761440482412	0.7225872630413045
117.32525553931453	0.05484632851097801	0.7298888750245247
118.31435702567683	0.04099681940779992	0.7655715066657091
119.30345851203924	0.03999022645773488	0.7823837695647391
120.29255999840154	0.0332452388586461	0.796559369250684
121.28166148476396	0.04257831046285746	0.809683034557953
122.27076297112637	0.0400172892488558	0.8213280689111037
123.25986445748867	0.048716029150036644	0.8358508288459464
124.24896594385109	0.052173115868994493	0.864050776329259
125.23806743021339	0.04765618617113467	0.8814597264711964
126.2271689165758	0.048587957274931474	0.8985947870494392
127.21627040293822	0.05978336209441221	0.901835342272761
128.20537188930052	0.05328282251407628	0.931947661998524
129.19447337566294	0.0666994442607991	0.949230276859391
130.18357486202524	0.07053155289228201	0.9650348505861785
131.17267634838765	0.06811571482715227	0.9907960047957601
132.16177783474996	0.06989613078916733	1.0102206908245186
133.15087932111237	0.0776475693989272	1.0410869432840346
134.13998080747473	0.07070333352485822	1.0602952119179934
135.1290822938371	0.07668621612547032	1.07280974938992
136.1181837801995	0.07958712086180733	1.1005417824281933
137.10728526656186	0.07526151707214859	1.1440438612240276
138.09638675292422	0.08173013329060666	1.150616992328764
139.08548823928658	0.08931211045669304	1.1829978484466794
140.07458972564893	0.09368826514565898	1.2206469498756747
141.0636912120113	0.0933816377449001	1.2440568679501098
142.0527926983737	0.08766610591976619	1.272193008044535
143.04189418473607	0.08322974155694238	1.3410302614765859
144.03099567109842	0.10925555565343063	1.3887006659111363
145.02009715746078	0.11336023126866002	1.4634713131410244
146.00919864382314	0.11461625575003628	1.5226842565151466
146.9983001301855	0.14635277746228198	1.5864975959786707
147.9874016165479	0.6325294972528819	1.5218912158855455
148.97650310291027	1.3899364383742157	1.3142709245226776
149.96560458927263	2.046285192188262	1.1930067240472473
150.954706075635	2.2611061665795518	1.1775981392358355
151.94380756199735	2.628570319725795	1.1683794112180041
152.9329090483597	2.936427730707466	1.184531321573804
153.92201053472212	3.022102005639109	1.1919115992379443
154.91111202108448	3.0726956066606887	1.191562714045072
155.90021350744684	3.1112818076312956	1.1716481869247437
156.8893149938092	3.1802151877809446	1.150819307960626
157.87841648017155	3.261069112403843	1.1178048729106032
158.8675179665339	3.547289991314692	1.1026080036337236
159.85661945289633	3.8608729907323283	1.1199314357524133
160.84572093925868	3.9020008750081376	1.2209847137418801
161.83482242562104	3.924454767185992	1.2296518940295265
162.8239239119834	3.938734358564183	1.243071352059694
163.81302539834576	3.9424958462809974	1.3164063804338817
164.80212688470812	3.991882196000147	1.3288528368256716
165.79122837107053	4.000272581859356	1.3640963345084671
166.7803298574329	4.033380861569216	1.34787949710615
167.76943134379525	4.007286270991496	1.3526313949133277
168.7585328301576	4.067650776435715	1.332637170607899
169.74763431651996	4.142817525320435	1.3431781024535303
170.73673580288232	4.18205508702148	1.3645145330102697
171.72583728924474	4.231292270077481	1.3709429867623018
172.7149387756071	4.349529987498256	1.3954191590606195
173.70404026196945	4.364142453817388	1.453277057042068
174.6931417483318	4.402004252887916	1.4805605395018833
175.68224323469417	4.431311335149364	1.5168221609144585
176.67134472105653	4.490431972668052	1.5348641673470724
177.66044620741894	4.528897041879584	1.5599514438309792
178.6495476937813	4.713825319234976	1.7356081252172804
179.63864918014366	4.709453175111584	1.7855482764583084
180.62775066650602	4.7631143301047905	1.9342196770291133
181.61685215286838	4.781961805688239	2.0695156830407027
182.60595363923073	4.811718803742573	2.1339909766365444
183.59505512559315	4.846134331404331	2.1595386221794555
184.5841566119555	4.860196098773014	2.1973717875599243
185.57325809831787	4.8963075492031995	2.240398866306253
186.56235958468022	4.917678156761139	2.3301257282030163
187.55146107104258	4.946862054878561	2.3373887095148684
188.54056255740494	4.971690743336606	2.38392697767074
189.52966404376735	5.0778232757177095	2.4533224912334215
190.5187655301297	5.015368157956752	2.6349547706025205
191.50786701649207	5.050725152935293	2.6403552571172155
192.49696850285443	5.120443862069795	2.846256931709574
193.4860699892168	5.116129243983587	3.0442436534035484
194.47517147557915	5.109802665098087	3.155892204554475
195.46427296194156	5.163332196489268	3.224230110782067
196.45337444830392	5.1602595707642385	3.4329863731185384
197.44247593466628	5.162469614368768	3.6779230083263244
198.43157742102863	5.220869679689345	3.696286320439978
199.420678907391	5.293791249971604	3.756837561074187
200.40978039375335	5.356095959314069	3.8043770706630644
201.39888188011577	5.3639536552727884	3.816714420979608
202.38798336647812	5.371233717745256	3.8197781634467236
203.37708485284048	5.365984339641266	3.8195747987643083
204.36618633920284	5.372738925978375	3.8277468572121736
205.3552878255652	5.384323830119473	3.8287179619782257
206.34438931192756	5.385092401794506	3.829501970370368
207.33349079828997	5.385533837811101	3.8312785046541955
208.32259228465233	5.388377268958287	3.8309338901026524
209.3116937710147	5.379425554147126	3.831836111852155
210.30079525737705	5.381982152388079	3.8320678182528236
211.2898967437394	5.381106825692852	3.8325715656196335
212.27899823010176	5.37684087272418	3.8328019724611484
213.26809971646418	5.374879288021811	3.8338706118969004
214.25720120282654	5.374297154732709	3.8352160741503734
215.2463026891889	5.370875510543127	3.835780288260848
216.23540417555125	5.374172193424804	3.834897447315172
217.2245056619136	5.3665828444549595	3.834791607066845
218.21360714827597	5.369289657751627	3.8326133642901974
219.20270863463838	5.369990021423931	3.831887079503972
220.19181012100074	5.36865240320521	3.8317743814954666
221.1809116073631	5.3655877106564605	3.832088223438913
222.17001309372546	5.366022526496075	3.8327422306711134
223.15911458008782	5.367965593060849	3.832903354432319
224.14821606645017	5.368758069740853	3.833337963253304
225.1373175528126	5.358036819324884	3.834637184860891
226.12641903917495	5.362886912225388	3.835033879736523
227.1155205255373	5.354812381807316	3.8344079417278794
228.10462201189966	5.362747301763921	3.8349459398162296
229.09372349826202	5.353808657921975	3.8348557424819156
230.08282498462438	5.345784910942758	3.8353902626261096
231.0719264709868	5.34502553834278	3.8354496849504582
232.06102795734915	5.338637320580949	3.8359444595947676
233.0501294437115	5.334620841172773	3.8367621790887743
234.03923093007387	5.328658135366313	3.8370373970498832
235.02833241643623	5.32439493672935	3.8360178150271462
236.0174339027986	5.308883403370438	3.8361245889231257
237.006535389161	5.294145644841449	3.8359847165373253
237.99563687552336	5.260846619837751	3.8362548192479577
238.98473836188572	5.223551941090126	3.836467756688683
239.97383984824808	5.157660699823988	3.83604479718019
