# Supplementary material for: A West Antarctic grounding-zone environment shaped by episodic water flow
Source: Nat Geosci. 2025 May 12;18(5):389–95. doi: 10.1038/s41561-025-01687-3 (PMC12075004; doi:10.1038/s41561-025-01687-3)
Supplement: Supplementary file 4 — .csv files of all velocity profiling and temperature, salinity and turbidity casts. .csv files of water-mass estimates. [file 41561_2025_1687_MOESM4_ESM.zip › kis2watermasses2.csv]

heightabovefloor(m)	sgw(ml/l)	gmw(ml/l)
2.589483121279841	-0.12302589486257609	-0.008832669045939587
3.578584607642256	-0.14162564908522443	-0.006564377497726103
4.567686094004557	-0.1398460594350689	-0.004553445709596709
5.556787580366972	-0.13321200635605251	-0.004196702987259324
6.5458890667292735	-0.1515418904829854	0.0057937673761262335
7.5349905530916885	-0.1408815810111039	0.004581349231530289
8.524092039454104	-0.12638654365189314	0.010501838297274534
9.513193525816405	-0.1923612767599401	0.07363321801192126
10.50229501217882	-0.1630181656245452	0.04770903576141707
11.491396498541121	-0.16613356222348713	0.05638359771196859
12.480497984903536	-0.14085559340283485	0.07610794599056829
13.469599471265838	-0.12431527750264028	0.11887035107557299
14.458700957628253	-0.13629995204744055	0.14439470052329145
15.447802443990668	-0.14233063818596284	0.15067139791063044
16.43690393035297	-0.14485159536404724	0.160667064436969
17.426005416715384	-0.14369049667295536	0.16688561646327552
18.415106903077685	-0.14163331406251917	0.17008657112187683
19.4042083894401	-0.1457496032231289	0.1732015994474658
20.393309875802515	-0.143501355098324	0.17704396144035367
21.382411362164817	-0.14017540491266192	0.18077359881644664
22.37151284852723	-0.14158288115104375	0.1914892376650727
23.360614334889533	-0.15120104949214522	0.19755975386811575
24.349715821251948	-0.14562874184415328	0.19889756457686378
25.33881730761425	-0.1475246172802768	0.2002588240021929
26.327918793976664	-0.14795683088529255	0.20055537525208122
27.31702028033908	-0.14828323309456337	0.2015569846113214
28.30612176670138	-0.1503982669166217	0.20131978763379482
29.295223253063796	-0.13725233377734564	0.2013606463085759
30.284324739426097	-0.13581091004014423	0.20162133788251632
31.273426225788512	-0.1376808453418881	0.20789820611061982
32.26252771215093	-0.14036637898083215	0.2096962579567311
33.25162919851323	-0.13850028114638074	0.2115587274378437
34.24073068487564	-0.14288342436066523	0.21486571411679917
35.229832171237945	-0.13643303101607807	0.2176226542697305
36.21893365760036	-0.1345684544816998	0.21827394067877184
37.20803514396266	-0.1370753328737886	0.22004456446180343
38.197136630325076	-0.12716604382383187	0.21994607700230637
39.18623811668749	-0.13019198067433507	0.22228472771469712
40.17533960304979	-0.12286540665319728	0.23255502144915752
41.16444108941221	-0.13267903883820725	0.24861767823561326
42.15354257577451	-0.1407300378994069	0.2643233986729065
43.142644062136924	-0.14572695906633787	0.26877417762882655
44.13174554849934	-0.1374688939689077	0.2755161776125463
45.12084703486164	-0.1465016595190743	0.2766877008242879
46.109948521224055	-0.1401116338492139	0.277053668946057
47.09905000758636	-0.144230441929374	0.27918787549621416
48.08815149394877	-0.14228066499240402	0.2757896400650977
49.07725298031107	-0.14046693797233067	0.27414487037537305
50.06635446667349	-0.13837470671416355	0.27358984618217813
51.0554559530359	-0.1285118591803229	0.28131449298100897
52.044557439398204	-0.13671323093096294	0.2852761760705039
53.03365892576062	-0.13511660987135823	0.28867338934906195
54.02276041212292	-0.13363531868301998	0.2915896627385419
55.011861898485336	-0.1247384803173304	0.29371703326372756
56.00096338484775	-0.12062231354036054	0.2944045819105311
56.99006487121005	-0.12253002630643271	0.2956458952840462
57.97916635757247	-0.12125982148026002	0.29878477258149777
58.96826784393477	-0.10898210257202617	0.30549301892544684
59.95736933029718	-0.12339371973079435	0.31253093833870976
60.946470816659485	-0.12142556363682866	0.31753120439871857
61.9355723030219	-0.11105314895540143	0.3213731618117701
62.924673789384315	-0.10681674126452587	0.32685318902222465
63.913775275746616	-0.10749780810748429	0.33433992217857506
64.90287676210903	-0.10338196595592511	0.3411287251115909
65.89197824847133	-0.10095771693840976	0.3477972713981088
66.88107973483375	-0.10698808409392153	0.359904527559511
67.87018122119616	-0.10091143611494444	0.36624334971717365
68.85928270755846	-0.11687290579360803	0.3798720296937619
69.84838419392088	-0.10510685903653835	0.3823952260521095
70.83748568028318	-0.10570394596688114	0.3952522274831642
71.8265871666456	-0.10271154138286487	0.40209145783510075
72.8156886530079	-0.10627453188303923	0.4075632175914844
73.80479013937031	-0.1055786284057237	0.41216789178928465
74.79389162573273	-0.1063612179146365	0.41739122342999235
75.78299311209503	-0.09872007869780214	0.41743140616488267
76.77209459845744	-0.10130790156092498	0.42100190912607716
77.76119608481974	-0.10132948483167001	0.42808838104381264
78.75029757118216	-0.09335846742918219	0.43563944338552607
79.73939905754457	-0.09924793689201586	0.4429652708047122
80.72850054390688	-0.09706127197662545	0.44858378118362835
81.71760203026929	-0.09552520133338423	0.4509036989529581
82.70670351663159	-0.09389606416241672	0.4536720858556534
83.695805002994	-0.08549898863889993	0.45653679691075666
84.68490648935631	-0.08868481429584203	0.46240047730820594
85.67400797571872	-0.08911943125304905	0.4672498975449196
86.66310946208114	-0.10487581603052365	0.4830311836629393
87.65221094844344	-0.09694007086250973	0.4865934192084627
88.64131243480585	-0.0884747084455386	0.4899716960422664
89.63041392116816	-0.08612529271297462	0.49543608132081635
90.61951540753057	-0.0873612561873041	0.5136285855516534
91.60861689389299	-0.09174834154439307	0.5271141746138607
92.59771838025529	-0.08757965267489425	0.54033697606257
93.5868198666177	-0.08856073360679949	0.5491433697933344
94.57592135298	-0.08603967676979986	0.5544850704424339
95.56502283934242	-0.08861965880846794	0.5601706472175874
96.55412432570472	-0.08525836257137956	0.5653648675273811
97.54322581206713	-0.0845415785935615	0.5787341740846668
98.53232729842955	-0.08245158534371319	0.5894398002623931
99.52142878479185	-0.0975954485526461	0.6078923277150213
100.51053027115427	-0.10365922530121169	0.6275280154282139
101.49963175751657	-0.10242711723775436	0.6298508520603728
102.48873324387898	-0.10689113589929126	0.6487437268893353
103.4778347302414	-0.10347231053274043	0.6487660631297829
104.4669362166037	-0.09126899950586634	0.6498696454265922
105.45603770296611	-0.09169130875084573	0.6613750944401801
106.44513918932842	-0.09617796802124677	0.6814528812504858
107.43424067569083	-0.09213054572299709	0.6815811422092932
108.42334216205313	-0.08785889906489594	0.6919399685277543
109.41244364841555	-0.10429766209670834	0.7231676286098774
110.40154513477796	-0.09990410829445706	0.7248998533508241
111.39064662114026	-0.08105244297443964	0.7235749971980299
112.37974810750268	-0.08189432426163701	0.7374443376585365
113.36884959386498	-0.08614355623950039	0.7586183455736879
114.3579510802274	-0.08718249453002393	0.7779891809162378
115.34705256658981	-0.09559404665164452	0.7880429976796907
116.33615405295211	-0.09874096175028171	0.796385275647798
117.32525553931453	-0.09076555531402765	0.80245413032239
118.31435702567683	-0.07278343168582835	0.811989806713274
119.30345851203924	-0.0895125767427537	0.8374069136531134
120.29255999840154	-0.08608709627228982	0.8559470579280841
121.28166148476396	-0.08602335436796034	0.8803895360078209
122.27076297112637	-0.09162731436879253	0.8883169844943758
123.25986445748867	-0.08409593742636713	0.9034972672010165
124.24896594385109	-0.07461860855098947	0.9083450205948119
125.23806743021339	-0.07320148046986696	0.9195707602354245
126.2271689165758	-0.05269580154357146	0.9293711589078141
127.21627040293822	-0.0721597740686656	0.9709116200202275
128.20537188930052	-0.06527993446886682	0.9780270287048105
129.19447337566294	-0.04988203580467983	0.9814261629975535
130.18357486202524	-0.06554808999254029	1.0063605632382737
131.17267634838765	-0.048937544785359534	1.0207488241585398
132.16177783474996	-0.03504119278677158	1.0461989470899318
133.15087932111237	-0.04533129992766123	1.098567669133729
134.13998080747473	-0.05755899601929585	1.1229197022163009
135.1290822938371	-0.03410738691410354	1.1537340634287658
136.1181837801995	-0.02178162537136839	1.1884125325522006
137.10728526656186	-0.010182979710602877	1.2202102871578393
138.09638675292422	-0.03157249014014054	1.2784286617050877
139.08548823928658	-0.04091679403600096	1.3000801820905414
140.07458972564893	-0.04414872186837153	1.3182981816644639
141.0636912120113	-0.03687375409565961	1.355967843622233
142.0527926983737	-0.02266036889343782	1.3785976928800823
143.04189418473607	-0.042562184881170695	1.412815848552443
144.03099567109842	-0.03618130824768622	1.4396919789931975
145.02009715746078	-0.020480944584227095	1.4630528034372194
146.00919864382314	0.0009255644069784928	1.4898256658767701
146.9983001301855	-0.0007441554665046503	1.5327969863595874
147.9874016165479	0.03548754808479539	1.5111756665264815
148.97650310291027	0.047494948378937106	1.5300706991077413
149.96560458927263	0.0828160336647374	1.563386458173707
150.954706075635	0.25599755313522976	1.5918022907691443
151.94380756199735	0.32137624014616173	1.5688623690373082
152.9329090483597	0.5724350195874567	1.45984822356451
153.92201053472212	1.0183801250502644	1.3233214231957136
154.91111202108448	1.4209078384175644	1.2368442970969928
155.90021350744684	1.636213271095001	1.1917718760616518
156.8893149938092	1.9941141110091372	1.1078793777272722
157.87841648017155	2.134074796603233	1.1068724282607767
158.8675179665339	2.3662483158640053	1.0905270880281044
159.85661945289633	2.486449769408981	1.0880256476624734
160.84572093925868	2.6651147170144434	1.0947348711618798
161.83482242562104	2.7303146990013096	1.0972180825903377
162.8239239119834	2.7667982295845004	1.1057598241336113
163.81302539834576	2.8012569350706236	1.1204195564425805
164.80212688470812	2.761535396164097	1.1186682183490366
165.79122837107053	2.8001585420966464	1.12439341713549
166.7803298574329	2.944465940673356	1.132317211889301
167.76943134379525	3.034105180657732	1.1361731511952846
168.7585328301576	3.112923957048083	1.1443569257595518
169.74763431651996	3.1908899122077328	1.161748358294741
170.73673580288232	3.227379815571853	1.1650455024189248
171.72583728924474	3.241611889747279	1.168988188740313
172.7149387756071	3.293181516778317	1.1778457158290772
173.70404026196945	3.3624844533581655	1.1811284518365062
174.6931417483318	3.5070068087084545	1.2336272590209445
175.68224323469417	3.6188948112640777	1.2682525355516452
176.67134472105653	3.6629527067127494	1.289047608313213
177.66044620741894	3.6980069587867748	1.2996622911264093
178.6495476937813	3.7826687992579737	1.3359263424568915
179.63864918014366	3.8028730907802863	1.3608393552103892
180.62775066650602	3.865793337544208	1.3891155013605736
181.61685215286838	3.8921990052883957	1.4248190932228655
182.60595363923073	3.9590154410562883	1.4478696840037575
183.59505512559315	4.030734979008337	1.4829083119148494
184.5841566119555	4.063035935432447	1.5381512464843752
185.57325809831787	4.147635305636875	1.594655447015326
186.56235958468022	4.181322849021354	1.6254823103446923
187.55146107104258	4.259172266570151	1.6962919341035705
188.54056255740494	4.269347567677571	1.7226269706686408
189.52966404376735	4.308289521762696	1.7414878700047889
190.5187655301297	4.436215020848499	1.8420711922196422
191.50786701649207	4.53048439390565	1.952457342834927
192.49696850285443	4.64543460007404	2.059699000795399
193.4860699892168	4.675209926025879	2.0747902226390127
194.47517147557915	4.670393430148101	2.125153053507999
195.46427296194156	4.722376685375778	2.1639151868257995
196.45337444830392	4.777770551739026	2.1882935066221725
197.44247593466628	4.845015470739807	2.275115545807708
198.43157742102863	4.980664518371766	2.381251249197073
199.420678907391	5.037835159352621	2.547600203698386
200.40978039375335	5.088260824316172	2.7976576348914364
201.39888188011577	5.290528112293044	2.987317097089306
202.38798336647812	5.1707980139097725	3.433460274274124
203.37708485284048	5.223791582850766	3.712305120601979
204.36618633920284	5.245574939629153	3.76006662287934
205.3552878255652	5.271482169487799	3.7996240445868996
206.34438931192756	5.288231567941193	3.81633717468669
207.33349079828997	5.303653616952177	3.8244745658717587
208.32259228465233	5.304111497385091	3.8249960561324996
209.3116937710147	5.314867582534779	3.826149314161884
210.30079525737705	5.314297191141785	3.8283630252941654
211.2898967437394	5.308880543007368	3.8287374051515584
212.27899823010176	5.313862497050505	3.8295178531160916
213.26809971646418	5.316048209563852	3.829358563288286
214.25720120282654	5.316963730418618	3.8296312461295097
215.2463026891889	5.312345098682741	3.8305974406654797
216.23540417555125	5.302116265041042	3.830581867642205
217.2245056619136	5.3235332162301265	3.8308923555529044
218.21360714827597	5.319111583258364	3.8305741719252366
219.20270863463838	5.330108722258787	3.831025490345108
220.19181012100074	5.322043872264829	3.8309458019302602
221.1809116073631	5.322658943366839	3.8312481688055047
222.17001309372546	5.317463247605821	3.8325293054754224
223.15911458008782	5.326309111147799	3.8334007307724716
224.14821606645017	5.320230442267754	3.834058352464592
225.1373175528126	5.324680014004392	3.8340303156008537
226.12641903917495	5.32427334985124	3.8338680923328354
227.1155205255373	5.332194611278702	3.834920954190307
228.10462201189966	5.330068636335558	3.835024842153814
229.09372349826202	5.331972832816018	3.8357015559186514
230.08282498462438	5.328743928663009	3.836240103508798
231.0719264709868	5.334376217920523	3.836970785570569
232.06102795734915	5.33626001700296	3.8374547407784316
233.0501294437115	5.346486770113862	3.8369006208373966
234.03923093007387	5.343376211050798	3.8361542315992767
235.02833241643623	5.346515659663917	3.8367853263309284
236.0174339027986	5.340763280674989	3.836775325177476
237.006535389161	5.34517206517004	3.8371034820379233
237.99563687552336	5.349916490353924	3.837307712239734
238.98473836188572	5.354493639044546	3.837252908447784
239.97383984824808	5.351863238100469	3.837126702279507
