# Supplementary material for: A West Antarctic grounding-zone environment shaped by episodic water flow
Source: Nat Geosci. 2025 May 12;18(5):389–95. doi: 10.1038/s41561-025-01687-3 (PMC12075004; doi:10.1038/s41561-025-01687-3)
Supplement: Supplementary file 4 — .csv files of all velocity profiling and temperature, salinity and turbidity casts. .csv files of water-mass estimates. [file 41561_2025_1687_MOESM4_ESM.zip › kis2watermasses3.csv]

heightabovefloor(m)	sgw(ml/l)	gmw(ml/l)
2.589483121279841	-0.12798967280737186	-0.005139207502990657
3.578584607642256	-0.1412953139433112	-0.0030520778079759768
4.567686094004557	-0.14289461192628833	-0.0025865343559230854
5.556787580366972	-0.14678339450565095	0.0006524238171548291
6.5458890667292735	-0.14937931581736755	0.006174705335028307
7.5349905530916885	-0.14925760812271577	0.011894458911293303
8.524092039454104	-0.15731809468255864	0.024835747560293917
9.513193525816405	-0.1640890642642136	0.04120871483112813
10.50229501217882	-0.16901692998449058	0.05416292456260787
11.491396498541121	-0.16938421682359991	0.07515601104217845
12.480497984903536	-0.14713812547489039	0.08249561755484738
13.469599471265838	-0.13605687061842706	0.10664878325224865
14.458700957628253	-0.13629509407300525	0.13431373591679407
15.447802443990668	-0.1421513367531737	0.1497172329861376
16.43690393035297	-0.13984090308196653	0.15961998587035134
17.426005416715384	-0.14035047310299475	0.16374146913864962
18.415106903077685	-0.14013531913392258	0.16583190628593575
19.4042083894401	-0.14049294592468806	0.16928727034806373
20.393309875802515	-0.13625068377583474	0.17369929207041163
21.382411362164817	-0.13585186719747108	0.17738911460199275
22.37151284852723	-0.14216641375719144	0.18825894589213624
23.360614334889533	-0.14476099715650265	0.19382164036614452
24.349715821251948	-0.14490904168595578	0.1977587470701727
25.33881730761425	-0.14196449401738573	0.20103875035260882
26.327918793976664	-0.13954716377473536	0.2026510054222736
27.31702028033908	-0.13607435228516435	0.2046307610006676
28.30612176670138	-0.14133619024720212	0.20888125417323541
29.295223253063796	-0.13883491476643264	0.2106558479550148
30.284324739426097	-0.13739713765654116	0.21289478919501087
31.273426225788512	-0.13918781115340875	0.21738568080209722
32.26252771215093	-0.13765483387878522	0.220137212758763
33.25162919851323	-0.13474679801098483	0.2213120484450301
34.24073068487564	-0.13213013738401624	0.2246534835637233
35.229832171237945	-0.1279691514274283	0.22613373429325115
36.21893365760036	-0.1253194513013292	0.22762595463553328
37.20803514396266	-0.12585066679721668	0.22926445275623342
38.197136630325076	-0.12227484172715965	0.23207735966240203
39.18623811668749	-0.11942450214116562	0.23389175481721936
40.17533960304979	-0.12146965760125886	0.2401695651179317
41.16444108941221	-0.11786172655230219	0.2425053220517651
42.15354257577451	-0.13709248329793255	0.2642461766282056
43.142644062136924	-0.13253420765596183	0.2680641932485925
44.13174554849934	-0.1297386774632122	0.2717308435913031
45.12084703486164	-0.1386763521097231	0.27912715263022053
46.109948521224055	-0.13626056627898392	0.28240588561497243
47.09905000758636	-0.1361059128971011	0.28265314630933197
48.08815149394877	-0.13296007282096692	0.28587803547611934
49.07725298031107	-0.13231314037886813	0.29028254973306533
50.06635446667349	-0.13098067188751616	0.2946323618475366
51.0554559530359	-0.12759869387719547	0.29875603563473946
52.044557439398204	-0.1319303666797907	0.30679394583076514
53.03365892576062	-0.13303679554592523	0.31538874011120954
54.02276041212292	-0.1405006390028779	0.32523521775555453
55.011861898485336	-0.13626942403225695	0.33042663698160984
56.00096338484775	-0.1327565013021789	0.33219127264172504
56.99006487121005	-0.12879313622544236	0.3386558402180339
57.97916635757247	-0.13348132834985424	0.3460536013445031
58.96826784393477	-0.13221789466863423	0.3493519119951155
59.95736933029718	-0.1319286686674539	0.3521265576886215
60.946470816659485	-0.12921834549260725	0.354392771940701
61.9355723030219	-0.12937340854499993	0.35703416042185687
62.924673789384315	-0.12057474125891228	0.3583321546370824
63.913775275746616	-0.12004761469221642	0.3632510863814848
64.90287676210903	-0.12390432344630121	0.3682359521108526
65.89197824847133	-0.1254886333848611	0.3800220567187858
66.88107973483375	-0.12986737938355153	0.39228089603812083
67.87018122119616	-0.12568819595802488	0.39750703893014067
68.85928270755846	-0.12525115982773258	0.4042789311248016
69.84838419392088	-0.12885310674541095	0.41041904378350824
70.83748568028318	-0.12404943065459721	0.4163903745381261
71.8265871666456	-0.12676877421266042	0.42513042761912523
72.8156886530079	-0.12265297268507626	0.43038969669837285
73.80479013937031	-0.12372198871754084	0.4384515933824837
74.79389162573273	-0.11724490813965611	0.4396889611676043
75.78299311209503	-0.11574721233101457	0.4426464075515681
76.77209459845744	-0.11156512023528586	0.4468542414128147
77.76119608481974	-0.1112020642783496	0.4522223934022141
78.75029757118216	-0.10823334105756463	0.45338042971108367
79.73939905754457	-0.10183100321464832	0.45615151251482494
80.72850054390688	-0.09384762004897214	0.4572522517695485
81.71760203026929	-0.09188003674395255	0.4657427938981833
82.70670351663159	-0.09748615500310587	0.4805165647990317
83.695805002994	-0.08862699470330895	0.4821097638704838
84.68490648935631	-0.0947176935147776	0.4899133427111002
85.67400797571872	-0.09071690660969513	0.49364282654498814
86.66310946208114	-0.08628047584223521	0.49574989350441345
87.65221094844344	-0.08683719060988933	0.5079140445038095
88.64131243480585	-0.09040760716448726	0.5189497186482857
89.63041392116816	-0.08901746493628175	0.5249124922237514
90.61951540753057	-0.08749945091616407	0.5340081305576304
91.60861689389299	-0.08506643460949788	0.5443318638262021
92.59771838025529	-0.0876779713898932	0.5569809453747352
93.5868198666177	-0.08848997731626355	0.5655664128423439
94.57592135298	-0.09371042459117822	0.5803203110249646
95.56502283934242	-0.09799456691170393	0.5918939852867805
96.55412432570472	-0.10055519778258293	0.6056011475165782
97.54322581206713	-0.09788905611640042	0.6144617615444425
98.53232729842955	-0.1035737481713379	0.6255060387381889
99.52142878479185	-0.10194788574605242	0.6291447033822966
100.51053027115427	-0.10077582886521422	0.6364835040087627
101.49963175751657	-0.10458535014570502	0.6442325161725404
102.48873324387898	-0.10707887968588645	0.6541739926492447
103.4778347302414	-0.10811948060918686	0.6602371524333573
104.4669362166037	-0.10697473430310044	0.6616017223980422
105.45603770296611	-0.09311454954527403	0.664742676441647
106.44513918932842	-0.085623039122236	0.6692647059430249
107.43424067569083	-0.09045319875655826	0.6855034965107543
108.42334216205313	-0.09511850366106515	0.7059644377194223
109.41244364841555	-0.09886974900205081	0.7211660750742976
110.40154513477796	-0.09732525132947151	0.7276528086983863
111.39064662114026	-0.09523928371987993	0.7364166428938965
112.37974810750268	-0.10355718654829184	0.7507249363430777
113.36884959386498	-0.09679090972228502	0.7628162537492176
114.3579510802274	-0.09635053983144302	0.7746601672862968
115.34705256658981	-0.1014644034558201	0.7884720864528297
116.33615405295211	-0.0925434973945008	0.7932757089075118
117.32525553931453	-0.09150957035633475	0.7967847095661503
118.31435702567683	-0.08587640980952892	0.8051871659329436
119.30345851203924	-0.08588109288373612	0.816164050225746
120.29255999840154	-0.08436134736488672	0.8286021415064797
121.28166148476396	-0.0838252596044264	0.8377016972737582
122.27076297112637	-0.08249548661767366	0.8579083484178357
123.25986445748867	-0.08552074600206817	0.8685903422555843
124.24896594385109	-0.07811337009542554	0.8784274385274875
125.23806743021339	-0.07741676240961712	0.8899632317651965
126.2271689165758	-0.07726730548170081	0.8936235969019956
127.21627040293822	-0.07442333624480812	0.9084835286001318
128.20537188930052	-0.07564776633949795	0.9207924727359036
129.19447337566294	-0.06705571756509428	0.938901548632569
130.18357486202524	-0.06385318817187174	0.9476289515067425
131.17267634838765	-0.06582415044478093	0.9654631604652174
132.16177783474996	-0.06743245441254211	0.9866620686094234
133.15087932111237	-0.06977108318165334	1.0054846824258121
134.13998080747473	-0.06990498877531512	1.01560705275846
135.1290822938371	-0.06047438287592493	1.0269206760425922
136.1181837801995	-0.06062390647335277	1.0446574019260824
137.10728526656186	-0.0645494017381795	1.064646313812768
138.09638675292422	-0.06296594849526153	1.077035034874505
139.08548823928658	-0.046994091682642763	1.0905237606835403
140.07458972564893	-0.04575393575801722	1.1020142777482622
141.0636912120113	-0.04381331946054592	1.1349524377177462
142.0527926983737	-0.029979498853110458	1.152349241406863
143.04189418473607	-0.0474483859742994	1.1986507356385594
144.03099567109842	-0.043231661848358416	1.211115258586831
145.02009715746078	-0.0348656163718628	1.2419774993300523
146.00919864382314	-0.03005910456968633	1.2763445345899418
146.9983001301855	-0.03279536963684393	1.3197948041352363
147.9874016165479	-0.04009765094697733	1.350284145702649
148.97650310291027	-0.024795723769964174	1.355133239143889
149.96560458927263	-0.01251683881218811	1.3758177904284856
150.954706075635	0.015492082705800322	1.398327444143691
151.94380756199735	0.02625686767947946	1.4283754184914519
152.9329090483597	0.05270604968396266	1.4735040545013365
153.92201053472212	0.07847355829683407	1.5117429887181322
154.91111202108448	0.11753935789126947	1.5583722630675447
155.90021350744684	0.1841584180174003	1.589575121724128
156.8893149938092	0.7049449790808548	1.4736748443454095
157.87841648017155	1.2767386398920963	1.3141414603801007
158.8675179665339	1.6642157592118898	1.2374377688537055
159.85661945289633	1.814720020089228	1.2092135354037912
160.84572093925868	2.1241633838871308	1.1474205218100193
161.83482242562104	2.426139106859228	1.111865810257527
162.8239239119834	2.7412176679016813	1.0840831137772942
163.81302539834576	2.889789058239311	1.0906896936724535
164.80212688470812	2.923525840799109	1.0821028078023243
165.79122837107053	2.9700731620334144	1.0752979245602263
166.7803298574329	3.0062062222634203	1.082683614374601
167.76943134379525	3.0480210710613784	1.0988245060725836
168.7585328301576	3.2193910833553194	1.1071957312988239
169.74763431651996	3.1884036772607667	1.113314806673136
170.73673580288232	3.383134277891101	1.1428879591359267
171.72583728924474	3.4996476133749987	1.1500701940066604
172.7149387756071	3.5654078450463995	1.164314316965773
173.70404026196945	3.5639939913599563	1.183722874788432
174.6931417483318	3.623768582222118	1.210786570593383
175.68224323469417	3.7235772914268894	1.2240760731499196
176.67134472105653	3.723891126413676	1.2585299835941195
177.66044620741894	3.783915170218011	1.2832342373081618
178.6495476937813	3.8459378799514665	1.2778680571843284
179.63864918014366	3.885487240787321	1.3027006754099189
180.62775066650602	3.978566206283802	1.3369076791848005
181.61685215286838	4.041526982067536	1.36899448557378
182.60595363923073	4.033484934213848	1.409750447597725
183.59505512559315	4.107235389453798	1.4213360042047898
184.5841566119555	4.1258607354313686	1.4775962668683251
185.57325809831787	4.171086327465668	1.5412243631344087
186.56235958468022	4.196122154436509	1.5680806714537885
187.55146107104258	4.2200524472474505	1.6038313303441263
188.54056255740494	4.29621660248328	1.6249758537529535
189.52966404376735	4.355316244682906	1.6483806408564607
190.5187655301297	4.439782100132288	1.6821775007146493
191.50786701649207	4.4679559427983735	1.7303711964120512
192.49696850285443	4.520562053270327	1.792219775153214
193.4860699892168	4.593848502010974	1.8683483964747316
194.47517147557915	4.6905902807911435	1.9690320791415274
195.46427296194156	4.748604617116675	2.0902903885563533
196.45337444830392	4.783607635781454	2.172818335470557
197.44247593466628	4.823826584837717	2.211482934010515
198.43157742102863	4.8649379968460895	2.3757844591738313
199.420678907391	4.909008608942466	2.4333920399900792
200.40978039375335	4.931792598434605	2.4909605992253425
201.39888188011577	4.959340315963914	2.512523740703085
202.38798336647812	4.995579177410783	2.621276799037007
203.37708485284048	5.1773494471764	2.6962926954414765
204.36618633920284	5.168785218905299	3.279110693223946
205.3552878255652	5.226911630334162	3.5476982904350085
206.34438931192756	5.25057315948645	3.7159990690943214
207.33349079828997	5.274825635907208	3.7773112140083627
208.32259228465233	5.282074752262192	3.8000982944227117
209.3116937710147	5.294193628243699	3.8207693477041293
210.30079525737705	5.305703665127899	3.8222545941800004
211.2898967437394	5.308769435125063	3.822685731866146
212.27899823010176	5.310532810564825	3.823678981018755
213.26809971646418	5.31511491019259	3.8251617333168815
214.25720120282654	5.315685973689495	3.8249147308670843
215.2463026891889	5.318542972150613	3.8246688917494898
216.23540417555125	5.317846660221182	3.8248870518489024
217.2245056619136	5.318728125143121	3.8243872572850592
218.21360714827597	5.319366948948078	3.824978403943247
219.20270863463838	5.31567552212889	3.825057721437011
220.19181012100074	5.316611175463966	3.82530019002018
221.1809116073631	5.315030067151347	3.8260862945273444
222.17001309372546	5.317614929399868	3.8264812911890025
223.15911458008782	5.31639636685256	3.8282701950023044
224.14821606645017	5.313752238427092	3.82859122780779
225.1373175528126	5.313124377447524	3.8292306180664437
226.12641903917495	5.311227873338901	3.8301088819078526
227.1155205255373	5.311173223650248	3.830821727393816
228.10462201189966	5.310777864934413	3.832236781296161
229.09372349826202	5.306600492470994	3.8332773253007084
230.08282498462438	5.307545946852571	3.834198425331498
231.0719264709868	5.304886454577157	3.834616916881478
232.06102795734915	5.30218927698186	3.8348095307873318
233.0501294437115	5.300717653430977	3.834698342327202
234.03923093007387	5.296889577064645	3.8345859400321642
235.02833241643623	5.293433242739031	3.834414327519387
236.0174339027986	5.291787106857661	3.8343984394007755
237.006535389161	5.2834009990839625	3.8337701184654307
237.99563687552336	5.271157933144914	3.832572911940287
238.98473836188572	5.254067314855511	3.8322064419142245
239.97383984824808	5.236646474941971	3.8305801757101
