# Supplementary material for: A West Antarctic grounding-zone environment shaped by episodic water flow
Source: Nat Geosci. 2025 May 12;18(5):389–95. doi: 10.1038/s41561-025-01687-3 (PMC12075004; doi:10.1038/s41561-025-01687-3)
Supplement: Supplementary file 4 — .csv files of all velocity profiling and temperature, salinity and turbidity casts. .csv files of water-mass estimates. [file 41561_2025_1687_MOESM4_ESM.zip › kis2watermasses7.csv]

heightabovefloor(m)	sgw(ml/l)	gmw(ml/l)
2.589483121279841	0.12665895589329731	0.02711211494361935
3.578584607642256	0.12316527270255079	0.030421159120509838
4.567686094004557	0.11035362665120989	0.030219700661777336
5.556787580366972	0.12377258400626164	0.03134140249132871
6.5458890667292735	0.12198244493479045	0.03582311696879962
7.5349905530916885	0.11534113300945899	0.04419246495892752
8.524092039454104	0.11577420527401573	0.0514486953839438
9.513193525816405	0.12387014929063356	0.05906722249557351
10.50229501217882	0.11684956965153027	0.0794258301517393
11.491396498541121	0.12435965231212542	0.09261929968377992
12.480497984903536	0.11645115783098661	0.1449943089648644
13.469599471265838	0.10625352358878806	0.16668498100308055
14.458700957628253	0.10760629293207327	0.1791267942188078
15.447802443990668	0.11483550901606508	0.18364409949819208
16.43690393035297	0.11443597768367324	0.19054325928603139
17.426005416715384	0.11099981853186522	0.20477104019049877
18.415106903077685	0.11174132605388758	0.2103793713079287
19.4042083894401	0.11932133811056252	0.2260377597346034
20.393309875802515	0.11254056877179103	0.2305210064545534
21.382411362164817	0.11584843772418876	0.23587892081053705
22.37151284852723	0.10877427104354369	0.2406454829058767
23.360614334889533	0.11644026561883083	0.24392809144959934
24.349715821251948	0.11373749201502521	0.24668241558802376
25.33881730761425	0.1121653881942706	0.25277089361684174
26.327918793976664	0.10590716345210278	0.2566250157378089
27.31702028033908	0.1067564078533284	0.26057875761539007
28.30612176670138	0.1139670827090896	0.2660262758464519
29.295223253063796	0.11737270542211274	0.25409254195418857
30.284324739426097	0.11772120126811982	0.25156174458347025
31.273426225788512	0.12721634876949395	0.2512335848067808
32.26252771215093	0.11825056814203029	0.25364729976045175
33.25162919851323	0.11536881515402313	0.2683374848293875
34.24073068487564	0.11298743820087252	0.26848182998839926
35.229832171237945	0.1140245000848513	0.2736534487651225
36.21893365760036	0.10605232537380127	0.274997225012402
37.20803514396266	0.10612425189385045	0.28251807249965616
38.197136630325076	0.10574974349302102	0.29118100154819193
39.18623811668749	0.10932700460068995	0.29568764240401896
40.17533960304979	0.10481989116988717	0.3015497424153147
41.16444108941221	0.10938992743396896	0.30396324457710827
42.15354257577451	0.11415874196894928	0.3037640850667279
43.142644062136924	0.10335470260762235	0.31445404068937666
44.13174554849934	0.10665225479721945	0.32483149018470026
45.12084703486164	0.10451898646315778	0.32772779444087535
46.109948521224055	0.10800066211760077	0.33280962212853954
47.09905000758636	0.11205853756934274	0.33477209951860437
48.08815149394877	0.11695730235974135	0.33677836387189475
49.07725298031107	0.10680394804878225	0.33844609444751017
50.06635446667349	0.1059690019736173	0.33900059663522913
51.0554559530359	0.11994216666515725	0.3388039521933867
52.044557439398204	0.12216756666680656	0.3379328047093088
53.03365892576062	0.11459891510512278	0.3399568518409625
54.02276041212292	0.10919314427283557	0.3450764168348874
55.011861898485336	0.10866478781073531	0.35422370740829173
56.00096338484775	0.11727968066399896	0.35554990686525645
56.99006487121005	0.12196800002329697	0.36215652327130754
57.97916635757247	0.11570202363020084	0.37007200175376626
58.96826784393477	0.12840307023208195	0.3704028415903044
59.95736933029718	0.13757696118987925	0.3679697734350051
60.946470816659485	0.13540049935903303	0.37339298346803046
61.9355723030219	0.12432734587664027	0.3818841492498892
62.924673789384315	0.11057966646734355	0.39490489720870725
63.913775275746616	0.12221045371384756	0.3893149621283591
64.90287676210903	0.11914468918086563	0.39501392177141
65.89197824847133	0.11670498724245534	0.4032769940699675
66.88107973483375	0.12350977036735417	0.40486788389348227
67.87018122119616	0.1319687256766716	0.40846285891015965
68.85928270755846	0.13661358147556604	0.41318584656610907
69.84838419392088	0.13617330108460274	0.4156025575301643
70.83748568028318	0.14669379503220245	0.41683209184560016
71.8265871666456	0.1404752732858925	0.4198709151263826
72.8156886530079	0.14415063585129637	0.4357589804284426
73.80479013937031	0.14837662669128948	0.4464501385097724
74.79389162573273	0.14123449347606695	0.4540765878878359
75.78299311209503	0.1186314876321783	0.4730159662458964
76.77209459845744	0.12708047181746965	0.4785623588527469
77.76119608481974	0.1306322599420065	0.4814215463632395
78.75029757118216	0.13583456261699187	0.4828030486586823
79.73939905754457	0.12212771985924128	0.5140079657601354
80.72850054390688	0.12195949986114923	0.5136220710556607
81.71760203026929	0.12336143320671093	0.5195183048502785
82.70670351663159	0.12964807260470232	0.5154543654305809
83.695805002994	0.12422314658091516	0.5158891851961611
84.68490648935631	0.12799823757537845	0.5271233916811381
85.67400797571872	0.1526654090195875	0.5352008308969806
86.66310946208114	0.1380623433447851	0.5544202956839834
87.65221094844344	0.13179672732557288	0.5844289094512953
88.64131243480585	0.13436187962078128	0.5843384911913385
89.63041392116816	0.14492918649656164	0.5821884125481959
90.61951540753057	0.1409889209885264	0.5834141697294469
91.60861689389299	0.1496118256410086	0.5815565177294942
92.59771838025529	0.13533006696023087	0.5891544252623904
93.5868198666177	0.15156961005565905	0.5867978729836891
94.57592135298	0.15297999804891713	0.5923486080738355
95.56502283934242	0.1453059598590914	0.59844305810239
96.55412432570472	0.14777003368010486	0.6025713998800151
97.54322581206713	0.15645358178253335	0.602984867794621
98.53232729842955	0.1502883043586601	0.6102911958058443
99.52142878479185	0.1555525049291278	0.6251577923527558
100.51053027115427	0.1505962103685214	0.6471108870526973
101.49963175751657	0.13482881026778423	0.667507626498076
102.48873324387898	0.11710294576013375	0.6904662953455653
103.4778347302414	0.11483735819806938	0.6924859631393027
104.4669362166037	0.12475678375110862	0.6975224875567377
105.45603770296611	0.1272743501412179	0.6999928781521867
106.44513918932842	0.13953418052755132	0.7071408122070572
107.43424067569083	0.12356082535612875	0.7124206521507243
108.42334216205313	0.14012802508286	0.718861841457234
109.41244364841555	0.1401401870768697	0.744441874867214
110.40154513477796	0.137002803182686	0.7540593058389925
111.39064662114026	0.1471198131081469	0.761690870373995
112.37974810750268	0.13779425227365902	0.7696557446262969
113.36884959386498	0.13883973719748072	0.7931769773399839
114.3579510802274	0.13845727761670654	0.8016208706245569
115.34705256658981	0.14183715461924506	0.8115579009898514
116.33615405295211	0.14715307035659267	0.819092248057901
117.32525553931453	0.14539974942059097	0.8337534386218343
118.31435702567683	0.15551204960206583	0.8428918675756933
119.30345851203924	0.15181272421742914	0.8584865594625869
120.29255999840154	0.1411927729005843	0.8778218022570441
121.28166148476396	0.1482837000397091	0.8852244468247167
122.27076297112637	0.15016748244431122	0.9122525719249839
123.25986445748867	0.16164315589667955	0.916968515281052
124.24896594385109	0.15974943275924833	0.943306479700046
125.23806743021339	0.13766730827408352	0.9717289078702813
126.2271689165758	0.159652741822685	0.9809439134336578
127.21627040293822	0.16431591521865874	0.9982318937896044
128.20537188930052	0.1581006200642764	1.0203896201316187
129.19447337566294	0.16702368838376933	1.027215985735699
130.18357486202524	0.162572242344762	1.0487937390641564
131.17267634838765	0.18315306012779722	1.0763549657584606
132.16177783474996	0.1756862354260292	1.1117773089203606
133.15087932111237	0.17639687042077443	1.124793978612688
134.13998080747473	0.1662648870832491	1.1542961528935485
135.1290822938371	0.16442311121347167	1.1816781343498641
136.1181837801995	0.19355823634216068	1.1916431351512888
137.10728526656186	0.18002588343266762	1.2186708939170496
138.09638675292422	0.1914310307976308	1.2277477861192576
139.08548823928658	0.19043696296343318	1.2651328522040455
140.07458972564893	0.188935814397949	1.3008502178245462
141.0636912120113	0.1873550804692689	1.338201185910244
142.0527926983737	0.20425570345200214	1.3654530200938908
143.04189418473607	0.19580031275963264	1.4193844428264526
144.03099567109842	0.21756547126766265	1.4308244117438624
145.02009715746078	0.21259483208557137	1.4640414047724153
146.00919864382314	0.22599913803692942	1.4880117204283019
146.9983001301855	0.2232358335164927	1.5473316806604311
147.9874016165479	0.2437263467353477	1.5702866812250114
148.97650310291027	0.28803751350516804	1.5879756982311921
149.96560458927263	0.3726241451263118	1.677019741675199
150.954706075635	1.016955504599111	1.573199786205641
151.94380756199735	1.310004645315823	1.4605835221176513
152.9329090483597	1.6940488584923965	1.3483427165188975
153.92201053472212	1.8644313159187527	1.2743303297279955
154.91111202108448	1.906962682500651	1.2765564229351436
155.90021350744684	1.9238930942484658	1.2768531954406723
156.8893149938092	2.292337471805934	1.209999249621256
157.87841648017155	2.8590832808666136	1.1998865714184301
158.8675179665339	2.944189562541353	1.202651376190502
159.85661945289633	3.317113842385825	1.0981961106400342
160.84572093925868	3.5514773014996814	1.0836429925394377
161.83482242562104	3.630677377752569	1.0905165200657632
162.8239239119834	3.690153829913316	1.0941676991140974
163.81302539834576	3.684290735760351	1.0905254972343426
164.80212688470812	3.717041429894367	1.0859577969003573
165.79122837107053	3.813023127042579	1.0779320657849827
166.7803298574329	3.864336930885999	1.1186933111718187
167.76943134379525	3.9412547949706083	1.1372854631951785
168.7585328301576	4.080612388333599	1.1789148525089546
169.74763431651996	4.106160866166777	1.1753346768983413
170.73673580288232	4.152076838893487	1.1577024678703087
171.72583728924474	4.197634493042911	1.1799848383083684
172.7149387756071	4.235190011352532	1.1890286377703714
173.70404026196945	4.279882528303917	1.2040344373174217
174.6931417483318	4.33033432107961	1.223539799083007
175.68224323469417	4.431099227772802	1.2971697647235407
176.67134472105653	4.512751612393878	1.3622783017141653
177.66044620741894	4.590091096427807	1.4119597611016663
178.6495476937813	4.608940521323399	1.3977193365333558
179.63864918014366	4.6585894190816575	1.3976236260206303
180.62775066650602	4.683820227038491	1.399936223801092
181.61685215286838	4.699328703632202	1.434398592259475
182.60595363923073	4.706714747458649	1.4414886332566628
183.59505512559315	4.7139690419902545	1.4734364869276892
184.5841566119555	4.701679462348378	1.5052689147506306
185.57325809831787	4.704639918260167	1.5575059169160914
186.56235958468022	4.737955947733144	1.540015465270536
187.55146107104258	4.6682202497152865	1.6683187728027864
188.54056255740494	4.794168167468379	1.7146281971237396
189.52966404376735	4.9466865632769625	1.809369102243215
190.5187655301297	4.9682022690014875	1.844240435937372
191.50786701649207	4.960536645345629	1.8885430710330855
192.49696850285443	4.943060826538338	2.0806712681561956
193.4860699892168	4.98473792036413	2.126275781303205
194.47517147557915	5.043395770611312	2.1927202375749877
195.46427296194156	5.059350183715366	2.244609921991297
196.45337444830392	5.058926396391129	2.253280659813482
197.44247593466628	5.1031437085247875	2.292329520933206
198.43157742102863	5.10836835085664	2.310772470757016
199.420678907391	5.123735553943665	2.33860250893011
200.40978039375335	5.140385898285555	2.3680255586137338
201.39888188011577	5.220406396760893	2.428007997324142
202.38798336647812	5.224855878040725	2.5004040489188792
203.37708485284048	5.213050744198	2.6868469635990873
204.36618633920284	5.155617808401045	3.015724784011322
205.3552878255652	5.177465368087432	3.05696265886619
206.34438931192756	5.170038240612952	3.1316576665760376
207.33349079828997	5.195400194514991	3.170000432125272
208.32259228465233	5.210289573007756	3.1982981201527956
209.3116937710147	5.264608584345226	3.325469425353017
210.30079525737705	5.326056756389794	3.3920527627218773
211.2898967437394	5.435411340063599	3.6232340023986582
212.27899823010176	5.467231350670528	3.7074569050062713
213.26809971646418	5.51400597952434	3.7365050743566317
214.25720120282654	5.501931297545078	3.7873624942145
215.2463026891889	5.5010469659767764	3.784263123829821
216.23540417555125	5.523172655678323	3.7877362242165082
217.2245056619136	5.524712007183666	3.7957413257667296
218.21360714827597	5.527647581205973	3.7943381598016477
219.20270863463838	5.525999230108632	3.794510261899058
220.19181012100074	5.5242513505375115	3.807875093997117
221.1809116073631	5.525107588989075	3.8142315597540004
222.17001309372546	5.533976226433007	3.8158103990386945
223.15911458008782	5.515570579289815	3.8175784161573114
224.14821606645017	5.525684782712953	3.817792148756466
225.1373175528126	5.523334388285177	3.818021067077455
226.12641903917495	5.514731286729462	3.8186423679134673
227.1155205255373	5.526331179292726	3.8170434754161873
228.10462201189966	5.515245237242272	3.8171159189847703
229.09372349826202	5.517759040419436	3.816674610777803
230.08282498462438	5.51737202757069	3.8174476010979763
231.0719264709868	5.508580228627276	3.8189042688606056
232.06102795734915	5.516744823528633	3.8194458983495565
233.0501294437115	5.514146587657884	3.817971139512913
234.03923093007387	5.4999247098853035	3.819475724673508
235.02833241643623	5.515649763236689	3.819322500613028
236.0174339027986	5.504385619053478	3.8223859342952333
237.006535389161	5.516088192569348	3.824106355239974
237.99563687552336	5.508210618582715	3.824581110232134
238.98473836188572	5.502761102569496	3.8245750071388778
239.97383984824808	5.509923557541549	3.8268100849361195
