# Supplementary material for: A West Antarctic grounding-zone environment shaped by episodic water flow
Source: Nat Geosci. 2025 May 12;18(5):389–95. doi: 10.1038/s41561-025-01687-3 (PMC12075004; doi:10.1038/s41561-025-01687-3)
Supplement: Supplementary file 4 — .csv files of all velocity profiling and temperature, salinity and turbidity casts. .csv files of water-mass estimates. [file 41561_2025_1687_MOESM4_ESM.zip › kis2watermasses8.csv]

heightabovefloor(m)	sgw(ml/l)	gmw(ml/l)
2.589483121279841	0.22455438039715794	0.026946077560807014
3.578584607642256	0.20799961547849585	0.029179966882306636
4.567686094004557	0.2077417835528777	0.030876335794344865
5.556787580366972	0.21369140942568438	0.03125639591099722
6.5458890667292735	0.21401931907035038	0.03736187064477707
7.5349905530916885	0.22714278408140395	0.0421795266256835
8.524092039454104	0.21262516722551258	0.06523907676705236
9.513193525816405	0.21623790742229917	0.08593631528887206
10.50229501217882	0.20619518457812802	0.10864589324352016
11.491396498541121	0.2009690749514895	0.12325792771505445
12.480497984903536	0.205410596443738	0.1522014990570431
13.469599471265838	0.2072382419686866	0.16120436178655026
14.458700957628253	0.21132156553276227	0.17011050491817545
15.447802443990668	0.208130682671404	0.1860632905186672
16.43690393035297	0.20943985486362002	0.19352936129983123
17.426005416715384	0.20521031995730232	0.21214829681297798
18.415106903077685	0.19938857705181115	0.22359973801189922
19.4042083894401	0.19873848688446888	0.22746563935814418
20.393309875802515	0.20038343203367773	0.22785548665691552
21.382411362164817	0.19790391787132988	0.2291435969142869
22.37151284852723	0.20561321882285244	0.23019224979236105
23.360614334889533	0.2109008560064759	0.22760192629714213
24.349715821251948	0.19372724086804527	0.22871771348490658
25.33881730761425	0.19490010943506267	0.2313353208529063
26.327918793976664	0.20200478273968253	0.2395245243009842
27.31702028033908	0.19746206527509455	0.2640808664145568
28.30612176670138	0.2011071330547869	0.2673718106774665
29.295223253063796	0.20779344523703272	0.26585574432091263
30.284324739426097	0.20683201900487688	0.2698486218477234
31.273426225788512	0.20059054248415595	0.270641268379903
32.26252771215093	0.20320540624147543	0.27420627495316396
33.25162919851323	0.18819453308932077	0.2768233615490546
34.24073068487564	0.20291189898583514	0.277526604458312
35.229832171237945	0.1948343727964947	0.2759324459014594
36.21893365760036	0.19805024249762374	0.2746879917426982
37.20803514396266	0.20184746683102178	0.2755583578011604
38.197136630325076	0.20638642936072787	0.2780663017795556
39.18623811668749	0.20768432556082644	0.2818709543246521
40.17533960304979	0.20013550725069587	0.2856474127849531
41.16444108941221	0.2026424188696074	0.28672357051548586
42.15354257577451	0.20515458025752942	0.285374834497607
43.142644062136924	0.20934790560377567	0.29014684379525635
44.13174554849934	0.20449909271738934	0.2967711933009289
45.12084703486164	0.1935079479826075	0.32067399315411904
46.109948521224055	0.1912374485713858	0.32031282138536504
47.09905000758636	0.19731680291447795	0.3227814752740742
48.08815149394877	0.20182210923680666	0.3325394938347137
49.07725298031107	0.20587761903475113	0.333771585906788
50.06635446667349	0.21091860870875148	0.33651129186668427
51.0554559530359	0.20073133648790586	0.3425207565271838
52.044557439398204	0.1982050486338709	0.3460196167010094
53.03365892576062	0.20700354511561128	0.34964665850311355
54.02276041212292	0.20123591335578644	0.35524041203301293
55.011861898485336	0.20631152523159718	0.3577942614316188
56.00096338484775	0.21501791286618394	0.36406986968714966
56.99006487121005	0.219777460104058	0.3668432814951506
57.97916635757247	0.22561329378237974	0.36803487323418965
58.96826784393477	0.2290409887296875	0.3717483826075417
59.95736933029718	0.21664431720094227	0.39557823470579584
60.946470816659485	0.2189652370442844	0.39455105587188755
61.9355723030219	0.22653708924623353	0.38593396098275745
62.924673789384315	0.2363947908945785	0.38753535890553303
63.913775275746616	0.21311109601099595	0.41226978131122755
64.90287676210903	0.2007300680244786	0.4208085803527392
65.89197824847133	0.21076374161097786	0.4160264804050825
66.88107973483375	0.19683176073891537	0.42253286677652424
67.87018122119616	0.2297213344881133	0.4171137509804756
68.85928270755846	0.23624346155340875	0.418925347704791
69.84838419392088	0.2363569748835179	0.4213499528098843
70.83748568028318	0.2324950385142342	0.42135669692562455
71.8265871666456	0.23655756341751408	0.42351791258459476
72.8156886530079	0.22545193818721251	0.4433504465048118
73.80479013937031	0.23241494906297358	0.44542543800067047
74.79389162573273	0.23219292252148027	0.4452920996401032
75.78299311209503	0.22780283733974585	0.44778286327180145
76.77209459845744	0.24478513946802655	0.45970835870011956
77.76119608481974	0.23663332795031275	0.47045156968762014
78.75029757118216	0.23505710452511788	0.4877399390328143
79.73939905754457	0.23569260438964126	0.4989912573654841
80.72850054390688	0.24169682444428517	0.5020135016030791
81.71760203026929	0.2368973009841118	0.5066736909753184
82.70670351663159	0.2475605308401305	0.5150639907086076
83.695805002994	0.23512036403549394	0.5274440352646201
84.68490648935631	0.24850963932551087	0.5381419790873372
85.67400797571872	0.24781929720252044	0.5523178071664715
86.66310946208114	0.2494139062075853	0.5614462693885878
87.65221094844344	0.2510368230522189	0.5684033201685543
88.64131243480585	0.23803533773532276	0.5769130091129316
89.63041392116816	0.25164639761562635	0.5830165306328932
90.61951540753057	0.24700788015057135	0.5877144582669548
91.60861689389299	0.2465135617971921	0.6196614311853902
92.59771838025529	0.24641284346808076	0.629952310147363
93.5868198666177	0.2508432846609269	0.6337244752666966
94.57592135298	0.24888228377204938	0.6344673741921668
95.56502283934242	0.26766031062073137	0.6208357306066954
96.55412432570472	0.2604116356817505	0.6253713194150305
97.54322581206713	0.2629616272664756	0.6374906702939411
98.53232729842955	0.25674472780458024	0.6429359452780786
99.52142878479185	0.27485648910734245	0.6497466880998747
100.51053027115427	0.2576855476340486	0.6571487377531406
101.49963175751657	0.26696000707587864	0.6724007046204344
102.48873324387898	0.27436255818184374	0.6794773667389747
103.4778347302414	0.2732914848433939	0.6931798049535945
104.4669362166037	0.27709468795305997	0.7063114393205961
105.45603770296611	0.27585515190330956	0.7250633499703615
106.44513918932842	0.28613714070475826	0.7290185970628008
107.43424067569083	0.280707632637067	0.7379640987309812
108.42334216205313	0.2800176139416969	0.7584838468720486
109.41244364841555	0.27802765858802825	0.7756299089059535
110.40154513477796	0.28114961462752575	0.7986358942852192
111.39064662114026	0.2716345654064285	0.8098925372916148
112.37974810750268	0.2783775022542383	0.8171895011938007
113.36884959386498	0.280075301808952	0.8303957496672619
114.3579510802274	0.30561474287459134	0.8418912515566614
115.34705256658981	0.2875686916698792	0.8665872624650486
116.33615405295211	0.2950463932419932	0.8718834651593955
117.32525553931453	0.30485710349876793	0.8805385262497409
118.31435702567683	0.302281390215025	0.9027048418225497
119.30345851203924	0.3182367553800155	0.9253585780746235
120.29255999840154	0.30738587925885574	0.939640438976178
121.28166148476396	0.31284401598326006	0.9427362549097484
122.27076297112637	0.3288991935171045	0.9572391623204691
123.25986445748867	0.34603459605963344	0.9824401973601646
124.24896594385109	0.34341501784738276	0.9820974814163318
125.23806743021339	0.3725615708988567	1.0002418073929635
126.2271689165758	0.3676342108773946	1.0330051518695302
127.21627040293822	0.35575930607279344	1.0526850543912627
128.20537188930052	0.3660418938841871	1.0619944567429729
129.19447337566294	0.3784712601506309	1.0731264003296774
130.18357486202524	0.3679144542824614	1.1039607442199868
131.17267634838765	0.3743939946849249	1.1311357605331909
132.16177783474996	0.3713047041715827	1.1478745566185662
133.15087932111237	0.3900626242444131	1.1539799071070174
134.13998080747473	0.3958632622861191	1.1766057057015642
135.1290822938371	0.38206501819443606	1.2146997500205836
136.1181837801995	0.4066955039004521	1.212347272232221
137.10728526656186	0.40386120330347075	1.2332223686491093
138.09638675292422	0.4171000230670013	1.2505184809152254
139.08548823928658	0.4257898273466429	1.2747284859125934
140.07458972564893	0.4295197504865745	1.3010783613428323
141.0636912120113	0.44425560894154414	1.3482632574664217
142.0527926983737	0.45048385123019463	1.3786549519594946
143.04189418473607	0.46810888154475067	1.4421217609976145
144.03099567109842	0.46789976417177775	1.4840838268091434
145.02009715746078	0.4650045324506142	1.5621010444991252
146.00919864382314	0.5167449817280036	1.5957140650750132
146.9983001301855	0.5531524308954263	1.7029087707634614
147.9874016165479	0.8979196416560594	1.6641883652369898
148.97650310291027	1.975471634116042	1.3931697052576038
149.96560458927263	2.0546188893503983	1.3553506862863747
150.954706075635	2.646859524080716	1.2122061441825018
151.94380756199735	2.785424619288755	1.1785330038031194
152.9329090483597	2.9794640969790716	1.1053837030586335
153.92201053472212	3.0300018250418965	1.1077220299899642
154.91111202108448	3.114045980467873	1.165069901205972
155.90021350744684	3.356693397913582	1.1332846732416717
156.8893149938092	3.489749646230787	1.1090420840686361
157.87841648017155	3.6234083181129795	1.1109553507895844
158.8675179665339	3.8940643642844135	1.1464926070141574
159.85661945289633	4.059555035751142	1.1636453148979073
160.84572093925868	4.135093028988803	1.1742788269776692
161.83482242562104	4.150146355573928	1.1856585667031039
162.8239239119834	4.21819449493626	1.1978524300148634
163.81302539834576	4.24835426969421	1.202083055626923
164.80212688470812	4.2634063087563385	1.2292793799706234
165.79122837107053	4.26933170171779	1.242005398806748
166.7803298574329	4.310887106024939	1.2465927653072104
167.76943134379525	4.386911364558906	1.2737592990804945
168.7585328301576	4.51851037979938	1.3749815703041997
169.74763431651996	4.6115675856288	1.396184825632369
170.73673580288232	4.695135162065391	1.394261956723806
171.72583728924474	4.729318949512669	1.396058531446647
172.7149387756071	4.8720265973774834	1.4204019556728615
173.70404026196945	4.9276278540291045	1.4258988706156264
174.6931417483318	4.967923528641806	1.435983075402857
175.68224323469417	4.994667312737287	1.4440184594800032
176.67134472105653	5.071339914442735	1.4930590308354257
177.66044620741894	5.10309177916384	1.5072539552120716
178.6495476937813	5.153837880657231	1.5574085087440066
179.63864918014366	5.202164047631635	1.5560142396621128
180.62775066650602	5.228069051105237	1.5776921168180709
181.61685215286838	5.284866319992548	1.6070502741001693
182.60595363923073	5.291979565561974	1.6494210120672905
183.59505512559315	5.33047587212694	1.6327646875556192
184.5841566119555	5.225771087365747	1.8341933605896776
185.57325809831787	5.365638168022832	1.910819177594828
186.56235958468022	5.400663731127985	1.9949463429940542
187.55146107104258	5.441143874192003	2.0238470613248873
188.54056255740494	5.483011992949237	2.146997554848563
189.52966404376735	5.53445505189356	2.169712610204356
190.5187655301297	5.594948552536888	2.2152065342457337
191.50786701649207	5.625577104480458	2.2281338402378594
192.49696850285443	5.663321419669887	2.2369612406392902
193.4860699892168	5.691604209364698	2.2593865306331335
194.47517147557915	5.670874106888854	2.301649756863836
195.46427296194156	5.700355917184739	2.3538094943407435
196.45337444830392	5.773945368522809	2.379935153081341
197.44247593466628	5.720468800004445	2.516974525575074
198.43157742102863	5.65624093185854	2.6301043713401766
199.420678907391	5.671869867233673	2.676132170901454
200.40978039375335	5.66457128676631	2.851839488355021
201.39888188011577	5.619701359993654	3.1068821980310384
202.38798336647812	5.6902065413778296	3.2553006657402346
203.37708485284048	5.702268716745125	3.3248352773347856
204.36618633920284	5.7207067576810156	3.327923068941341
205.3552878255652	5.758319447507326	3.440245059655728
206.34438931192756	5.773974551550189	3.45979084392519
207.33349079828997	5.788669635852904	3.4810930952250314
208.32259228465233	5.808170610376044	3.4983167719599266
209.3116937710147	5.815822536103621	3.5048886408620255
210.30079525737705	5.817415765582361	3.504234441837013
211.2898967437394	5.871773781846257	3.519097170129736
212.27899823010176	5.9288359569810565	3.62837101504994
213.26809971646418	5.946229174275767	3.647631844507689
214.25720120282654	5.974066541112884	3.6678480058174237
215.2463026891889	6.014998240769392	3.7024409318849383
216.23540417555125	6.045677503308014	3.7479905609930277
217.2245056619136	6.041347412811182	3.785062985025201
218.21360714827597	6.0508903508303975	3.784495569448153
219.20270863463838	6.065715071572746	3.795137093200313
220.19181012100074	6.073382119124407	3.7967955422252695
221.1809116073631	6.075865977331603	3.816079392287413
222.17001309372546	6.075039029092697	3.817069042415834
223.15911458008782	6.076260176020806	3.8180888599908007
224.14821606645017	6.077025483425666	3.8197143014691375
225.1373175528126	6.073410400296372	3.8196351308214336
226.12641903917495	6.071335283611025	3.819964635103599
227.1155205255373	6.065082786248166	3.8201378470678153
228.10462201189966	6.069040140113098	3.82065094423291
229.09372349826202	6.077279262645967	3.8204540594727727
230.08282498462438	6.067888199953793	3.820582914430275
231.0719264709868	6.06229363929001	3.8207664614275894
232.06102795734915	6.0708914101289775	3.8208964797605587
233.0501294437115	6.079512478226042	3.8216066586936694
234.03923093007387	6.0755443994814895	3.821814234890645
235.02833241643623	6.067666265752282	3.821644283336532
236.0174339027986	6.056119149864398	3.8225163243653366
237.006535389161	6.074639337632774	3.824914080868909
237.99563687552336	6.063091002544168	3.824563141349641
238.98473836188572	6.057468922024182	3.8250060893270175
239.97383984824808	6.072723077532049	3.82697134811304
