# Supplementary material for: A West Antarctic grounding-zone environment shaped by episodic water flow
Source: Nat Geosci. 2025 May 12;18(5):389–95. doi: 10.1038/s41561-025-01687-3 (PMC12075004; doi:10.1038/s41561-025-01687-3)
Supplement: Supplementary file 4 — .csv files of all velocity profiling and temperature, salinity and turbidity casts. .csv files of water-mass estimates. [file 41561_2025_1687_MOESM4_ESM.zip › kis2watermasses9.csv]

heightabovefloor(m)	sgw(ml/l)	gmw(ml/l)
2.589483121279841	0.14371939690486227	0.05745521557695139
3.578584607642256	0.1180877431048851	0.06377258841168501
4.567686094004557	0.1041244810192243	0.06511881765196019
5.556787580366972	0.10286198467496581	0.06552550918042728
6.5458890667292735	0.1005069034135073	0.06674681410473805
7.5349905530916885	0.10505965265304958	0.06621500616211853
8.524092039454104	0.11406604551881025	0.0654264933047344
9.513193525816405	0.10951477442730675	0.06703213125816396
10.50229501217882	0.09228326497657494	0.07094952428365095
11.491396498541121	0.13098961697857184	0.07137350430428396
12.480497984903536	0.12427449907645403	0.0781171395009276
13.469599471265838	0.12944652078478308	0.09217239307607175
14.458700957628253	0.10848958215963836	0.1834140628539975
15.447802443990668	0.09796893181840553	0.191097093460267
16.43690393035297	0.11575961156279835	0.19812335360063837
17.426005416715384	0.10013274950936965	0.210457470575136
18.415106903077685	0.09281729814729778	0.20861541251277893
19.4042083894401	0.09075677197548271	0.2109622567388596
20.393309875802515	0.11966110186541096	0.21616601620470904
21.382411362164817	0.11801383800088945	0.22253993608781378
22.37151284852723	0.09980027500851053	0.24058469029668547
23.360614334889533	0.093706437466409	0.2438020191905119
24.349715821251948	0.09039246218519716	0.24980179276426917
25.33881730761425	0.0885298429210416	0.25425947321436404
26.327918793976664	0.10702977751978682	0.26264035797970225
27.31702028033908	0.09960068552084471	0.2648193825801565
28.30612176670138	0.09558033951541484	0.27323655956166976
29.295223253063796	0.10825800030891645	0.2827502068612795
30.284324739426097	0.09905048616277826	0.2842347179069383
31.273426225788512	0.09601039595051286	0.28532726913712037
32.26252771215093	0.09791769389702257	0.2857874664075922
33.25162919851323	0.09823414720387402	0.2852359493371758
34.24073068487564	0.10443363756747404	0.2864578428726624
35.229832171237945	0.09049548726385472	0.28730368609126533
36.21893365760036	0.10006176921689232	0.288382099557454
37.20803514396266	0.09426107886200027	0.28956500109235217
38.197136630325076	0.10341728858473294	0.29370213109061843
39.18623811668749	0.11209404923290106	0.3131851162330738
40.17533960304979	0.10832182951687191	0.3168547737529226
41.16444108941221	0.10465494365433241	0.3164094022433935
42.15354257577451	0.10890533377503835	0.31706424811252587
43.142644062136924	0.09856575040350472	0.31435473729164065
44.13174554849934	0.12304328786268467	0.31762357895951887
45.12084703486164	0.11404621576937725	0.3152206595898915
46.109948521224055	0.11916350500310319	0.3160801605287227
47.09905000758636	0.12002280402390209	0.3254669478077716
48.08815149394877	0.12050709385912314	0.3270916106561498
49.07725298031107	0.11928320363971155	0.33198137743986855
50.06635446667349	0.11905124139261047	0.33765073871499945
51.0554559530359	0.11680824613301478	0.35124196982218103
52.044557439398204	0.12059819183298075	0.3570647408013122
53.03365892576062	0.11596850186113337	0.3599924440742497
54.02276041212292	0.12071888772765745	0.3739068192449049
55.011861898485336	0.12648828469868567	0.3802374645249275
56.00096338484775	0.1268425125198374	0.3835879898947786
56.99006487121005	0.13011105969783895	0.3946418036819903
57.97916635757247	0.13663522207440285	0.3967696894086124
58.96826784393477	0.13026986547490488	0.40529439420902447
59.95736933029718	0.1300897558537442	0.4158548617545186
60.946470816659485	0.14178494769979216	0.42868914830650934
61.9355723030219	0.1236980190938136	0.43296436865206284
62.924673789384315	0.12503787491037457	0.4409606753972147
63.913775275746616	0.14151462904815795	0.4462005595044486
64.90287676210903	0.13396622261331084	0.44759080337396734
65.89197824847133	0.13766673533371845	0.4422415837013755
66.88107973483375	0.12868862367343006	0.4464859523432049
67.87018122119616	0.16369417885889978	0.4610242797445573
68.85928270755846	0.1228259362080914	0.4810465925497292
69.84838419392088	0.13398137449217193	0.4909409315092467
70.83748568028318	0.14990172299252577	0.477938933358827
71.8265871666456	0.13940895677626708	0.4808548825851564
72.8156886530079	0.13729962111361613	0.49455580654547315
73.80479013937031	0.12519813210619152	0.5014108183484408
74.79389162573273	0.14024389494979128	0.5085828663409527
75.78299311209503	0.14422053328623902	0.5199439199575594
76.77209459845744	0.14476348444277612	0.5182577846463495
77.76119608481974	0.12605682290407713	0.5237432602894085
78.75029757118216	0.1356351391233642	0.5360471609103071
79.73939905754457	0.14595349912775918	0.5372454793653566
80.72850054390688	0.15013150671529615	0.5474617814067264
81.71760203026929	0.14727463603755603	0.5510953273076017
82.70670351663159	0.13038874347629759	0.5569924362136189
83.695805002994	0.1587714079279443	0.5571041889246555
84.68490648935631	0.13931575284055392	0.5763513812576541
85.67400797571872	0.1329898567310469	0.5899696698651317
86.66310946208114	0.14680852979881248	0.580548472555566
87.65221094844344	0.14864826513238782	0.5929402799175215
88.64131243480585	0.1498662126159563	0.5946521841201039
89.63041392116816	0.16147077002207608	0.6194202137523532
90.61951540753057	0.13467714573483225	0.6249574741189006
91.60861689389299	0.13389281432409753	0.6250450911359022
92.59771838025529	0.1547772831892967	0.6458563767193816
93.5868198666177	0.13925056203605393	0.6444273407739222
94.57592135298	0.16888955601511496	0.6497048086529088
95.56502283934242	0.15978307181894102	0.660829451357948
96.55412432570472	0.167529747638622	0.6671097745597995
97.54322581206713	0.17991608713888238	0.6826920911923987
98.53232729842955	0.16421266831553635	0.7034093906715134
99.52142878479185	0.1470015736464643	0.7122817714826161
100.51053027115427	0.14335222381329457	0.7128435744010929
101.49963175751657	0.15746422857116682	0.7464158388789577
102.48873324387898	0.1613981573729989	0.7553638868662953
103.4778347302414	0.14930083309172362	0.7824344322407992
104.4669362166037	0.15209915106667435	0.7885545083193295
105.45603770296611	0.14506120275768758	0.8082828704113614
106.44513918932842	0.1739853686653533	0.823435099019009
107.43424067569083	0.14488223905751565	0.8319530410691931
108.42334216205313	0.15784699091265425	0.8357574879910771
109.41244364841555	0.16797213571556582	0.8646505510057637
110.40154513477796	0.1890406173789314	0.8676101262233517
111.39064662114026	0.15980181548378586	0.9016438583308236
112.37974810750268	0.17817521626203076	0.9046628446235739
113.36884959386498	0.16661362191083323	0.9238883453343055
114.3579510802274	0.1808929778949255	0.9453016207767669
115.34705256658981	0.17968477122168644	0.9456157554389134
116.33615405295211	0.17405660497532335	0.9729545855057832
117.32525553931453	0.19271049685197122	0.9809686944908422
118.31435702567683	0.18509180246229726	1.0025581356165523
119.30345851203924	0.18988783660282096	1.0344297477900768
120.29255999840154	0.17810527397235074	1.0842395435702645
121.28166148476396	0.19437412825719586	1.0881301732899977
122.27076297112637	0.21751555211246154	1.1005949060749542
123.25986445748867	0.2223453572007381	1.1541992030472004
124.24896594385109	0.21641218573797186	1.1885559871490725
125.23806743021339	0.19534306088449083	1.2675320573251478
126.2271689165758	0.2249922685400195	1.2725441625329572
127.21627040293822	0.22968647744368842	1.3292393943116347
128.20537188930052	0.24419332103737687	1.3731493029214736
129.19447337566294	0.22876518902443543	1.4744841936609656
130.18357486202524	0.25204489189275125	1.5441137147764001
131.17267634838765	0.3117295866957268	1.6213752445802287
132.16177783474996	0.7394899447170102	1.5265183194431138
133.15087932111237	1.919519863361913	1.2481714809528028
134.13998080747473	2.0993338979027314	1.2078786094661416
135.1290822938371	2.521116407540789	1.1424291776532063
136.1181837801995	3.0205156254436774	1.1321234882398985
137.10728526656186	3.1224651644371337	1.1759816138137302
138.09638675292422	3.3992871188504217	1.1655749919612188
139.08548823928658	3.652046657809779	1.0836300306077884
140.07458972564893	3.704377068379212	1.135364494769158
141.0636912120113	3.6915709122504685	1.1490937063236621
142.0527926983737	3.747280178485329	1.154446409123239
143.04189418473607	3.7876186822949873	1.1469093547008014
144.03099567109842	3.8360498920284614	1.119262176167977
145.02009715746078	3.9044680912032566	1.1091780836864953
146.00919864382314	3.959181101150149	1.111125600729985
146.9983001301855	3.996221975118234	1.1179755382215129
147.9874016165479	4.02909170669491	1.1487058767447045
148.97650310291027	4.08358767669991	1.1773440106037723
149.96560458927263	4.11747331603872	1.1931470970022588
150.954706075635	4.160404524177059	1.216375246941331
151.94380756199735	4.165272100295375	1.235035777265919
152.9329090483597	4.179459058727283	1.2631116234421844
153.92201053472212	4.228598834176646	1.2923876635265155
154.91111202108448	4.2302662465762735	1.292310540297572
155.90021350744684	4.2213891495699905	1.2788929152208157
156.8893149938092	4.28166920122544	1.2742339141506867
157.87841648017155	4.340144135583486	1.3343503739900942
158.8675179665339	4.411240946225834	1.3499853040866667
159.85661945289633	4.406463844366991	1.3822223382776184
160.84572093925868	4.555350705393364	1.4474452375877782
161.83482242562104	4.593186197604853	1.6041264009410934
162.8239239119834	4.639032584819044	1.6264642371145144
163.81302539834576	4.66336342111108	1.654361157298543
164.80212688470812	4.6501025922377135	1.6932628427663086
165.79122837107053	4.729198330799551	1.773371797280315
166.7803298574329	4.845362914119849	1.9497323144638325
167.76943134379525	4.8650864216021725	1.991916385627056
168.7585328301576	4.862840760647182	2.0150687797949134
169.74763431651996	4.881526017660207	2.0043424697103993
170.73673580288232	4.858247764919344	2.017611199522528
171.72583728924474	4.931336629669086	2.105420649474238
172.7149387756071	4.931690114304476	2.1396172975372227
173.70404026196945	4.925381999534794	2.1353729071530996
174.6931417483318	4.958538491985278	2.146011456663453
175.68224323469417	4.951869114522202	2.2460245245999526
176.67134472105653	4.962351798104353	2.231844881968576
177.66044620741894	4.971527983904587	2.2737167787093133
178.6495476937813	4.9790259699876955	2.316242856017812
179.63864918014366	5.033774632076731	2.330892383879219
180.62775066650602	5.02310334344407	2.332066849322032
181.61685215286838	5.076266718811736	2.4071110378124847
182.60595363923073	5.143611516510837	2.505667788216749
183.59505512559315	5.141713783019269	2.576553198810377
184.5841566119555	5.20620254824481	2.670128148685912
185.57325809831787	5.173861468601142	2.880511948130511
186.56235958468022	5.199346198002202	3.0218662777196252
187.55146107104258	5.193102477611736	3.1938458091765844
188.54056255740494	5.215250384882317	3.251000509255122
189.52966404376735	5.209633311194406	3.2952938651333743
190.5187655301297	5.216084899301316	3.38441382468429
191.50786701649207	5.265323837945649	3.4070976687942087
192.49696850285443	5.268999240826749	3.4636618072511562
193.4860699892168	5.271231113995969	3.501434088626684
194.47517147557915	5.2649845031376605	3.534457681037949
195.46427296194156	5.327549765851573	3.5755436599632833
196.45337444830392	5.339730630054177	3.595137397829392
197.44247593466628	5.356552971723167	3.601645526371704
198.43157742102863	5.374524052013214	3.6093928308885737
199.420678907391	5.393681307673052	3.6350068894625953
200.40978039375335	5.419525787516653	3.665801293169448
201.39888188011577	5.459833711741394	3.6766046048190186
202.38798336647812	5.465626134386699	3.688329823401751
203.37708485284048	5.492788609538209	3.704286683512374
204.36618633920284	5.524525463908135	3.745595891847199
205.3552878255652	5.530713778077185	3.765501830670085
206.34438931192756	5.551959180524844	3.7689594065647665
207.33349079828997	5.550633782742131	3.773251691534075
208.32259228465233	5.591396719834958	3.782522650039681
209.3116937710147	5.562525064822321	3.793918437946443
210.30079525737705	5.56620277401024	3.7992162889264014
211.2898967437394	5.563807065707938	3.79763981072254
212.27899823010176	5.597802163114404	3.7985791314525863
213.26809971646418	5.585955528406586	3.799183254395198
214.25720120282654	5.573996405896276	3.8000438905532277
215.2463026891889	5.578157884435185	3.8002348031067394
216.23540417555125	5.577362184456606	3.804472663072808
217.2245056619136	5.596103949616591	3.807769411046027
218.21360714827597	5.563916249421555	3.8110760088368862
219.20270863463838	5.570839221248724	3.8100234375451745
220.19181012100074	5.564832666719728	3.810806240474112
221.1809116073631	5.562253300922321	3.812832546080986
222.17001309372546	5.562649912236598	3.8147086207186947
223.15911458008782	5.557469232084048	3.8144783197707284
224.14821606645017	5.539055668029461	3.814636866892115
225.1373175528126	5.541685716059966	3.8173184064346084
226.12641903917495	5.554821161202819	3.8174475376145356
227.1155205255373	5.562736530296403	3.8126747570960955
228.10462201189966	5.585343719904696	3.808756073141699
229.09372349826202	5.5885338248963095	3.8100306921995535
230.08282498462438	5.555488685795572	3.8107857132085976
231.0719264709868	5.575480305562766	3.8114643614619554
232.06102795734915	5.570603580655145	3.812366023911382
233.0501294437115	5.589656592922516	3.811648652372406
234.03923093007387	5.581584300479139	3.8152403589762107
235.02833241643623	5.571118436502438	3.8184445415793613
236.0174339027986	5.588085751890683	3.8180514538583266
237.006535389161	5.581216007121712	3.818797304103263
237.99563687552336	5.565778949781159	3.8166519507005825
238.98473836188572	5.591499900811019	3.815259454117276
239.97383984824808	5.56492787981625	3.816077168827892
