# Supplementary material for: A West Antarctic grounding-zone environment shaped by episodic water flow
Source: Nat Geosci. 2025 May 12;18(5):389–95. doi: 10.1038/s41561-025-01687-3 (PMC12075004; doi:10.1038/s41561-025-01687-3)
Supplement: Supplementary file 5 — Image of sediment core and CT scan (KIS2Sed_nolabels_v3.tif), provenance data (kis2provenance.csv), grain-size data (kis2Grainsize.csv) and density data (kis2CTdensity.csv). [file 41561_2025_1687_MOESM5_ESM.zip]

Archive with 4 entries (4 files):
- kis2provenance.csv
- KIS2Sed_nolabels_v3.tif
- kis2CTdensity.csv
- kis2Grainsize.csv
