# Supplementary material for: A West Antarctic grounding-zone environment shaped by episodic water flow
Source: Nat Geosci. 2025 May 12;18(5):389–95. doi: 10.1038/s41561-025-01687-3 (PMC12075004; doi:10.1038/s41561-025-01687-3)
Supplement: Supplementary file 5 — Image of sediment core and CT scan (KIS2Sed_nolabels_v3.tif), provenance data (kis2provenance.csv), grain-size data (kis2Grainsize.csv) and density data (kis2CTdensity.csv). [file 41561_2025_1687_MOESM5_ESM.zip › kis2provenance.csv]

Top Depth (cm)	Bot. Depth (cm)	Mid point Depth (cm)	143Nd/ 144Nd	2SE	eNd	2SD	87Sr/86Sr	2SE.1	Notes	Unnamed: 10	Unnamed: 11	Unnamed: 12	Unnamed: 13	Depth (m)
1.0	1.5	1.25	0.512315240869972	1.23794355568178e-05	-6.29604379753568	0.298385884968498	0.718679879726448	9.3430729414632e-06				MeanTopThree	-6.44487498248303	0.0125
9.5	10.5	10.0	0.512302245850072	9.57978768325434e-06	-6.54953690378046	0.298385884968498	0.718313483214221	9.63304525099078e-06				MeanUnit4	-7.8238386684254	0.1
15.0	17.0	16.0	0.512305346933575	9.59984534972782e-06	-6.48904424613295	0.298385884968498	0.71777188407191	9.44145215046012e-06						0.16
25.5	26.5	26.0	0.512223346392791	1.16396124788519e-05	-8.08862408189115	0.298385884968498	0.727218453581583	1.03873280986311e-05						0.26
37.0	39.0	38.0	0.512250494205748	1.26794577777934e-05	-7.55905325495965	0.298385884968498	0.725274136928902	9.32711042574302e-06						0.38
50.0	52.0	51.0	0.512365041284698	1.18195880229124e-05	-5.32458996996055	0.298385884968498	0.71361285551906	7.60890261573366e-06						0.51
50.0	52.0	51.0	0.512380744681111	1.43997117892547e-05	-5.01826471875466	0.298385884968498	0.713643986867897	8.74867779034376e-06	Diatomite clast					0.51
