# Supplementary material for: A West Antarctic grounding-zone environment shaped by episodic water flow
Source: Nat Geosci. 2025 May 12;18(5):389–95. doi: 10.1038/s41561-025-01687-3 (PMC12075004; doi:10.1038/s41561-025-01687-3)
Supplement: Supplementary file 5 — Image of sediment core and CT scan (KIS2Sed_nolabels_v3.tif), provenance data (kis2provenance.csv), grain-size data (kis2Grainsize.csv) and density data (kis2CTdensity.csv). [file 41561_2025_1687_MOESM5_ESM.zip › kis2CTdensity.csv]

z	rho
-0.0	1896.4215
-0.000625	1907.8926
-0.00125	1861.3884
-0.001875	1799.9174
-0.0025	1785.8017
-0.003125	1807.5207
-0.00375	1812.2479
-0.004375	1795.9256
-0.005	1793.0992
-0.005625	1747.7851
-0.00625	1664.1322
-0.006875	1641.4298
-0.0075	1658.3802
-0.008125	1644.4959
-0.00875	1648.124
-0.009375	1668.843
-0.01	1707.595
-0.010625	1716.0496
-0.01125	1742.1901
-0.011875	1743.8678
-0.0125	1750.0248
-0.013125	1748.7686
-0.01375	1745.9752
-0.014375	1758.5124
-0.015	1738.9669
-0.015625	1712.0826
-0.01625	1682.4959
-0.016875	1643.7025
-0.0175	1614.5785
-0.018125	1605.8678
-0.01875	1604.2727
-0.019375	1614.6198
-0.02	1616.1322
-0.020625	1587.7686
-0.02125	1536.843
-0.021875	1523.3802
-0.0225	1535.9008
-0.023125	1538.0579
-0.02375	1563.8678
-0.024375	1641.2397
-0.025	1718.9587
-0.025625	1744.2975
-0.02625	1701.9421
-0.026875	1645.0165
-0.0275	1633.9587
-0.028125	1656.7851
-0.02875	1633.2727
-0.029375	1606.0661
-0.03	1599.1736
-0.030625	1587.281
-0.03125	1591.0248
-0.031875	1639.0248
-0.0325	1729.876
-0.033125	1756.3802
-0.03375	1711.0413
-0.034375	1691.4298
-0.035	1663.2562
-0.035625	1650.1818
-0.03625	1636.4545
-0.036875	1666.3388
-0.0375	1753.2479
-0.038125	1811.4298
-0.03875	1808.1322
-0.039375	1779.8264
-0.04	1794.4628
-0.040625	1823.1405
-0.04125	1814.876
-0.041875	1825.8595
-0.0425	1845.0413
-0.043125	1846.8264
-0.04375	1826.2975
-0.044375	1810.8182
-0.045	1835.0744
-0.045625	1827.4132
-0.04625	1792.6777
-0.046875	1776.8182
-0.0475	1720.7355
-0.048125	1710.5207
-0.04875	1717.0744
-0.049375	1713.6116
-0.05	1729.0661
-0.050625	1729.4463
-0.05125	1719.8099
-0.051875	1703.8926
-0.0525	1723.5041
-0.053125	1741.7686
-0.05375	1736.876
-0.054375	1732.5207
-0.055	1744.9504
-0.055625	1733.5207
-0.05625	1704.6198
-0.056875	1686.6116
-0.0575	1669.314
-0.058125	1670.3306
-0.05875	1706.6116
-0.059375	1723.9917
-0.06	1715.7769
-0.060625	1749.8347
-0.06125	1838.8512
-0.061875	1956.5537
-0.0625	2017.9339
-0.063125	2106.4132
-0.06375	2268.6198
-0.064375	2320.6529
-0.065	2348.8099
-0.065625	2330.9339
-0.06625	2336.4545
-0.066875	2314.9421
-0.0675	2248.1901
-0.068125	2197.4132
-0.06875	2223.281
-0.069375	2268.1818
-0.07	2263.1983
-0.070625	2255.2562
-0.07125	2294.3058
-0.071875	2314.7769
-0.0725	2315.4876
-0.073125	2310.2397
-0.07375	2284.8678
-0.074375	2271.7851
-0.075	2297.2479
-0.075625	2303.2149
-0.07625	2288.1818
-0.076875	2267.281
-0.0775	2287.4298
-0.078125	2304.4132
-0.07875	2292.8182
-0.079375	2285.405
-0.08	2279.0826
-0.080625	2279.0331
-0.08125	2287.1736
-0.081875	2287.0909
-0.0825	2281.8512
-0.083125	2278.3636
-0.08375	2279.7686
-0.084375	2270.2149
-0.085	2292.8347
-0.085625	2320.314
-0.08625	2307.438
-0.086875	2289.2645
-0.0875	2284.2231
-0.088125	2292.9669
-0.08875	2288.405
-0.089375	2308.4711
-0.09	2312.4298
-0.090625	2307.3471
-0.09125	2286.7355
-0.091875	2289.2645
-0.0925	2287.1405
-0.093125	2280.6529
-0.09375	2279.1653
-0.094375	2288.0248
-0.095	2305.8099
-0.095625	2319.5455
-0.09625	2310.4132
-0.096875	2293.2479
-0.0975	2303.6198
-0.098125	2307.0413
-0.09875	2304.1983
-0.099375	2291.7851
-0.1	2283.719
-0.100625	2273.719
-0.10125	2266.7603
-0.101875	2255.3306
-0.1025	2271.7934
-0.103125	2270.7355
-0.10375	2271.1405
-0.104375	2257.7273
-0.105	2251.2066
-0.105625	2254.7355
-0.10625	2236.3223
-0.106875	2234.9917
-0.1075	2242.843
-0.108125	2238.2893
-0.10875	2223.8099
-0.109375	2213.1074
-0.11	2204.3719
-0.110625	2195.0661
-0.11125	2190.3884
-0.111875	2198.7769
-0.1125	2184.0909
-0.113125	2169.0
-0.11375	2155.4959
-0.114375	2137.7025
-0.115	2120.4298
-0.115625	2079.9091
-0.11625	2038.7273
-0.116875	2016.876
-0.1175	1992.0331
-0.118125	1962.0826
-0.11875	1914.3471
-0.119375	1897.3636
-0.12	1868.314
-0.120625	1843.3223
-0.12125	1835.8595
-0.121875	1830.719
-0.1225	1825.7438
-0.123125	1821.9835
-0.12375	1799.5289
-0.124375	1789.5868
-0.125	1813.8678
-0.125625	1928.7521
-0.12625	2098.1322
-0.126875	2243.281
-0.1275	2330.719
-0.128125	2342.9669
-0.12875	2352.6694
-0.129375	2363.2231
-0.13	2377.595
-0.130625	2368.2397
-0.13125	2358.5041
-0.131875	2364.2149
-0.1325	2358.8595
-0.133125	2355.0826
-0.13375	2378.4711
-0.134375	2387.0909
-0.135	2380.2479
-0.135625	2375.0083
-0.13625	2363.4793
-0.136875	2350.8264
-0.1375	2361.4298
-0.138125	2361.843
-0.13875	2346.719
-0.139375	2315.1488
-0.14	2301.3884
-0.140625	2308.8182
-0.14125	2315.5289
-0.141875	2329.1488
-0.1425	2357.6364
-0.143125	2374.7521
-0.14375	2377.8512
-0.144375	2380.5372
-0.145	2378.1074
-0.145625	2341.8347
-0.14625	2327.4628
-0.146875	2353.6612
-0.1475	2355.9504
-0.148125	2350.2149
-0.14875	2350.0248
-0.149375	2361.4215
-0.15	2370.6033
-0.150625	2333.1488
-0.15125	2334.9256
-0.151875	2353.5455
-0.1525	2352.4545
-0.153125	2347.5289
-0.15375	2345.6612
-0.154375	2335.9008
-0.155	2335.3306
-0.155625	2349.7934
-0.15625	2336.4132
-0.156875	2326.1653
-0.1575	2341.6529
-0.158125	2342.4876
-0.15875	2338.2397
-0.159375	2349.686
-0.16	2341.4463
-0.160625	2289.4711
-0.16125	2316.124
-0.161875	2348.7521
-0.1625	2345.157
-0.163125	2360.3719
-0.16375	2383.876
-0.164375	2347.1074
-0.165	2318.9504
-0.165625	2298.3223
-0.16625	2236.6529
-0.166875	2173.6694
-0.1675	2183.8512
-0.168125	2239.719
-0.16875	2317.2893
-0.169375	2350.3388
-0.17	2343.686
-0.170625	2325.4793
-0.17125	2335.3802
-0.171875	2345.719
-0.1725	2339.2562
-0.173125	2331.1983
-0.17375	2320.405
-0.174375	2308.4628
-0.175	2312.2645
-0.175625	2319.9669
-0.17625	2338.9174
-0.176875	2331.5289
-0.1775	2337.8512
-0.178125	2351.9256
-0.17875	2367.8678
-0.179375	2371.3058
-0.18	2350.5289
-0.180625	2339.5537
-0.18125	2319.8347
-0.181875	2341.7107
-0.1825	2349.1405
-0.183125	2350.6777
-0.18375	2355.8017
-0.184375	2361.4793
-0.185	2367.124
-0.185625	2365.7273
-0.18625	2364.6612
-0.186875	2347.2149
-0.1875	2320.1488
-0.188125	2324.9421
-0.18875	2351.3388
-0.189375	2345.9339
-0.19	2337.157
-0.190625	2350.4711
-0.19125	2353.2645
-0.191875	2346.4463
-0.1925	2344.7025
-0.193125	2341.281
-0.19375	2346.0826
-0.194375	2348.5124
-0.195	2345.7603
-0.195625	2346.3554
-0.19625	2343.4298
-0.196875	2338.5785
-0.1975	2339.6198
-0.198125	2325.4793
-0.19875	2311.4793
-0.199375	2329.4215
-0.2	2345.6198
-0.200625	2354.5207
-0.20125	2358.438
-0.201875	2351.9091
-0.2025	2326.5207
-0.203125	2328.1405
-0.20375	2332.6198
-0.204375	2341.1157
-0.205	2339.2479
-0.205625	2326.9339
-0.20625	2315.2645
-0.206875	2329.0248
-0.2075	2351.4215
-0.208125	2352.3719
-0.20875	2334.3471
-0.209375	2327.8264
-0.21	2331.3471
-0.210625	2333.0909
-0.21125	2316.0579
-0.211875	2310.6033
-0.2125	2310.4298
-0.213125	2293.3802
-0.21375	2288.3058
-0.214375	2297.4298
-0.215	2302.3967
-0.215625	2289.2314
-0.21625	2288.8347
-0.216875	2281.9008
-0.2175	2279.686
-0.218125	2261.719
-0.21875	2246.9091
-0.219375	2259.2645
-0.22	2269.8512
-0.220625	2285.3388
-0.22125	2284.3884
-0.221875	2279.876
-0.2225	2276.8099
-0.223125	2281.2149
-0.22375	2268.9504
-0.224375	2251.438
-0.225	2273.9504
-0.225625	2272.7851
-0.22625	2252.5702
-0.226875	2248.5289
-0.2275	2237.3471
-0.228125	2215.5289
-0.22875	2205.7438
-0.229375	2224.6198
-0.23	2221.9256
-0.230625	2226.157
-0.23125	2232.6529
-0.231875	2227.314
-0.2325	2198.405
-0.233125	2205.0
-0.23375	2214.9174
-0.234375	2206.9008
-0.235	2192.0992
-0.235625	2117.5868
-0.23625	2027.5207
-0.236875	1989.9256
-0.2375	1983.6116
-0.238125	1944.3554
-0.23875	1970.9835
-0.239375	1983.5702
-0.24	2009.7107
-0.240625	1979.7438
-0.24125	1956.7851
-0.241875	1946.6364
-0.2425	1942.6529
-0.243125	1920.1074
-0.24375	1883.0331
-0.244375	1888.4132
-0.245	1915.7273
-0.245625	1846.3471
-0.24625	1799.0661
-0.246875	1796.876
-0.2475	1800.4298
-0.248125	1776.7851
-0.24875	1736.6777
-0.249375	1698.124
-0.25	1724.7521
-0.250625	1894.2149
-0.25125	2024.9091
-0.251875	2075.7521
-0.2525	2120.2893
-0.253125	2216.8595
-0.25375	2328.8182
-0.254375	2300.7686
-0.255	2211.2893
-0.255625	2194.6116
-0.25625	2219.0165
-0.256875	2230.3967
-0.2575	2231.4463
-0.258125	2219.8099
-0.25875	2193.405
-0.259375	2180.6446
-0.26	2192.6198
-0.260625	2194.6116
-0.26125	2185.7438
-0.261875	2176.2727
-0.2625	2182.281
-0.263125	2183.6694
-0.26375	2178.5785
-0.264375	2192.4628
-0.265	2193.0909
-0.265625	2206.5207
-0.26625	2216.2397
-0.266875	2197.5207
-0.2675	2190.8926
-0.268125	2180.3802
-0.26875	2170.0413
-0.269375	2171.0579
-0.27	2175.6116
-0.270625	2192.686
-0.27125	2187.1074
-0.271875	2173.5207
-0.2725	2086.5702
-0.273125	1998.124
-0.27375	1973.8264
-0.274375	2014.9917
-0.275	2119.5041
-0.275625	2185.9835
-0.27625	2189.2149
-0.276875	2196.2893
-0.2775	2202.2149
-0.278125	2211.4545
-0.27875	2222.6364
-0.279375	2226.8678
-0.28	2219.7438
-0.280625	2256.281
-0.28125	2246.6942
-0.281875	2221.314
-0.2825	2226.9587
-0.283125	2219.0826
-0.28375	2215.0909
-0.284375	2223.3388
-0.285	2227.0
-0.285625	2230.6777
-0.28625	2218.9339
-0.286875	2216.2975
-0.2875	2234.4793
-0.288125	2235.562
-0.28875	2220.8264
-0.289375	2213.281
-0.29	2222.2975
-0.290625	2241.3058
-0.29125	2244.5537
-0.291875	2252.595
-0.2925	2259.2314
-0.293125	2239.843
-0.29375	2239.8347
-0.294375	2251.124
-0.295	2234.7603
-0.295625	2232.2149
-0.29625	2280.8347
-0.296875	2313.6033
-0.2975	2346.0413
-0.298125	2342.9091
-0.29875	2322.0165
-0.299375	2342.9256
-0.3	2349.9752
-0.300625	2311.7769
-0.30125	2310.9421
-0.301875	2324.9008
-0.3025	2314.7025
-0.303125	2314.2066
-0.30375	2310.6777
-0.304375	2322.9421
-0.305	2378.8843
-0.305625	2371.8099
-0.30625	2313.9008
-0.306875	2310.6529
-0.3075	2314.1074
-0.308125	2361.4215
-0.30875	2397.4876
-0.309375	2424.1157
-0.31	2359.9091
-0.310625	2339.5455
-0.31125	2334.281
-0.311875	2324.0744
-0.3125	2377.8099
-0.313125	2431.719
-0.31375	2388.4793
-0.314375	2378.0909
-0.315	2345.8264
-0.315625	2297.9504
-0.31625	2262.1818
-0.316875	2261.6364
-0.3175	2299.0
-0.318125	2378.2397
-0.31875	2459.9339
-0.319375	2378.8678
-0.32	2323.843
-0.320625	2329.2066
-0.32125	2317.7438
-0.321875	2334.1736
-0.3225	2319.8099
-0.323125	2313.1157
-0.32375	2319.8099
-0.324375	2314.9008
-0.325	2350.1901
-0.325625	2337.8017
-0.32625	2347.3058
-0.326875	2365.6612
-0.3275	2458.0826
-0.328125	2469.7025
-0.32875	2386.0
-0.329375	2352.7686
-0.33	2348.2314
-0.330625	2378.8926
-0.33125	2380.5041
-0.331875	2367.3058
-0.3325	2375.6033
-0.333125	2336.3636
-0.33375	2354.5455
-0.334375	2406.5537
-0.335	2402.9917
-0.335625	2278.0413
-0.33625	2234.9835
-0.336875	2267.2645
-0.3375	2304.7107
-0.338125	2372.2975
-0.33875	2430.562
-0.339375	2502.4959
-0.34	2794.1983
-0.340625	3042.6116
-0.34125	2832.0413
-0.341875	2506.1405
-0.3425	2463.9174
-0.343125	2389.9091
-0.34375	2316.8017
-0.344375	2329.5289
-0.345	2355.9091
-0.345625	2374.4215
-0.34625	2502.9008
-0.346875	2570.5124
-0.3475	2578.3719
-0.348125	2639.3223
-0.34875	2647.2562
-0.349375	2599.3471
-0.35	2542.7769
-0.350625	2501.2149
-0.35125	2519.0413
-0.351875	2521.7686
-0.3525	2472.876
-0.353125	2454.1157
-0.35375	2484.2149
-0.354375	2598.3802
-0.355	2695.3223
-0.355625	2636.5868
-0.35625	2482.6198
-0.356875	2367.0331
-0.3575	2450.124
-0.358125	2600.1157
-0.35875	2765.0083
-0.359375	2714.6446
-0.36	2632.281
-0.360625	2690.9504
-0.36125	2719.2727
-0.361875	2691.6694
-0.3625	2661.9339
-0.363125	2641.2975
-0.36375	2526.8926
-0.364375	2385.3884
-0.365	2334.876
-0.365625	2369.9504
-0.36625	2421.876
-0.366875	2519.1736
-0.3675	2676.6281
-0.368125	2796.6694
-0.36875	2858.8182
-0.369375	2881.2397
-0.37	2885.0
-0.370625	2885.9587
-0.37125	2878.719
-0.371875	2883.9587
-0.3725	2876.9174
-0.373125	2896.0909
-0.37375	2880.4463
-0.374375	2898.0083
-0.375	2957.6529
-0.375625	2826.5785
-0.37625	2619.719
-0.376875	2512.0992
-0.3775	2527.9669
-0.378125	2709.1736
-0.37875	2692.8017
-0.379375	2576.8264
-0.38	2484.7769
-0.380625	2425.9504
-0.38125	2408.0992
-0.381875	2454.0083
-0.3825	2532.6612
-0.383125	2493.3388
-0.38375	2430.7521
-0.384375	2360.7521
-0.385	2329.2479
-0.385625	2347.8264
-0.38625	2391.5372
-0.386875	2456.4959
-0.3875	2494.3554
-0.388125	2492.7438
-0.38875	2467.8843
-0.389375	2429.3636
-0.39	2354.686
-0.390625	2367.1736
-0.39125	2634.3636
-0.391875	2804.7355
-0.3925	2609.5289
-0.393125	2338.0992
-0.39375	2277.6612
-0.394375	2272.9587
-0.395	2305.9669
-0.395625	2335.0331
-0.39625	2317.0661
-0.396875	2246.0331
-0.3975	2151.0165
-0.398125	2015.6116
-0.39875	1829.3967
-0.399375	1694.8843
-0.4	1637.157
-0.400625	1619.8099
-0.40125	1612.5289
-0.401875	1619.3058
-0.4025	1605.3388
-0.403125	1599.4463
-0.40375	1599.5289
-0.404375	1601.3388
-0.405	1598.0909
-0.405625	1598.9008
-0.40625	1620.6364
-0.406875	1629.438
-0.4075	1625.6612
-0.408125	1622.9917
-0.40875	1604.0661
-0.409375	1600.1653
-0.41	1595.6612
-0.410625	1588.0
-0.41125	1583.0413
-0.411875	1592.2231
-0.4125	1604.1488
-0.413125	1605.6446
-0.41375	1587.0083
-0.414375	1580.3884
-0.415	1576.876
-0.415625	1581.5041
-0.41625	1574.6364
-0.416875	1578.2066
-0.4175	1575.314
-0.418125	1583.4959
-0.41875	1593.3967
-0.419375	1604.5041
-0.42	1592.843
-0.420625	1587.0413
-0.42125	1594.4298
-0.421875	1600.6281
-0.4225	1596.562
-0.423125	1585.3554
-0.42375	1595.3388
-0.424375	1596.2727
-0.425	1601.2066
-0.425625	1598.2645
-0.42625	1594.1488
-0.426875	1599.7355
-0.4275	1623.9421
-0.428125	1630.0661
-0.42875	1615.1901
-0.429375	1591.3802
-0.43	1574.6777
-0.430625	1575.6612
-0.43125	1569.3967
-0.431875	1571.6033
-0.4325	1580.1901
-0.433125	1581.9421
-0.43375	1592.5289
-0.434375	1592.1074
-0.435	1585.1653
-0.435625	1575.9339
-0.43625	1583.5207
-0.436875	1589.0165
-0.4375	1586.9421
-0.438125	1585.2562
-0.43875	1593.4876
-0.439375	1601.3967
-0.44	1601.4711
-0.440625	1613.2066
-0.44125	1599.1818
-0.441875	1579.0413
-0.4425	1583.157
-0.443125	1581.3058
-0.44375	1580.7025
-0.444375	1581.2645
-0.445	1580.843
-0.445625	1576.3058
-0.44625	1573.438
-0.446875	1581.4298
-0.4475	1591.0
-0.448125	1594.3884
-0.44875	1603.4215
-0.449375	1617.686
-0.45	1625.4215
-0.450625	1617.6612
-0.45125	1595.3471
-0.451875	1594.9504
-0.4525	1596.1901
-0.453125	1590.5785
-0.45375	1599.7438
-0.454375	1618.8099
-0.455	1655.3058
-0.455625	1660.2645
-0.45625	1657.2975
-0.456875	1645.7355
-0.4575	1649.9174
-0.458125	1670.4545
-0.45875	1675.6364
-0.459375	1661.9917
-0.46	1652.4876
-0.460625	1646.1488
-0.46125	1631.8099
-0.461875	1621.7851
-0.4625	1634.5289
-0.463125	1653.6281
-0.46375	1637.6777
-0.464375	1631.124
-0.465	1637.5785
-0.465625	1664.0331
-0.46625	1680.3471
-0.466875	1681.9917
-0.4675	1678.1901
-0.468125	1670.3554
-0.46875	1648.6364
-0.469375	1624.4793
-0.47	1609.7769
-0.470625	1614.0413
-0.47125	1622.5537
-0.471875	1622.6694
-0.4725	1619.9587
-0.473125	1607.3306
-0.47375	1596.0413
-0.474375	1604.124
-0.475	1607.876
-0.475625	1611.0496
-0.47625	1610.8182
-0.476875	1608.5124
-0.4775	1607.2397
-0.478125	1600.686
-0.47875	1620.7273
-0.479375	1637.5372
-0.48	1645.8595
-0.480625	1651.3306
-0.48125	1653.4793
-0.481875	1643.7769
-0.4825	1639.3058
-0.483125	1651.2231
-0.48375	1669.157
-0.484375	1673.5868
-0.485	1670.9504
-0.485625	1674.876
-0.48625	1662.6281
-0.486875	1669.4876
-0.4875	1665.1074
-0.488125	1666.4463
-0.48875	1678.3636
-0.489375	1701.4545
-0.49	1716.5289
-0.490625	1721.3967
-0.49125	1724.6446
-0.491875	1723.3388
-0.4925	1720.7851
-0.493125	1714.719
-0.49375	1708.1157
-0.494375	1695.1322
-0.495	1685.6942
-0.495625	1682.1322
-0.49625	1668.3967
-0.496875	1660.0909
-0.4975	1657.281
-0.498125	1649.2975
-0.49875	1643.6942
-0.499375	1651.8843
-0.5	1671.4876
-0.500625	1696.438
-0.50125	1690.7521
-0.501875	1666.2231
-0.5025	1661.5785
-0.503125	1666.8182
-0.50375	1676.6612
-0.504375	1686.1736
-0.505	1688.0661
-0.505625	1689.0248
-0.50625	1686.9091
-0.506875	1677.5537
-0.5075	1680.3306
-0.508125	1680.0331
-0.50875	1689.3223
-0.509375	1700.4545
-0.51	1704.8678
-0.510625	1682.6446
-0.51125	1674.0744
-0.511875	1664.0
-0.5125	1699.1405
-0.513125	1729.9421
-0.51375	1749.6612
-0.514375	1749.686
-0.515	1749.8017
-0.515625	1764.9256
-0.51625	1761.3719
-0.516875	1764.7438
-0.5175	1774.876
-0.518125	1695.6777
-0.51875	1688.6942
-0.519375	1661.7273
-0.52	1668.314
-0.520625	1682.2314
-0.52125	1642.4545
-0.521875	1565.4463
-0.5225	1600.3058
-0.523125	1655.595
-0.52375	1672.4876
-0.524375	1677.9917
-0.525	1656.5372
-0.525625	1656.4793
-0.52625	1648.5207
-0.526875	1653.8099
-0.5275	1666.8595
-0.528125	1638.6033
-0.52875	1669.9339
-0.529375	1663.3388
-0.53	1513.3306
