# Supplementary material for: A West Antarctic grounding-zone environment shaped by episodic water flow
Source: Nat Geosci. 2025 May 12;18(5):389–95. doi: 10.1038/s41561-025-01687-3 (PMC12075004; doi:10.1038/s41561-025-01687-3)
Supplement: Supplementary file 5 — Image of sediment core and CT scan (KIS2Sed_nolabels_v3.tif), provenance data (kis2provenance.csv), grain-size data (kis2Grainsize.csv) and density data (kis2CTdensity.csv). [file 41561_2025_1687_MOESM5_ESM.zip › kis2Grainsize.csv]

Sample Name	0.005m	0.01m	0.02m	0.03m	0.04m	0.05m	0.06m	0.07m	0.075m	0.08m	0.09m	0.1m	0.11m	0.12m	0.135m	0.145m	0.155m	0.165m	0.175m	0.18m	0.19m	0.2m	0.21m	0.225m	0.235m	0.245m	0.255m	0.265m	0.275m	0.285m	0.295m	0.305m	0.315m	0.325m	0.335m	0.35m	0.37m	0.385m	0.395m	0.405m	0.415m	0.42m	0.43m	0.44m	0.45m	0.46m	0.47m	0.48m	0.49m
0.01	0.0	0.0	0.0	0.0	0.0	0.0	0.0	0.0	0.0	0.0	0.0	0.0	0.0	0.0	0.0	0.0	0.0	0.0	0.0	0.0	0.0	0.0	0.0	0.0	0.0	0.0	0.0	0.0	0.0	0.0	0.0	0.0	0.0	0.0	0.0	0.0	0.0	0.0	0.0	0.0	0.216199139577118	0.0	0.0	0.0	0.0	0.0	0.0	0.0	0.0
0.0113616310045195	0.0	0.0	0.0	0.0	0.0	0.0	0.0	0.0	0.0	0.0	0.0	0.0	0.0	0.0	0.0	0.0	0.0	0.0	0.0	0.0	0.0	0.0	0.0	0.0	0.0	0.0	0.0	0.0	0.0	0.0	0.0	0.0	0.0	0.0	0.0	0.0	0.0	0.0	0.0	0.0	0.425940195218817	0.0	0.0	0.0	0.0	0.0	0.0	0.0	0.0
0.0129086659082859	0.0	0.0	0.0	0.0	0.0	0.0	0.0	0.0	0.0	0.0	0.0	0.0	0.0	0.0	0.0	0.0	0.0	0.0	0.0	0.0	0.0	0.0	0.0	0.0	0.0	0.0	0.0	0.0	0.0	0.0	0.0	0.0	0.0	0.0	0.0	0.0	0.0	0.0	0.0	0.0	0.623703714049529	0.0	0.0	0.0	0.0	0.0	0.0	0.0	0.0
0.0146663498810565	0.0	0.0	0.0	0.0	0.0	0.0	0.0	0.0	0.0	0.0	0.0	0.0	0.0	0.0	0.0	0.0	0.0	0.0	0.0	0.0	0.0	0.0	0.0	0.0	0.0	0.0	0.0	0.0	0.0	0.0	0.0	0.0	0.0	0.0	0.0	0.0	0.0	0.0	0.0	0.0	0.804705983304976	0.0	0.0	0.0	0.0	0.0	0.0	0.0	0.0
0.0166633655531742	0.0	0.0	0.0	0.0	0.0	0.0	0.0	0.0	0.0	0.0	0.0	0.0	0.0	0.0	0.0	0.0	0.0	0.0	0.0	0.0	0.0	0.0	0.0	0.0	0.0	0.0	0.0	0.0	0.0	0.0	0.0	0.0	0.0	0.0	0.0	0.0	0.0	0.0	0.0	0.0	0.965076257711242	0.0	0.0	0.0	0.0	0.0	0.0	0.0	0.0
0.0189323010708587	0.0	0.0	0.0	0.0	0.0	0.0	0.0	0.0	0.0	0.0	0.0	0.0	0.0	0.0	0.0	0.0	0.0	0.0	0.0	0.0	0.0	0.0	0.0	0.0	0.0	0.0	0.0	0.0	0.0	0.0	0.0	0.0	0.0	0.0	0.0	0.0	0.0	0.0	0.0	0.0	1.10174269285502	0.0	0.0	0.0	0.0	0.0	0.0	0.0	0.0
0.0215101818833566	0.0	0.0	0.0	0.0	0.0	0.0	0.0	0.0	0.0	0.0	0.0	0.0	0.0	0.0	0.0	0.0	0.0	0.0	0.0	0.0	0.0	0.0	0.0	0.0	0.0	0.0	0.0	0.0	0.0	0.0	0.0	0.0	0.0	0.0	0.0	0.0	0.0	0.0	0.0	0.0	1.2124810570643	0.0	0.0	0.0	0.0	0.0	0.0	0.0	0.0
0.0244390749398798	0.0	0.0	0.0	0.0	0.0	0.0	0.0	0.0	0.0	0.0	0.0	0.0	0.0	0.0	0.0	0.0	0.0	0.0	0.0	0.0	0.0	0.0	0.0	0.0	0.0	0.0	0.0	0.0	0.0	0.0	0.0	0.0	0.0	0.0	0.0	0.0	0.0	0.0	0.0	0.0	1.29588809415129	0.0	0.0	0.0	0.0	0.0	0.0	0.0	0.0
0.0277667751558714	0.0	0.0	0.0	0.0	0.0	0.0	0.0	0.0	0.0	0.0	0.0	0.0	0.0	0.0	0.0	0.0	0.0	0.0	0.0	0.0	0.0	0.0	0.0	0.0	0.0	0.0	0.0	0.0	0.0	0.0	0.0	0.0	0.0	0.0	0.0	0.0	0.0	0.0	0.0	0.0	1.35137992162862	0.0	0.0	0.0	0.0	0.0	0.0	0.0	0.0
0.031547585350647	0.0	0.0	0.0	0.0	0.0	0.0	0.0	0.0	0.0	0.0	0.0	0.0	0.0	0.0	0.0	0.0	0.0	0.0	0.0	0.0	0.0	0.0	0.0	0.0	0.0	0.0	0.0	0.0	0.0	0.0	0.0	0.0	0.0	0.0	0.0	0.0	0.0	0.0	0.0	0.0	1.3791773012061	0.0	0.0	0.0	0.0	0.0	0.0	0.0	0.0
0.0358432023837637	0.0	0.0	0.0	0.0	0.0	0.0	0.0	0.0	0.0	0.0	0.0	0.0	0.0	0.0	0.0	0.0	0.0	0.0	0.0	0.0	0.0	0.0	0.0	0.0	0.0	0.0	0.0	0.0	0.0	0.0	0.0	0.0	0.0	0.0	0.0	0.0	0.0	0.0	0.0	0.0	1.38028887194958	0.0	0.0	0.0	0.0	0.0	0.0	0.0	0.0
0.0407237239504637	0.0	0.0	0.0	0.0	0.0	0.0	0.0	0.0	0.0	0.0	0.0	0.0	0.0	0.0	0.0	0.0	0.0	0.0	0.0	0.0	0.0	0.0	0.0	0.0	0.0	0.0	0.0	0.0	0.0	0.0	0.0	0.0	0.0	0.0	0.0	0.0	0.0	0.0	0.0	0.0	1.35648613974367	0.0	0.0	0.0	0.0	0.0	0.0	0.0	0.0
0.0462687924655082	0.0	0.0	0.0	0.0	0.0	0.0	0.0	0.0	0.0	0.0	0.0	0.0	0.0	0.0	0.0	0.0	0.0	0.0	0.0	0.0	0.0	0.0	0.0	0.0	0.0	0.0	0.0	0.0	0.0	0.0	0.0	0.0	0.0	0.0	0.0	0.0	0.0	0.0	0.0	0.0	1.31026856414839	0.0	0.0	0.0	0.0	0.0	0.0	0.0	0.0
0.0525688947017796	0.0	0.0	0.0	0.0	0.0	0.0	0.0	0.0	0.0	0.0	0.0	0.0	0.0	0.0	0.0	0.0	0.0	0.0	0.0	0.0	0.0	0.0	0.0	0.0	0.0	0.0	0.0	0.0	0.0	0.0	0.0	0.0	0.0	0.0	0.0	0.0	0.0	0.0	0.0	0.0	1.24481431612076	0.0	0.0	0.0	0.0	0.0	0.0	0.0	0.0
0.059726838391706	0.0	0.0	0.0	0.0	0.0	0.0	0.0	0.0	0.0	0.0	0.0	0.0	0.0	0.0	0.0	0.0	0.0	0.0	0.0	0.0	0.0	0.0	0.0	0.0	0.0	0.0	0.0	0.0	0.0	0.0	0.0	0.0	0.0	0.0	0.0	0.0	0.0	0.0	0.0	0.0	1.16391141629712	0.0	0.0	0.0	0.0	0.0	0.0	0.0	0.0
0.0678594298873133	0.0	0.0	0.0	0.0	0.0	0.0	0.0	0.0	0.0	0.0	0.0	0.0	0.0	0.0	0.0	0.0	0.0	0.0	0.0	0.0	0.0	0.0	0.0	0.0	0.0	0.0	0.0	0.0	0.0	0.0	0.0	0.0	0.0	0.0	0.0	0.0	0.0	0.0	0.0	0.0	1.07186218549201	0.0	0.0	0.0	0.0	0.0	0.0	0.0	0.0
0.0770993802556716	0.0	0.0	0.0	0.0	0.0	0.0	0.0	0.0	0.0	0.0	0.0	0.0	0.0	0.0	0.0	0.0	0.0	0.0	0.0	0.0	0.0	0.0	0.0	0.0	0.0	0.0	0.0	0.0	0.0	0.0	0.0	0.0	0.0	0.0	0.0	0.0	0.0	0.0	0.0	0.0	0.973352329742953	0.0	0.0	0.0	0.0	0.0	0.0	0.0	0.0
0.0875974709142078	0.0	0.0	0.0	0.0	0.0	0.0	0.0	0.0	0.0	0.0	0.0	0.0	0.0	0.0	0.0	0.0	0.0	0.0	0.0	0.0	0.0	0.0	0.0	0.0	0.0	0.0	0.0	0.0	0.0	0.0	0.0	0.0	0.0	0.0	0.0	0.0	0.0	0.0	0.0	0.0	0.873274845651454	0.0	0.0	0.0	0.0	0.0	0.0	0.0	0.0
0.0995250141456359	0.0	0.0	0.0	0.0	0.0	0.0	0.0	0.0	0.0	0.0	0.0	0.0	0.0	0.0	0.0	0.0	0.0	0.0	0.0	0.0	0.0	0.0	0.0	0.0	0.0	0.0	0.0	0.0	0.0	0.0	0.0	0.0	0.0	0.0	0.0	0.0	0.0	0.0	0.0	0.0	0.776499599949777	0.0	0.0	0.0	0.0	0.0	0.0	0.0	0.0
0.11307664864423	0.0	0.0	0.0	0.0	0.0	0.0	0.0	0.0	0.0	0.0	0.0	0.0	0.0	0.0	0.0	0.0	0.0	0.0	0.0	0.0	0.0	0.0	0.0	0.0	0.0	0.0	0.0	0.0	0.0	0.0	0.0	0.0	0.0	0.0	0.0	0.0	0.0	0.0	0.0	0.0	0.68758426097381	0.0	0.0	0.0	0.0	0.0	0.0	0.0	0.0
0.128473515712344	0.0	0.0	0.0	0.0	0.0	0.0	0.0	0.0	0.0	0.0	0.0	0.0	0.0	0.0	0.0	0.0	0.0	0.0	0.0	0.0	0.0	0.0	0.0	0.0	0.0	0.0	0.0	0.0	0.0	0.0	0.0	0.0	0.0	0.0	0.0	0.0	0.0	0.0	0.0	0.0	0.61043515013942	0.0	0.0	0.0	0.0	0.0	0.0	0.0	0.0
0.145966867937699	0.0	0.0	0.0	0.0	0.0	0.0	0.0	0.0	0.0	0.0	0.0	0.0	0.0	0.0	0.0	0.0	0.0	0.0	0.0	0.0	0.0	0.0	0.0	0.0	0.0	0.0	0.0	0.0	0.0	0.0	0.0	0.0	0.0	0.0	0.0	0.0	0.0	0.0	0.0	0.0	0.547952170902493	0.0	0.0	0.0	0.0	0.0	0.0	0.0	0.0
0.165842169239357	0.0	0.0	0.0	0.0	0.0	0.0	0.0	0.0	0.0	0.0	0.0	0.0	0.0	0.0	0.0	0.0	0.0	0.0	0.0	0.0	0.0	0.0	0.0	0.0	0.0	0.0	0.0	0.0	0.0	0.0	0.0	0.0	0.0	0.0	0.0	0.0	0.0	0.0	0.0	0.0	0.501730938554553	0.0	0.0	0.0	0.0	0.0	0.0	0.0	0.0
0.188423753188665	0.0	0.0	0.0	0.0	0.0	0.0	0.0	0.0	0.0	0.0	0.0	0.0	0.0	0.0	0.0	0.0	0.0	0.0	0.0	0.0	0.0	0.0	0.0	0.0	0.0	0.0	0.0	0.0	0.0	0.0	0.0	0.0	0.0	0.0	0.0	0.0	0.0	0.0	0.0	0.0	0.471931002359749	0.0	0.0	0.0	0.0	0.0	0.0	0.0	0.0
0.214080115621626	0.0	0.0	0.0	0.0	0.0	0.0	0.0	0.0	0.0	0.0	0.0	0.0	0.0	0.0	0.0	0.0	0.0	0.0	0.0	0.0	0.0	0.0	0.0	0.0	0.0	0.0	0.0	0.0	0.0	0.0	0.0	0.0	0.000925630863217017	0.0	0.0	0.0	0.0	0.0	0.0	0.0	0.457397829369295	0.0	0.0	0.0	0.0	0.0	0.0	0.0	0.0
0.243229927909779	0.0	0.0	0.0	0.0	0.0	0.0	0.0	0.0	0.0	0.0	0.0	0.0	0.0	0.0	0.0	0.0	0.0	0.0	0.0	0.0	0.0	0.0	0.0	0.0	0.0	0.0	0.0	0.0	0.0	0.0	0.0	0.0	0.100692219666103	0.0	0.0	0.0	0.0	0.0	0.0	0.0	0.455968790174679	0.0	0.0	0.0	0.0	0.0	0.0	0.0	0.0
0.276348869016679	0.0	0.0	0.0	0.0	0.0	0.0	0.0	0.0	0.0	0.0	0.0	0.0	0.0	0.0	0.0	0.0	0.0	0.0	0.0	0.0	0.0	0.0	0.0	0.0	0.0	0.0	0.0	0.0	0.0	0.0	0.0	0.0	0.157856006313863	0.0	0.0	0.0	0.0	0.0	0.0	0.0	0.46463521699478	0.0	0.0	0.0	0.0	0.0	0.0	0.0	0.0
0.31397738782838	0.0	0.0	0.0	0.000843595792041939	0.000329145918667279	0.000424507961805671	0.000192640592772403	0.0	0.0	0.0	0.0	0.0	0.0	0.000902947746258931	0.0	0.0	0.0	0.0	0.0	0.0	0.0	0.0	0.0	0.0	0.0	0.0	0.0	0.0	0.0	0.0	0.0	0.0	0.219568239003104	0.0	0.0	0.0	0.0	0.0	0.0	0.0	0.47927502102617	0.0	0.0	0.0	0.0	0.0	0.0	0.0	0.0
0.356729522426897	0.0	0.0	0.0	0.0864187498517413	0.0352983403805189	0.0452694500920056	0.0213011711459367	0.0	0.0	0.0	0.0	0.0	0.0	0.0920447498172028	0.0	0.0	0.0	0.0	0.0	0.0	0.0	0.0	0.0	0.000785884386540798	0.0	0.000813071344474704	0.0	0.0	0.0	0.0	0.0	0.0	0.278855109805734	0.0	0.0	0.0	0.0	0.0	0.0	0.000861821821491469	0.494449593822986	0.00104589056838694	0.000756502648981108	0.00100154054762983	0.0	0.00161032744463182	0.000980767153396057	0.00128114211286956	0.000716910348984183
0.405302920223287	0.000265057537476854	0.0	0.00100453514949591	0.204154740862826	0.174445695412463	0.18323873548045	0.164752171658434	0.000635725609444104	0.000687014249184169	9.47025036798134e-05	0.00061193535380303	0.000651772165036636	0.000612040771238132	0.20919601870203	0.000587915194884629	0.0	0.0	0.0	0.0	0.0	0.0	0.0	0.0	0.0772596062426423	0.000632159596867756	0.0801332555194855	0.0011720928382741	0.0	0.0	0.0	0.0	0.0	0.327228480526051	0.0	0.000574764943869018	0.0	0.0	0.0	0.0	0.0855901773662723	0.504244202690868	0.102940897691714	0.0759334996313546	0.0989117626860784	0.00135176677058539	0.156624912468581	0.0974248981473074	0.125289402326752	0.0718812421993044
0.460490222463119	0.0258472990933685	0.00100144918140977	0.0946085103285588	0.346018011191826	0.324547424401069	0.342323854079453	0.301981129163583	0.0661194083110739	0.0714373167343686	0.0108277742330973	0.0634159779749806	0.0674267216052494	0.0649594579645799	0.348038695318626	0.060700683019252	0.0	0.0	0.0	0.0	0.000755283400352895	0.0	0.0	0.0	0.117549801749968	0.0651558867819936	0.179104372617177	0.108634717713526	0.0	0.0	0.00103635703476395	0.0	0.000948147251989472	0.356883770053518	0.00115183196563945	0.0643525952317337	0.000807333305412071	0.000696156659484214	0.0	0.0	0.203211435486347	0.503870343646039	0.227532063740161	0.19491932369505	0.224738808793343	0.126175493925647	0.311828180543253	0.231723098885878	0.262084703073721	0.183087889787491
0.523191998881506	0.122422813314278	0.0902372164231124	0.185307836687956	0.474266965729671	0.46915175266352	0.495422152956078	0.430626553049765	0.100508610099686	0.108532523788236	0.0907494842007781	0.0955790286374043	0.101231632001514	0.103353454598965	0.472866273760294	0.0907079691468181	0.0	0.000679476707372623	0.0	0.0	0.0705473955507798	0.0	0.000777403726513125	0.000744339141829413	0.150228743825891	0.0969608996887353	0.28519282517997	0.179615907849177	0.0	0.0	0.0926635631511959	0.0	0.084394758724195	0.362910912141429	0.10235626388204	0.113804168810666	0.0772608326392202	0.0700939995193458	0.0	0.0	0.334299234153393	0.491000173084845	0.36051803636268	0.331328935194357	0.362293140702651	0.225689061315485	0.466203488800887	0.381204764290248	0.403980354169048	0.31065202965274
0.594431443580865	0.184884940898386	0.151309686315099	0.263838736849002	0.552882838444771	0.566792298110065	0.598113591004786	0.512469583380784	0.124264084860621	0.134097882718656	0.115077196746717	0.117236865165471	0.124215543057939	0.13207525418388	0.549904878719749	0.110916812168833	0.0	0.0624003376183016	0.0	0.0	0.0870541412090026	0.0	0.069318236178757	0.066239886551766	0.167761709033714	0.11814011914194	0.363169833126152	0.232600510639571	0.0	0.0	0.141326330018831	0.0	0.121235344899851	0.345185844604253	0.143727315898097	0.152463496435406	0.113242071162844	0.10535932010302	0.000432940603227118	0.0	0.435073771143236	0.466766991900827	0.458091099377813	0.437731319962116	0.466877011035362	0.306432918502823	0.572637265405274	0.495515162209357	0.506671775532805	0.41085992697783
0.675371071944965	0.218338651190588	0.186973289009064	0.300251791641057	0.561179478015175	0.590824707885025	0.622200224276461	0.524202588475116	0.131078202620249	0.14135170262156	0.122218114560698	0.12257454807343	0.130576910936006	0.143167903097318	0.559807924764872	0.116261215653267	0.0	0.0661208372376692	0.0	0.0	0.0910949928661305	0.0	0.0759387936804735	0.0719152422644156	0.166664915949693	0.123319247698618	0.387611413169917	0.249958023174804	0.0	0.0	0.166709420596734	0.0	0.137817871474746	0.30995114723002	0.160781660434955	0.166978785265633	0.129877320588468	0.122861972527692	0.0375805985770221	0.0	0.472002034237559	0.43674856865728	0.488384313114517	0.477065419794394	0.504809303869241	0.340775476087475	0.599549855853965	0.536105922495143	0.538750374256836	0.449512982182664
0.767331691056549	0.212398871145928	0.184071552616228	0.285035214538137	0.505529732205353	0.542741052575926	0.570245045555547	0.469893635730636	0.120754060568278	0.130141501592795	0.112310500273812	0.11166086478228	0.120529286012523	0.135091318112368	0.508310311723155	0.107016342543486	0.0	0.0305158327806617	0.0	0.0	0.0837322920967314	0.0	0.0698938128051655	0.0658025194986976	0.15028340459548	0.112782965809317	0.355712466717529	0.228805328332199	0.0	0.0	0.160235291496792	0.0	0.129536632407835	0.270090788250231	0.149063484136975	0.153572045383463	0.121750175947523	0.116767155991451	0.0392638972217426	0.0	0.437899365177991	0.411113592358641	0.447191730569964	0.440729388331412	0.469465330633748	0.320977876966865	0.546337807226173	0.494889724719289	0.496844875365168	0.418498966090042
0.871813953185846	0.178412034167382	0.153055944643705	0.238191833758506	0.422268398992537	0.456952053104203	0.480489634073484	0.385465466358522	0.101408316444918	0.109295991475776	0.0932540990724334	0.0924682418170102	0.102321914491982	0.115510243704025	0.42861845288782	0.0905384668811879	0.0	0.000295678016225801	0.0	0.0	0.0710125959698004	0.0	0.000704966967382384	0.000663092157474306	0.128961566007699	0.0943375211482321	0.293888666339965	0.185338539618817	0.0	0.0	0.1300056725511	0.0	0.104287518904017	0.243376050019486	0.117942532630653	0.122693036813062	0.0955362429534436	0.0928274405565879	0.0318744891689719	0.0	0.360793313037829	0.403598126527067	0.366165628213973	0.358859915623832	0.389915797896254	0.266311873318405	0.450580208452058	0.404649083355549	0.413233208705279	0.345191333631339
0.990522844068903	0.147575919986025	0.126788360024283	0.205084168992874	0.367203139985286	0.390488016717258	0.415470052478353	0.328333687467093	0.0870793422495746	0.0940128649259369	0.0791706853884181	0.078561247236047	0.0898350496495981	0.0988985413895054	0.37159649219397	0.0790919620637382	0.0	0.0	0.0	0.0	0.0626457400370307	0.0	0.0	0.0	0.116961742572802	0.0810682736680124	0.250430956690965	0.150451807982736	0.0	0.0	0.0992496304216783	0.0	0.0808859059132532	0.248078175826536	0.0886342704289755	0.0957100534328406	0.0685480197432151	0.0676788418416973	0.000351050018743836	0.0	0.296016523567826	0.42884317060124	0.303971460846178	0.292188218974402	0.322588537447951	0.218284623384719	0.377189451366016	0.330074664225329	0.346567627902152	0.284969952381089
1.12539550558581	0.158448259975003	0.147751542638421	0.23827144896986	0.394184975852577	0.40056882712933	0.437413815296573	0.355429104829859	0.0922158755322511	0.0998868201980537	0.0848831835852984	0.0838022176407138	0.0971593330535372	0.100672773169793	0.386072911386515	0.0850283177849684	0.000471155127207597	0.00061748712481384	0.0	0.000115087265957768	0.0685020798282999	0.000714798301756754	0.000824574367177149	0.000806560234497521	0.127190871500741	0.0862856623443673	0.27683142940078	0.156968557531466	0.0	0.0	0.0964320563593826	0.000762687135615979	0.0812364781514841	0.297191428608228	0.0853215762210252	0.0961040312060645	0.0432765599696663	0.0615447627562374	0.000942110376847466	0.000762909427827049	0.304351269319423	0.49876550014175	0.323563104497224	0.308314834142726	0.328993047184469	0.223720473369136	0.393575174885076	0.342679800703459	0.35923720686854	0.2995587465516
1.27863284686106	0.238548598438242	0.247627456470171	0.372795952192528	0.53103023940773	0.518860999327683	0.580114500635055	0.497818149933878	0.12511810898454	0.135866297744852	0.119130702368831	0.116075542016949	0.13225157366834	0.12998431083062	0.497220413346791	0.115212638374223	0.0416156811058776	0.0624877498544358	0.00117591923150517	0.0110333276295359	0.0940672249506312	0.0614524314654618	0.0698991724366585	0.0684387591489282	0.165940544413566	0.117616991195193	0.404674334666209	0.224227687263256	0.00122744838019978	0.00123439359343421	0.140909083963012	0.0651951586677109	0.119601160905596	0.393643017601534	0.123337601943337	0.138230549899829	0.0895536470656077	0.0880530284899329	0.0761446751851454	0.0671332713122947	0.42429005478366	0.61908179682422	0.463887861625388	0.450953325282435	0.447819908130502	0.313016123328702	0.539941173097253	0.488586686223292	0.489777458612827	0.429126731856555
1.45273545962937	0.391242782157413	0.431618698797512	0.609379524101666	0.767391353726454	0.738316039133401	0.834656520023015	0.747325491068777	0.184305531173255	0.200444172542414	0.180658129149937	0.173794327374715	0.193491671992984	0.185608148493137	0.696378947756925	0.168093712945603	0.1003505337356	0.0988253109078569	0.0861397133467773	0.0938368564447525	0.138118714118978	0.0980114514300341	0.106592446083976	0.104741304680777	0.230604059098787	0.173775372230817	0.632168309432606	0.34942495083704	0.091011555540845	0.0913135853623337	0.23331716394282	0.129787840333061	0.195758541112442	0.529441462104677	0.20195697344714	0.220722229176365	0.151602581069178	0.147534951895604	0.141391091253842	0.130203396865281	0.65528906978673	0.787475244075076	0.723190052208148	0.720647674275443	0.678487883642785	0.486528512606173	0.812863532816433	0.768570565870742	0.737253647701766	0.675068607412151
1.65054442394899	0.596211850629535	0.677202511083859	0.916418800420299	1.06271593401222	1.02128471521684	1.15852668858068	1.06410225795652	0.260170161941141	0.28355375513526	0.259688382605099	0.247442563661171	0.271347909493006	0.257531684956341	0.9490572583296	0.235333445832215	0.151446635760229	0.144503466197315	0.130105938005994	0.141236539574395	0.193950653044444	0.144223459217692	0.153105924642299	0.150393363932887	0.311769717733133	0.246062628319334	0.929205632275364	0.51143279512061	0.158428891379696	0.154896070301244	0.356865723721315	0.21545951002364	0.296415372225006	0.689543335888205	0.30642682721677	0.328771263858779	0.234934455875222	0.228093402007056	0.229425265956656	0.214753170168843	0.96292574380543	0.994359644380101	1.06490411160273	1.07952057904232	0.986837316001222	0.717923285336457	1.17300537117114	1.14332522969572	1.06784322714089	1.0046506029133
1.87528767014757	0.820822807905383	0.945836723172219	1.24643578674926	1.3657339185274	1.31936927486167	1.49771604652101	1.39667297616316	0.339851869187046	0.37179500091323	0.342836701247066	0.324228144456618	0.353061575977824	0.332065263659678	1.21212551788045	0.306039422407785	0.205587740831726	0.192317992540754	0.17553336645664	0.190477477450165	0.252711001215093	0.193087707595079	0.202256350156832	0.1984094376848	0.397560638552677	0.322676865662606	1.25421511531881	0.682167236812712	0.227609081785154	0.220986911942329	0.486754591273403	0.305543826919104	0.402445545307349	0.85737127214449	0.41615234168065	0.442098056653616	0.321917560470413	0.31222258785072	0.322487841175228	0.305669332706512	1.29840423706942	1.22549671087948	1.43816015439913	1.47264309272719	1.32477983820715	0.969005097260903	1.56728400296324	1.55587169069077	1.43469665803642	1.37020910394973
2.13063265355418	1.03434489239702	1.19981299432051	1.55580678688378	1.63266028748163	1.59091526679139	1.80638927540668	1.70095760404609	0.412003201090381	0.453328497165094	0.418129376065892	0.392727202869947	0.427151869864012	0.396954033023852	1.44817590656126	0.370679652322078	0.255107012115229	0.235136497859162	0.216416001751091	0.234866961004649	0.306559275381095	0.236984317939723	0.246309127296428	0.241306122453374	0.477289204566663	0.392868747136409	1.57075267722968	0.837519193252969	0.285140314075787	0.277798062119386	0.601068674964494	0.382962443036414	0.496922823870216	1.01930271115532	0.513220774778841	0.543009792509657	0.396489966596937	0.384251779919836	0.40286147816535	0.386370331497947	1.61831727854798	1.4658329280313	1.7982394146901	1.85074711206797	1.64951493523186	1.20538810520101	1.94952566118352	1.95503049908731	1.79632470733859	1.72882033398493
2.42074620158628	1.22265747749511	1.4208711375367	1.82489526286186	1.84430917349932	1.8169762896072	2.06475183609026	1.95793395058081	0.471424856610267	0.522564599881263	0.479978797898372	0.447483781705992	0.487871170262787	0.446570682855188	1.63873849558753	0.424829972410234	0.296493237803483	0.269788515632468	0.249656227923501	0.271016315089839	0.351725868480781	0.272532451330161	0.281479415069729	0.275477166720347	0.545099038361386	0.45108118555957	1.86296170411106	0.967847638249428	0.325587166354533	0.320333840470849	0.691859285965464	0.44150286254008	0.573293506160188	1.16922755266144	0.590837458491613	0.624348812145074	0.452409329792816	0.438056831692531	0.463408974602919	0.450064000154575	1.90363540093343	1.70468818045966	2.12580425846193	2.19213186137579	1.94196557931626	1.41199095857798	2.2994818846788	2.31804785495625	2.1337689797956	2.06131319022269
2.75036250980155	1.39659493004208	1.62110681222093	2.06971092371372	2.01591268621833	2.01086102163369	2.28918320975483	2.18372173764942	0.521855530594364	0.583016267983564	0.532160551161208	0.491811923714565	0.538003649401063	0.485181983645244	1.79252656002866	0.471461514785716	0.332316549114023	0.29870749292437	0.277540053501914	0.301333418947747	0.390390567034659	0.302086917850187	0.309728345007596	0.302846427921435	0.602503772451822	0.499592845884935	2.14442165338359	1.0841158720628	0.356741340057238	0.354997714139243	0.771383230795566	0.491177474139031	0.640153618527244	1.31100211973852	0.658309130917169	0.694282329715312	0.497791274080604	0.481667679419315	0.513433891524176	0.504598350018241	2.17127335842084	1.93919501140966	2.43838447034187	2.51565755394528	2.21841783016692	1.60238965026114	2.63447758031666	2.66410262261902	2.46179759191908	2.38417023734173
3.12486039650294	1.58045935227757	1.83050370822908	2.32656055505154	2.18071167169148	2.20260193080796	2.51410863356607	2.41269981539109	0.571909932961784	0.643106360011086	0.583602121416119	0.5339630907763	0.585186654475471	0.522822438790396	1.93240019199813	0.517594482423667	0.368679478114037	0.327435416609604	0.305518502965388	0.331629665783093	0.428018690492553	0.331338657855923	0.336437431937435	0.328533165488781	0.655199041966981	0.545127063374365	2.44325472220372	1.20861048222336	0.395209790523018	0.39544238553666	0.863287079580563	0.552160487027569	0.714999342686927	1.45328921114538	0.734296804739473	0.76995419324833	0.549236743141905	0.531467185921582	0.572408098793853	0.566885698137796	2.45745499534037	2.17110363419669	2.77303405759028	2.86190405343727	2.51430793406	1.80605400071829	2.99122040112055	3.03441759865909	2.81321691166614	2.73330189008693
3.55035107657029	1.78905680484072	2.0706934549565	2.62068070989215	2.36002335149514	2.41036521906378	2.75975675261079	2.666001369403	0.627312946634973	0.708254795297486	0.640274583343999	0.579713136655331	0.634776388514595	0.567210916310957	2.07177771496555	0.567980399911322	0.40972306843596	0.359796461987088	0.33739583619873	0.36591601223655	0.468255673857382	0.364269984851611	0.365596919615464	0.356183033408696	0.707030296500545	0.592207434476557	2.77367598139507	1.3577599826646	0.455482665347388	0.452894897204753	0.985625605958743	0.64142640367566	0.812022713957434	1.60175650599434	0.833740445795396	0.865149747781485	0.62018718761982	0.60073264953712	0.65677277774926	0.650442948757599	2.78405776849318	2.40025508231844	3.15151495444286	3.2548149842454	2.85101694786087	2.04275401923211	3.38969268703167	3.45200772345416	3.20616930293862	3.13000776116645
4.03377788684902	2.014076627133	2.33865527150501	2.94750284591218	2.54794380998068	2.62481191045392	3.01500931234638	2.93511920981571	0.686555753468799	0.776312656583212	0.700646715767359	0.628167156032459	0.685672400089702	0.618743662410721	2.20217117005024	0.621385119464297	0.454483470415396	0.39518153192175	0.372552539556556	0.403420256378951	0.509972561855722	0.400218807947304	0.396874311943962	0.385238330532942	0.756523830334959	0.639363235489924	3.12077462494089	1.53162128297762	0.541894220020337	0.52914385930672	1.14000894750207	0.763214159772493	0.934008018762413	1.75543563146558	0.959263889486093	0.98227715939521	0.713122045853396	0.69190722210026	0.770513407663033	0.756669089318832	3.13962329106085	2.62071675614203	3.56094689787758	3.68028620442821	3.21688286574643	2.30726815645365	3.81366010896648	3.8996266867627	3.62545819762885	3.56123867949794
4.5830295904569	2.22681839044203	2.60905339490396	3.27630963285995	2.71694056816516	2.81384634934465	3.24299245424643	3.18772835659204	0.74200609727203	0.838625710445887	0.756844719986896	0.672782874755956	0.731197645323343	0.671146986022178	2.29769753098918	0.6713483946542	0.497563526798468	0.429185950027695	0.406493586324152	0.43921278192889	0.547923100570376	0.434445755859431	0.426060533022178	0.41146691268009	0.797680936887243	0.680036061007348	3.44552262565686	1.71535918403672	0.648149186375649	0.616242348003201	1.31262030793489	0.908858560029312	1.07270030446416	1.90789084027022	1.1017147614616	1.11294441586412	0.819926352901178	0.796890180083985	0.905060455781064	0.874843343271811	3.48460351842424	2.82097938908371	3.95943422131598	4.09235277402497	3.57217305577765	2.57239157837148	4.21711513558353	4.32669347745639	4.02768143731076	3.98446322230351
5.20706910895654	2.39595962927477	2.85456262764888	3.57435293783382	2.84018020030235	2.94511078606953	3.40594988691831	3.39154179095773	0.785839578507872	0.886364514884188	0.800912596826417	0.707030726999808	0.764695017109244	0.71738557390745	2.33455984382365	0.711135495181957	0.533300733044487	0.457208812369123	0.434456124307027	0.468159131071803	0.576792258337172	0.461970919478626	0.448846623970184	0.43061120493228	0.82496434169228	0.707982528318241	3.70802480695191	1.89160965893719	0.764875756479597	0.703532676337732	1.48612546735076	1.06597707243569	1.21725546275512	2.05221664152496	1.24933634554984	1.24664100981516	0.930112362391412	0.905060834643416	1.04866019078369	0.99130682427298	3.77895646829615	2.99015145555661	4.30461687241306	4.44454458456969	3.87670964795426	2.80916009982948	4.55450613902028	4.68264327652789	4.36984068922255	4.35647492983581
5.91607978309964	2.50481734585435	3.06538198075184	3.82878503124424	2.91002765520014	3.00648294279502	3.48747330447173	3.53457177858743	0.815500525478783	0.916456382454995	0.830552147435717	0.729477597037909	0.78466454058534	0.755054397173448	2.30883319193228	0.738215729697813	0.559610475053788	0.477662497472871	0.454780978999773	0.488630132121553	0.594894425037235	0.481175340715476	0.464502734155804	0.441860126262696	0.837864673699176	0.722330670872829	3.88903908396892	2.05200704488673	0.887825312558642	0.785568020415093	1.65126735050747	1.22802277292565	1.36233750094117	2.1846387070064	1.39654456302856	1.37888934709333	1.03893617479199	1.01131850312133	1.19602021831747	1.09952588582952	4.007380621417	3.12331713177035	4.57940019260068	4.71841449288704	4.11515405703172	3.00564804966059	4.80767997890274	4.94715319960293	4.63536488957965	4.65987876754287
6.72163154888759	2.54874281052397	3.24402167120601	4.04018121005645	2.93217906898342	3.00242970758067	3.48826276879243	3.61920882945311	0.832633931727843	0.930592390311572	0.847780078784729	0.742423340409276	0.793508562579731	0.784884314672996	2.23287584287106	0.753237417600821	0.577048471063046	0.491132042204642	0.468135398103767	0.501657526024158	0.603341655523247	0.493038339013463	0.475139204782561	0.447135281655678	0.839929273398715	0.726416360355857	3.98583522916192	2.1948566904273	1.01621105790564	0.861368365958036	1.80466154481181	1.39243834783534	1.50627279670579	2.30364285625545	1.54193081211574	1.50922795944888	1.14582238389192	1.11468943538901	1.34633369213327	1.19891443058585	4.1725482173842	3.22017585221501	4.78481286275208	4.91574562748083	4.29004751291159	3.16222452300945	4.97828147399149	5.12191193558977	4.82674868913309	4.89555099243251
7.63686974067977	2.52767502137727	3.39412451741924	4.20998706846909	2.91516595796342	2.94399308246632	3.4155619643386	3.65092656794716	0.840332641874288	0.932298348636198	0.855758686361129	0.748936857000866	0.794577811664101	0.80780010910703	2.12502134290335	0.757724592986308	0.58675485861737	0.498674058978608	0.475741801574801	0.508940493846105	0.604077761565778	0.499264850860417	0.483633698337497	0.449169601784796	0.836113255497301	0.724750788041478	4.00134123372344	2.31967489914807	1.14879044422637	0.931251924709095	1.94357288877109	1.55628551915939	1.6471798996233	2.40879928506828	1.68393126399899	1.63708090782587	1.2505762278219	1.21477509505618	1.49860713618213	1.29052707687725	4.28085802914288	3.28272808297465	4.92546140321191	5.04230004905339	4.4073826855198	3.28141253240385	5.07238804054333	5.21339890949456	4.95053715844057	5.06736798585138
8.67672960231842	2.4473708178259	3.52039396726897	4.3400148994568	2.86896270036971	2.84866457251114	3.28336081785989	3.63699839589112	0.843012370437684	0.926902475012618	0.858553779517029	0.752545265142763	0.791928277976825	0.825044764518966	2.00819288482953	0.754042597668619	0.590395273219365	0.501784051223014	0.479367146077417	0.51278479123182	0.599758207599401	0.502271827175977	0.493511669697207	0.451381625563118	0.832279760110661	0.722588027735836	3.94352591661542	2.4277872083027	1.28522580289342	0.998428553322525	2.06716118327552	1.71771579785161	1.78374953420964	2.50019289793546	1.82157494026851	1.76232206702135	1.35437694791598	1.31292144903905	1.65295871985486	1.3786650722319	4.34126420711882	3.31413666409037	5.00798063159176	5.10629505068686	4.47543648814824	3.36784173007362	5.09862485979638	5.23121727900533	5.01561352749919	5.18083373504806
9.85818000675331	2.32267915307114	3.62938668475919	4.43328676537787	2.80570451738384	2.74238832971874	3.1156081179341	3.58741877812599	0.846722938710561	0.921935428090333	0.861266197929306	0.757227081787446	0.790345830248619	0.83864752514222	1.91013985989557	0.745752537321201	0.590389631623516	0.50265795461907	0.481556386954346	0.516284649349099	0.59391661365113	0.505420125015397	0.508918759663872	0.457903905205848	0.834871066926106	0.725671183877314	3.82694223408494	2.52394415906126	1.42764071449867	1.07102628115412	2.17860330147064	1.87783874517683	1.91651651053485	2.57846645704443	1.95575027275392	1.88633344639772	1.46132215245161	1.41398834406578	1.81232280250526	1.47301344940092	4.36599189150812	3.31759916227398	5.04142287091952	5.11906813175953	4.50540395736136	3.42955916239858	5.06850594647964	5.18892023177497	5.03324366542889	5.24336798808947
11.2005003612863	2.17386496157738	3.7236941366159	4.48871293416	2.73561587751629	2.65305898585967	2.9413874060534	3.51062444757787	0.857331186435024	0.92498408959583	0.86810054123206	0.765772026972376	0.793603003329964	0.850344953535545	1.85612177691968	0.736542392865704	0.588926514893944	0.503543914470532	0.484721012696219	0.52219921625335	0.589907866813321	0.511906913030334	0.533044228282104	0.472220032471825	0.848786356274085	0.738006527210611	3.6669941373975	2.61394431414983	1.57870569375962	1.15992770743605	2.2828245097971	2.03871647640228	2.04656931810103	2.64498493496807	2.08761006523172	2.01059603400373	1.57688207401144	1.52493835337991	1.98029035915483	1.5856885274603	4.36344273274761	3.29479679982787	5.03043956595346	5.08736899970386	4.50439196812552	3.47322938186729	4.98951907192319	5.09606333691702	5.00976150778673	5.25724820626605
12.7255952170922	2.02706967517098	3.80117499745828	4.50070734177319	2.66604369040794	2.6084533977259	2.79432147739663	3.4129603805964	0.879831920947717	0.942779125545147	0.881708739675845	0.779303729836616	0.804007687526126	0.861768486643063	1.86579038099527	0.730109710167403	0.587832059288948	0.506726922836234	0.490955541127816	0.53265264661337	0.590670533723039	0.524428826142819	0.567494237923949	0.49662998783333	0.876406688364915	0.760935862191311	3.47909345389734	2.7047289697771	1.74179360701646	1.2786006666907	2.38677305248935	2.20366727767036	2.17603939322243	2.70217282225764	2.21896987748336	2.13709435751049	1.70822659895715	1.65526190062019	2.16132599645162	1.73081124067205	4.33692079164955	3.24533863972204	4.97422587391247	5.0122019389448	4.47431261702681	3.50365058402972	4.86412195440156	4.95707656713997	4.94533124256049	5.21875863950191
14.458351716948	1.91271129658014	3.85454232428253	4.45933791429648	2.60030924735083	2.63145259968634	2.70906380078983	3.2979595027084	0.917148184416717	0.979493943208568	0.902282527458175	0.796792487773074	0.821824972617448	0.874709745439575	1.94822406170857	0.729752773252775	0.588330572320486	0.514396467237391	0.501671428514375	0.548639443087774	0.598289283011183	0.544558142614681	0.611461877815458	0.531477366614172	0.916406609662965	0.792078233537941	3.27641456112598	2.80339626382277	1.92044667232249	1.44136131471969	2.4985923994586	2.3767735664355	2.30813482815668	2.75349657213055	2.3522557203678	2.26840281976156	1.86375483366611	1.81641583091736	2.36018384311935	1.92233925020913	4.2833378836934	3.16629882688938	4.86583631417763	4.88789530994153	4.41092133667672	3.52280028399175	4.68909387946853	4.7702147894211	4.83321607169039	5.11798294627152
16.4270457141524	1.86329856681833	3.8729303269797	4.35198390136994	2.53721754913814	2.73516425783927	2.71627737823915	3.16619744463507	0.969175698485668	1.0351729608037	0.927090824590034	0.815080331612954	0.845100055955419	0.891680704249922	2.09798938672262	0.737921655411474	0.590993407825633	0.52853599892525	0.517354673626387	0.569722057023365	0.613682258489004	0.572245001117772	0.661328991361591	0.574677148007236	0.96318019583252	0.824981623444756	3.06811663423335	2.91585651426965	2.1178704768325	1.66122373090038	2.62659583177568	2.56237830118305	2.4469879346847	2.80296679574377	2.49036207113339	2.40765808267895	2.05228139562377	2.02073667004662	2.58120303546593	2.17160730692553	4.19347295667214	3.05214716782144	4.69317525502358	4.70294965655183	4.30432781807647	3.52955737416098	4.45632706013861	4.52812021966627	4.66068374798654	4.94028033827031
18.6638031898573	1.90949080743138	3.8455507037454	4.16660004955466	2.47122965434728	2.91818122556419	2.8353394266243	3.01570857661471	1.03220569317854	1.1045601736394	0.950696543573976	0.829677801342103	0.870122639962423	0.91672524715208	2.29374653537121	0.755815606572292	0.595912894794354	0.550814946391371	0.537501744600533	0.594039076586451	0.636529144276324	0.605549713869467	0.711005320200959	0.621783340557623	1.00743455221417	0.850011465808036	2.85827500395264	3.04493595814992	2.33613892164916	1.94681300205081	2.7774646877356	2.76404985093669	2.5970368470293	2.85421814273669	2.63618844837583	2.55822694609542	2.28147117311394	2.27929855193635	2.82711663970052	2.48414199737104	4.05416160597238	2.89579322376583	4.44215098852031	4.44316899163395	4.14147213379041	3.52012963426689	4.15562465052908	4.22052474994627	4.41233772547938	4.67013857426427
21.2051244984133	2.07604418981079	3.76686185783331	3.89631257080372	2.39404648912579	3.16272330534313	3.06751000934261	2.84361419870743	1.09931354586506	1.17726222764661	0.966229550963522	0.836511680529983	0.892699604466518	0.956527062847123	2.50155955205582	0.783473288577246	0.603253731774876	0.582643591157526	0.56095569417013	0.618875178145613	0.665676416082914	0.640945189605062	0.753289157861928	0.666899251190527	1.03836666961203	0.856768056673295	2.64697365136672	3.18906958199304	2.5756047028821	2.29946751468434	2.95468573993739	2.98362646726103	2.76238768625552	2.90985436919673	2.79228475650213	2.72339693646411	2.55613299204457	2.59944841324638	3.09794392340243	2.85702736544143	3.85265084832856	2.69107884097881	4.1020629983558	4.09717178719237	3.91070055275235	3.48973285605782	3.7796575695833	3.83931840561901	4.07580610438617	4.29714111692938
24.0924799955869	2.37689676290479	3.64154012714244	3.54390866068048	2.29704490854005	3.43584262152957	3.39004790826772	2.64814692995111	1.16184676208127	1.23964005537318	0.967742253588512	0.834524809422431	0.910131356674925	1.02132809173172	2.68385338619552	0.820375518495618	0.614036900573433	0.625270208295051	0.586606117046079	0.641801939954036	0.699953724808611	0.674268303088306	0.782369986811477	0.704554569883115	1.04755036385786	0.838144993217134	2.43278160640355	3.34143371126922	2.83427305694	2.7106250540374	3.15683303331153	3.21996248614126	2.94570418426835	2.9707481661086	2.96015219813863	2.90561893686615	2.87606841570115	2.9817314119402	3.38966336373158	3.27690422767275	3.58190359702063	2.43599490145582	3.67171687781041	3.66275743978815	3.60711608593353	3.43466287107246	3.32954516656465	3.3844049003423	3.648258605335	3.82235958983435
27.3729867693626	2.81037623749973	3.48692843990469	3.12466146945622	2.17414105177667	3.6946042459505	3.75426115510648	2.43062753303377	1.21205049088526	1.27868986168357	0.953411384355769	0.828672504029417	0.923780456004035	1.12527366852398	2.81249139557106	0.866670926079209	0.631016255344363	0.679948083103349	0.614424467023874	0.662335883327899	0.739354994674886	0.702379674781949	0.797222462724517	0.732430582877022	1.03400078428581	0.795477450826078	2.21618543358558	3.49013243255779	3.1074051706033	3.16044825830629	3.37627626607731	3.46770470961958	3.14685163759092	3.03557515876206	3.13935250346445	3.10539977728484	3.23400679173968	3.4169501570476	3.69306086640849	3.71944934309702	3.24518343371132	2.13564254110923	3.16417890411982	3.15198100935765	3.23695024201063	3.35411437049057	2.81914022267797	2.86836344549071	3.14151392988414	3.2629039430883
31.1001775165092	3.35515771205907	3.33077909737894	2.66597267283765	2.02419032628615	3.89463284429832	4.08987851643311	2.19668238337378	1.24642646315711	1.28735738401054	0.928920251594508	0.832484738837197	0.94197106369444	1.28570116451807	2.88199527269433	0.924761748968533	0.659395839451667	0.748157577990244	0.646654742058057	0.683839229740092	0.786367808857284	0.725349521214188	0.805191948244275	0.75444476578037	1.00919001346488	0.743587667734293	2.00269242891465	3.61951607203473	3.38741097712741	3.6182945736059	3.59858894463204	3.71629048891957	3.3614258768524	3.10060926736092	3.3264318812446	3.31985411664502	3.61409831815758	3.88407461243941	3.99299631646648	4.15072754107375	2.85790804235211	1.80357584817659	2.60779999796658	2.59244428644533	2.8189035238471	3.25076742599892	2.27583132820746	2.31759189561554	2.58327791427789	2.65228288006346
35.3348741117632	3.96795940478048	3.20379470791791	2.20340214886795	1.85224626607022	4.0000573934907	4.31679007273879	1.95631547266142	1.26912305662801	1.27003280744546	0.910123290673589	0.869231330826264	0.982685124120237	1.52107601404973	2.917326839265	1.00076304554623	0.707176788068463	0.83189946885535	0.688914588161044	0.715252192043757	0.847161324590219	0.748793254540063	0.824764141151889	0.78343765003901	1.00042713319937	0.714116630242898	1.80436148725914	3.71252680613848	3.6641362577073	4.04545644696104	3.80301502555982	3.94953430049108	3.57947091988805	3.15967527990222	3.51382214803405	3.54114376798645	3.99156521392438	4.34986376503812	4.26845586579691	4.53060629416927	2.44568302541141	1.46057538280141	2.04236885618904	2.02356336737927	2.3814628154214	3.12969110680508	1.73683752742009	1.7687950011488	2.01336365899631	2.03563587949016
40.1461801249002	4.58396493482017	3.12857558005074	1.77385408968132	1.66932824384962	3.99098006611233	4.36204258731406	1.72267543558164	1.2943806968232	1.24656707254166	0.923947636434667	0.970767243848178	1.0747642011885	1.84753580944051	2.97003664798652	1.10522014307602	0.784974196108745	0.934047875142392	0.750883848943439	0.772101534851745	0.932273241467435	0.785739397455338	0.886338041688941	0.842506973629476	1.05100452808972	0.755357648162498	1.63869005113697	3.75359644292477	3.92552472029866	4.40013932766794	3.96418673851447	4.14610821727844	3.78471931290119	3.20394551415969	3.68894546644586	3.75517129469021	4.33394032842953	4.77084216108551	4.49364293252513	4.81789418169262	2.03863327300094	1.13067903813248	1.51094712710063	1.48831004194423	1.95657811802348	2.9957214426579	1.2415204209041	1.26135581875718	1.47548030392253	1.46068331879134
45.6126084820091	5.12166131325881	3.1089953061245	1.40828634981656	1.49117608398789	3.86642196636692	4.17835949012999	1.51029353434861	1.34710822373544	1.25361421295714	1.0067055384788	1.17358242098796	1.25609530232438	2.27456585904993	3.10091967109417	1.25276789033695	0.905336812964274	1.05881701132638	0.846359554570925	0.876281466727785	1.05659005441528	0.857389807473674	1.03000186579924	0.964110839422173	1.21613874543422	0.927206046262494	1.52530090906776	3.73199635634236	4.1587965465514	4.64435538545029	4.05543853980967	4.28147837437934	3.95512519237158	3.22209690260676	3.83425229598509	3.94141968003736	4.6043995043657	5.0982072301559	4.64059959472072	4.97676417825779	1.66426127422635	0.836035955375543	1.05037669772098	1.02357805790984	1.57224894566861	2.85080475277898	0.822567073177476	0.828413925620183	1.00761718075191	0.967531858939379
51.8233626726204	5.4939529752775	3.12503753452919	1.126724242929	1.33687577336176	3.64345303320808	3.76014581168893	1.33378179709387	1.46083021844209	1.34281982356849	1.19940920405414	1.51225526156446	1.56812567710854	2.80081110564468	3.35464140749765	1.46070427940895	1.08171015162721	1.21233020770124	0.992558923687124	1.05424901354199	1.23853736753191	0.992187227099643	1.299857296071	1.18638854690473	1.55449263301888	1.29085984913629	1.48180482837292	3.64529246555428	4.35212934121091	4.75160554075586	4.05357914947525	4.33154465215013	4.06532224630184	3.20153343813617	3.92891299701553	4.07476057873825	4.7671421985396	5.28542873529018	4.68349483007089	4.98340298819999	1.34205045194175	0.592825638076116	0.684353987093381	0.653199451120626	1.24732060325284	2.69316805149139	0.499780042110819	0.490860945837326	0.63496274527391	0.581634343228345
58.8797924099703	5.625052626208	3.13540318194247	0.935886093909936	1.22714287655526	3.35216324337662	3.15100391698419	1.20618188725342	1.67229750986109	1.57510894289628	1.53987241998503	2.01083806451962	2.04692153872896	3.41079986595855	3.73501790451112	1.74642509234528	1.32694320570299	1.40292821187713	1.20840908654347	1.33328472665623	1.49820102673457	1.2225417031503	1.73498774518174	1.54646155029236	2.11507184462923	1.89389118131772	1.51880424700923	3.50129370658109	4.49620015688743	4.71334610625278	3.94379902184447	4.27711879999522	4.09053481762886	3.13007534324617	3.95185514576316	4.12895499528176	4.79360250520307	5.29693989074457	4.60356141949467	4.83091590077597	1.0805991151759	0.408654371206275	0.420094116261708	0.384760683478097	0.989050771579646	2.51820174227874	0.277233475762221	0.253726932211767	0.366237145520553	0.309980598401088
66.897047498479	5.4676297134214	3.08782996664099	0.829498163620319	1.18219787415458	3.0259796315014	2.43453498098241	1.13675777715332	2.01309814564257	2.00994463625237	2.05254503185962	2.67373877379919	2.71180312187717	4.07349363622425	4.1889540072857	2.12413929909128	1.65141287270402	1.64089460432332	1.51181837871965	1.73604504756502	1.85438329535142	1.57915711988647	2.35840861438274	2.0714325159049	2.9207412622922	2.75327037175915	1.6348853623278	3.31737965318032	4.58519993733209	4.54242697601417	3.72360079998552	4.10836152359979	4.01137402099988	2.99803938667916	3.88574301861838	4.08140129407234	4.66821915688645	5.1159826043405	4.39364677612364	4.53125412040803	0.877610287314115	0.281798896968731	0.249006157324696	0.209889131151719	0.793647662139821	2.32068804385678	0.1443009833436	0.106531172601628	0.194217881188327	0.141306872588508
76.0059568969533	5.0137448513279	2.93457232051779	0.791408557766407	1.21903508170824	2.68714179064068	1.70808946350421	1.12904529333128	2.49992538827902	2.68878618141952	2.73831907813657	3.47849017813753	3.55387374099299	4.74353130747907	4.60556612057213	2.60161124635719	2.06101550092345	1.93742903455197	1.91623344190313	2.27434195631869	2.32070244456534	2.08370965127654	3.1665024180565	2.76883339342488	3.9520553803167	3.84067248167931	1.81313345470931	3.11703342964997	4.61716888650286	4.27237744633664	3.40512036699419	3.82846906826029	3.818940180973	2.80101024868294	3.72143825821662	3.91854693654026	4.39272147814866	4.74980897722009	4.06153705949536	4.11399745344791	0.722802875432649	0.20266016790579	0.151281889557457	0.108745896512242	0.649775052985414	2.09798151004559	0.0789195113016987	0.00186454000908517	0.0981107976095738	0.0229774686260787
86.3551636408598	4.29831611367863	2.6480137436763	0.800261197615794	1.34737956204284	2.33214489960938	1.05766295463644	1.17944586013368	3.12592554431427	3.6141065074283	3.56715787284062	4.37279120741254	4.52860913818728	5.36541139584754	4.83745897940462	3.17749646974138	2.55521145327887	2.3027271948055	2.42694648006146	2.94348097590776	2.90096539562334	2.74121912116788	4.12191595378961	3.6188569822201	5.13658837779395	5.07496354208631	2.02012452600652	2.92382197841617	4.59326652553494	3.9519242908587	3.01494967019741	3.45548263271415	3.51896817623979	2.54250013768964	3.46174075490136	3.64058543737251	3.9876963772251	4.23052671800734	3.63089519546922	3.62216805202219	0.602348270874254	0.156679196224883	0.102397003476308	0.0336476605792413	0.543315621410166	1.85279595159686	0.0224392319285135	0.0	0.0111301152642109	0.000378686106429882
98.1135504622348	3.39610185479824	2.23142161656952	0.834552110743661	1.56555823948151	1.93280988203193	0.513794898139904	1.27698521764145	3.8560407664205	4.73012368395405	4.47660269966929	5.27791524557912	5.55594126531567	5.88030796028138	4.74438658957183	3.83967841528945	3.12551985887323	2.74334635687294	3.03797954418428	3.71873527065727	3.58516821492748	3.53403144518533	5.15281925613966	4.57095923051681	6.3490429967728	6.32624718687901	2.20972630711722	2.75495298289914	4.51628936011527	3.63560424863123	2.5913737937872	3.02160324598147	3.13395134561293	2.23604862619153	3.12334658755289	3.26422308467395	3.49101524285768	3.6112038515365	3.139403538509	3.10647020219365	0.503654421200665	0.128345751780268	0.0796385894977879	0.000511781077018251	0.462167088468628	1.59491277873987	0.012195186590129	0.0	0.000164041515361646	0.0
111.472995689522	2.41380072011211	1.72092806782618	0.876067871953431	1.85748466955404	1.4648722725358	0.0688884904683415	1.40395469119843	4.62845993279482	5.91687139899412	5.37792066747041	6.09899607187346	6.52893172602032	6.2344153033136	4.24511204962462	4.56336092808041	3.75469889017785	3.2592059787124	3.73027990990719	4.55519822347352	4.34723426468843	4.41926232687	6.15999096354262	5.54671134324171	7.42487683879011	7.43320451627079	2.33134281044277	2.6159215425826	4.38863199199406	3.37208039924151	2.17872055544858	2.56931242526347	2.70174286256832	1.90528147330524	2.73565130528904	2.82187156422031	2.95264228897134	2.95740295072003	2.63365143703852	2.61839027012522	0.418568557108181	0.105470524869446	0.0575635541263182	0.0	0.399010856515908	1.34056327494752	0.0337073608635213	0.0	0.0	0.0
126.651504399274	1.47907963452467	1.17958565598852	0.911559943653721	2.19221633427021	0.936801571831791	0.000567101808241451	1.53789719249518	5.36270617509296	7.00613732261674	6.16926666522507	6.74010268156854	7.32862701392907	6.38696513977177	3.35786773976623	5.30834606731849	4.41690620425712	3.84105091694103	4.47188430003741	5.39163425511624	5.1449920666066	5.33115834139136	7.03068447242924	6.4491520499441	8.18599254468081	8.23057026134298	2.34023650230911	2.4979855184909	4.21055004766517	3.1935728705274	1.82009421349191	2.14518805367743	2.27044644871194	1.58090588649775	2.33648408306784	2.35700024384734	2.42682066800314	2.33624308408625	2.16193570164842	2.20309574390899	0.344796898969904	0.0791127655750851	0.0225066947719341	0.0	0.351845085462455	1.10984601821386	0.0366774286263502	0.0	0.0	0.0
143.896765915183	0.721256662441048	0.68256736636324	0.932115771366954	2.52582029650979	0.436146754947461	0.0	1.65404074222462	5.97274841081341	7.81425311605842	6.75342645135774	7.12131936177231	7.84071208621298	6.31642859401079	2.23012709253722	6.01725109006301	5.07829101209682	4.46820899173517	5.21949878720865	6.15732401332669	5.92211608671745	6.18785040618357	7.65692076164424	7.17709638671283	8.47609526852766	8.58244251364091	2.20847490780841	2.37909324357494	3.97874053766022	3.10757887422264	1.5488266912497	1.79156577283393	1.88984076979233	1.29590611595236	1.96510979911011	1.91616691872745	1.96243336827165	1.80443978787102	1.76547931648036	1.89223854753272	0.284632943394359	0.00141788462959861	0.000409323871060963	0.0	0.321768857586595	0.921967527849517	0.0472440529866797	0.0	0.0	0.0
163.490195707203	0.233001030810861	0.276494999966173	0.931520777583716	2.80548481395116	0.0870235256866157	0.0	1.72832853394339	6.38203049166727	8.18028048017891	7.05554674655503	7.19308498803607	7.97049231117877	6.0232307186603	1.07457288601405	6.61812044537687	5.69775263880375	5.10709336228096	5.92113523811245	6.78048884416274	6.61155372896873	6.90163313993379	7.95393885696102	7.64139152302459	8.1977250967477	8.41282650495144	1.93374817387208	2.22874992908096	3.68630176104974	3.09350621739499	1.38097001332145	1.53797094845185	1.60103702984231	1.07936567426637	1.65428320245369	1.53963181345806	1.59377239907074	1.39827606478853	1.47036171497262	1.69832914113306	0.242241631222489	0.0	0.0	0.0	0.309511528526417	0.789822601319841	0.0493182705758883	0.0	0.0	0.0
185.751527648192	0.0181457224092251	0.0695262696412016	0.904609137569307	2.97561715761236	0.000472733181761479	0.0	1.7404771403127	6.53625301334166	7.99958151920759	7.0356865327744	6.94374308611044	7.65659949110708	5.52880915715922	0.110381179341014	7.03156360861305	6.22789559337041	5.71111388980908	6.51933756980152	7.19640831359985	7.13921019010645	7.39075142958977	7.87423820456868	7.77922533115652	7.34125236826825	7.72460424197862	1.54212433778018	2.01604564979784	3.32513556928016	3.10611600954267	1.31110186663585	1.39501448690076	1.42740072999495	0.950092911617581	1.42399588362928	1.25364630152481	1.33485227687399	1.12876154592736	1.28290540027119	1.61237464839412	0.220743785842392	0.0	0.000238420044020415	0.0	0.312201805015178	0.715706909599848	0.06292770588027	0.0	0.0	0.0
211.044031566456	0.0267409094738251	0.00120901780216561	0.847868914892492	2.98777811020983	0.0	0.0	1.67773753349956	6.41157246141371	7.24768448083104	6.69395684136374	6.39960761479318	6.88632957826861	4.87248356615039	0.000606806523814877	7.18022631345861	6.61742846697628	6.22332372992415	6.95541733036586	7.35459219111361	7.42858317043001	7.59110052530732	7.41518625156949	7.5640987841785	6.00023930329743	6.60215712026054	1.08738490016941	1.72196533978075	2.8921306169654	3.08755122947902	1.31451535803758	1.35432104188219	1.37102736953074	0.913521625714184	1.28031735398482	1.06839795956304	1.18099633225825	0.985139846065555	1.19162623534025	1.60770180427642	0.22133231907052	0.0	0.0112683431666483	0.0	0.323191311602294	0.691248120737969	0.0812692464704412	0.0	0.000227883570704061	0.0
239.780441236423	0.121237407356543	0.0	0.761377069278337	2.8125737356234	0.0	0.0	1.53819191609689	6.01674331566874	5.99303692112319	6.06797329196852	5.61860003069659	5.71085651317534	4.10691293487697	0.0	6.99894933380147	6.81570414731071	6.58218585820691	7.17477991570459	7.22468311556099	7.40876952432845	7.46581090078767	6.61946925881049	7.00987410228845	4.36805003979581	5.19750701382288	0.629940592287959	1.35153340716586	2.39641024449577	2.98434726649405	1.35485947309956	1.39323931450896	1.41456457650178	0.961393395047004	1.21825882503105	0.98066240425928	1.11537950183279	0.943654572091989	1.17349947958468	1.64793824171196	0.24374586935128	0.00020553116642219	0.0369461083735535	0.0	0.334105290423698	0.700409680271974	0.0942622046426393	0.0	0.0114644313859363	0.0
272.429689542912	0.271332820987586	0.0	0.649211109334329	2.44974068665822	0.0	0.0	1.33111862938923	5.38918311110884	4.40150892040403	5.2241986285442	4.67951355600679	4.25634697172947	3.2916643129947	0.0	6.44828969372264	6.77931706625836	6.72973717623791	7.13326102521888	6.80089995437648	7.02748966900876	7.01105230463085	5.56870388854367	6.16844240450505	2.72618021054079	3.70074826429039	0.203485695382604	0.940138610715302	1.86250916240605	2.76210764203995	1.39253654145689	1.47975739796989	1.52502184142975	1.0712420460909	1.22457667308606	0.977114924395404	1.11525176516609	0.975215174570283	1.19973261861198	1.69438121981175	0.285341783045766	0.0134978156331466	0.0609780920930637	0.0	0.336313651287334	0.72225619715266	0.108742597994798	0.0	0.0576996979331004	0.0
309.524560726237	0.417189860911674	0.0	0.518123939062688	1.93466239559107	0.0	0.0	1.07446112622744	4.5876140737884	2.72900704589998	4.24672711674058	3.67034097212397	2.76843081102172	2.48628939040635	0.0	5.53404919913637	6.48062337669498	6.62158184898777	6.80479782062496	6.10540809237755	6.26890802970488	6.25813041201756	4.37253717056714	5.12251211084006	1.21598737387203	2.3107700784832	0.0194247921007336	0.543624255695069	1.32776663456863	2.41379760360525	1.39161094480233	1.57632446956639	1.65832009261553	1.20587801706391	1.27914117805872	1.03683157781937	1.15577686805575	1.04960874582377	1.23964469088834	1.71107411151861	0.338682800393177	0.125709044904198	0.101575051573827	0.0	0.321514422479979	0.733145626982875	0.120072958426488	0.0	0.0970632702081484	0.0
351.670384580749	0.495706547235952	0.0	0.377718620437603	1.3405826713193	0.0	0.0	0.794267659062382	3.68485518232098	1.05702818922293	3.22738268386413	2.67853991935626	1.29258990398454	1.74520102624989	0.0	4.32707543007814	5.91739567904393	6.23807126189123	6.19025720523467	5.1904596659881	5.17378058640578	5.27265000786607	3.15445871253446	3.97586670240177	0.169396325009255	1.18145192357318	0.000255028735727099	0.148962875285141	0.838603918397093	1.96319273028597	1.32777747237394	1.64577095132317	1.76641635785239	1.3176589810634	1.35733950935374	1.13472805689544	1.21304980958439	1.13873407951909	1.26504073492065	1.67013767447512	0.391539324071476	0.224228796753849	0.124484641348921	0.0	0.284185850197983	0.711315053060668	0.121830597974579	0.0	0.125855382362966	0.0
399.554914482394	0.470352605213738	0.0	0.240870706915501	0.756263999039097	0.0	0.0	0.512641119630663	2.76018564109561	0.0323592652739274	2.25561839180929	1.78290177414974	0.0841201387445262	1.11419314159407	0.0	2.97465492756058	5.11977832756241	5.59303714697748	5.32430057054953	4.13614841932209	3.85206474818653	4.14903050085818	2.03819862753774	2.83980379024965	0.000447797296689127	0.0776072100492371	0.0	0.00156053617507249	0.439741335781683	1.46000724919176	1.19399341207769	1.65769924424071	1.80560620002203	1.35787248664601	1.43246845350027	1.24424421886974	1.26572615904754	1.2179108949714	1.25423733074045	1.5560505654595	0.429406441335798	0.327892563764204	0.138884904812535	0.0	0.225063141393015	0.643041983426196	0.109447224196889	0.0	0.144501034436322	0.0
453.959550439131	0.344544096913838	0.0	0.116949380387256	0.314182784683242	0.0	0.0	0.26108694497456	1.89101373085293	0.000346378821468818	1.41126268942159	1.04494544505562	0.000222792352187658	0.622374309064417	0.0	1.61862567427071	4.15150775168662	4.7365293290851	4.27763193158993	3.04168869647528	2.50187418267852	2.99860815395048	1.12077979492593	1.81946767716808	0.0	0.00070280774998821	0.0	0.0	0.126621240622245	0.968583109010034	1.0005221930625	1.59276245208493	1.74394182558295	1.28894332977082	1.47707208729192	1.33807484609726	1.29481037908355	1.26487411428321	1.19413932265778	1.36712669300362	0.438780940879042	0.416889484054456	0.139499707309511	0.0	0.151784765503047	0.527380102770448	0.0816113376146722	0.0	0.145392256473443	0.0
515.772090306696	0.1716893145483	0.0	0.0247518563337981	0.0440494689495878	0.0	0.0	0.0837921624914652	1.1460374131695	0.0	0.748770923006245	0.460273486817542	0.0	0.229895587301629	0.0	0.313466328139803	3.10458129288384	3.75089510493534	3.15200843588089	2.01431925108409	1.16547369060094	1.93786094919505	0.248899629679968	0.995522186980999	0.0	0.0	0.0	0.0	0.00144517943767397	0.547940415174911	0.772295526376048	1.44671030587679	1.56886289965543	1.09854916869738	1.46636490674828	1.39027459811268	1.28468690843408	1.26069221968786	1.08197129765536	1.11697337430604	0.411598150667345	0.468835112430838	0.122990927308216	0.0	0.0664622033700439	0.378518897747677	0.0136070491680798	0.0	0.125512042616094	0.0
586.001217249439	0.0357823855896508	0.0	0.00048566135493644	0.000220358995382715	0.0	0.0	0.0221555974425816	0.537925349946133	0.0	0.168408472462713	0.0848995742322174	0.0	0.0832721651630971	0.0	0.000874648352348591	2.08848550841351	2.73835981223097	2.07072334236742	1.1479202695321	0.0636341842484782	1.06155314389362	0.00163940765259222	0.293820017623541	0.0	0.0	0.0	0.0	0.0	0.164008529481637	0.543324242139884	1.23217408779068	1.29193930148262	0.810936912883536	1.38309507617145	1.37930025906622	1.22537356888236	1.19272232813087	0.926647371057186	0.832828784773973	0.348905234679719	0.46823841287434	0.0754634961139899	0.0	0.0161169790742572	0.221746962276602	0.000236958436668525	0.0	0.0878422572952265	0.0
665.79295985874	0.000173145053343167	0.0	0.0	0.0	0.0	0.0	0.000450547198151223	0.047381975490976	0.0	0.0251333055280843	0.0127194020687966	0.0	0.0189135759499948	0.0	0.0	1.20720067177557	1.80464795741218	1.14740563114906	0.321020227377005	8.27077026007335e-05	0.193806944078813	0.0	0.00164345220833439	0.0	0.0	0.0	0.0	0.0	0.0540033288782856	0.348554982486547	0.976217013544293	0.949571129052141	0.485144703864826	1.22279160700323	1.29188556741791	1.11539182689996	1.05874516699454	0.746377795388568	0.532503700863103	0.261852352283015	0.41206261076866	0.0329603849772676	0.0	0.000328570506878142	0.108100250008675	0.0	0.0	0.0134697311479925	0.0
756.449393532187	0.0	0.0	0.0	0.0	0.0	0.0	0.0	0.000610622883781294	0.0	0.000495194313496465	0.000240659228235055	0.0	0.000381216203971727	0.0	0.0	0.331067197342345	1.03237065111214	0.232150769490237	0.00337818873240773	0.0	0.000832356842347319	0.0	0.0	0.0	0.0	0.0	0.0	0.0	0.0243828029573763	0.210813579644077	0.712822951789976	0.591214669912903	0.171134109596994	0.99686207510963	1.12774893383856	0.963615461782503	0.870149265442178	0.546533259961277	0.298552941128122	0.165603931161651	0.31275832305609	0.0113671800809409	0.0	0.0	0.0314077381076388	0.0	0.0	0.000223883433996264	0.0
859.449888290528	0.0	0.0	0.0	0.0	0.0	0.0	0.0	0.0	0.0	0.0	0.0	0.0	0.0	0.0	0.0	0.00102962684774136	0.292807991301871	0.00161542783934957	0.0	0.0	0.0	0.0	0.0	0.0	0.0	0.0	0.0	0.0	0.0137041378461736	0.159921839668857	0.464921092429139	0.2327781081533	0.00196774744593616	0.727014701617809	0.903110345465099	0.784858277630827	0.645175088196728	0.40393482009151	0.142897673455785	0.076812538748797	0.195177909156724	0.000212456938508391	0.0	0.0	0.000637744973843724	0.0	0.0	0.0	0.0
976.475249763249	0.0	0.0	0.0	0.0	0.0	0.0	0.0	0.0	0.0	0.0	0.0	0.0	0.0	0.0	0.0	0.0	0.0618416052345552	0.0	0.0	0.0	0.0	0.0	0.0	0.0	0.0	0.0	0.0	0.0	0.0344408636657102	0.169564388972177	0.284132658404763	0.00866254026664611	0.0	0.461228942987572	0.643375543362585	0.601222238789894	0.426212970675749	0.288907025353339	0.0439891142575632	0.0364185903629017	0.0870451757167388	0.0	0.0	0.0	0.0	0.0	0.0	0.0	0.0
1109.43514728561	0.0	0.0	0.0	0.0	0.0	0.0	0.0	0.0	0.0	0.0	0.0	0.0	0.0	0.0	0.0	0.0	0.000364258305673104	0.0	0.0	0.0	0.0	0.0	0.0	0.0	0.0	0.0	0.0	0.0	0.0572779957168308	0.218955698433367	0.16012324219812	8.60174773009703e-05	0.0	0.230640522876016	0.388330923577468	0.450269408596329	0.231387155299942	0.205160127422189	0.000896997937957167	0.015072383131231	0.00188085995713531	0.0	0.0	0.0	0.0	0.0	0.0	0.0	0.0
1260.49927669038	0.0	0.0	0.0	0.0	0.0	0.0	0.0	0.0	0.0	0.0	0.0	0.0	0.0	0.0	0.0	0.0	0.0	0.0	0.0	0.0	0.0	0.0	0.0	0.0	0.0	0.0	0.0	0.0	0.0770452612318948	0.293670456259993	0.0882348701745741	0.0	0.0	0.0754277218416301	0.177444694859181	0.392494636328266	0.0773322819908865	0.12713975926831	0.0	0.000325540710579257	0.0	0.0	0.0	0.0	0.0	0.0	0.0	0.0	0.0
1432.13276632198	0.0	0.0	0.0	0.0	0.0	0.0	0.0	0.0	0.0	0.0	0.0	0.0	0.0	0.0	0.0	0.0	0.0	0.0	0.0	0.0	0.0	0.0	0.0	0.0	0.0	0.0	0.0	0.0	0.0906429495679077	0.36848292013021	0.0260356994507636	0.0	0.0	0.000907754040980535	0.0932071118900974	0.324694364470654	0.0327672157691836	0.0807864636092385	0.0	0.0	0.0	0.0	0.0	0.0	0.0	0.0	0.0	0.0	0.0
1627.13640404321	0.0	0.0	0.0	0.0	0.0	0.0	0.0	0.0	0.0	0.0	0.0	0.0	0.0	0.0	0.0	0.0	0.0	0.0	0.0	0.0	0.0	0.0	0.0	0.0	0.0	0.0	0.0	0.0	0.0966028235199635	0.417870170290866	0.000501411533780545	0.0	0.0	0.0	0.0456817936264405	0.249250340436738	0.00534237453300553	0.0407178615418407	0.0	0.0	0.0	0.0	0.0	0.0	0.0	0.0	0.0	0.0	0.0
1848.69234167597	0.0	0.0	0.0	0.0	0.0	0.0	0.0	0.0	0.0	0.0	0.0	0.0	0.0	0.0	0.0	0.0	0.0	0.0	0.0	0.0	0.0	0.0	0.0	0.0	0.0	0.0	0.0	0.0	0.0948376290918134	0.425290426853934	0.0	0.0	0.0	0.0	0.000278057030070518	0.174913897935419	9.24273795988029e-05	0.00129287579541426	0.0	0.0	0.0	0.0	0.0	0.0	0.0	0.0	0.0	0.0	0.0
2100.41602270035	0.0	0.0	0.0	0.0	0.0	0.0	0.0	0.0	0.0	0.0	0.0	0.0	0.0	0.0	0.0	0.0	0.0	0.0	0.0	0.0	0.0	0.0	0.0	0.0	0.0	0.0	0.0	0.0	0.0859040925063255	0.388240383355966	0.0	0.0	0.0	0.0	0.0	0.139199274846971	0.0	0.0	0.0	0.0	0.0	0.0	0.0	0.0	0.0	0.0	0.0	0.0	0.0
2386.41518059019	0.0	0.0	0.0	0.0	0.0	0.0	0.0	0.0	0.0	0.0	0.0	0.0	0.0	0.0	0.0	0.0	0.0	0.0	0.0	0.0	0.0	0.0	0.0	0.0	0.0	0.0	0.0	0.0	0.0706046484643513	0.315954701674099	0.0	0.0	0.0	0.0	0.0	0.104699067266649	0.0	0.0	0.0	0.0	0.0	0.0	0.0	0.0	0.0	0.0	0.0	0.0	0.0
2711.35687054495	0.0	0.0	2.368475785867e-15	0.0	0.0	0.0	0.0	0.0	0.0	0.0	0.0	0.0	0.0	0.0	0.0	0.0	0.0	0.0	0.0	0.0	0.0	0.0	0.0	0.0	0.0	0.0	0.0	2.368475785867e-15	0.0498541576548324	0.220795151352744	0.0	0.0	0.0	0.0	2.368475785867e-15	0.0703334910376962	0.0	0.0	0.0	0.0	0.0	0.0	0.0	0.0	2.368475785867e-15	0.0	0.0	0.0	0.0
3080.54362847005	3.46342214167331e-11	4.736951571734e-15	1.64301165265594e-11	2.98191101440655e-12	7.105427357601e-15	2.368475785867e-15	2.30713226301305e-11	2.77294039581951e-10	1.38082138316046e-12	2.27688682722752e-10	1.10067806720811e-10	8.95283847057726e-13	1.66735958373465e-10	7.105427357601e-15	5.77197549015788e-12	4.64685475283962e-10	4.98758841634602e-09	1.70861843192445e-10	2.42657449689432e-10	1.58237867253774e-11	1.82678168888136e-10	3.13823041627378e-11	4.34899523800899e-11	8.0528176719478e-14	1.77635683940025e-12	4.9737991503207e-14	6.3948846218409e-14	8.45545855554519e-13	0.0258516819697903	0.11428947269881	5.5979157072746e-07	6.55596229156193e-09	2.43484047738699e-10	7.32327099702464e-08	3.67983050845548e-07	0.0356451449265265	2.49458006843876e-08	1.93211017555465e-09	3.19277641362229e-10	2.89464499777144e-08	0.0	1.63794311447418e-10	4.736951571734e-15	2.53640071908497e-11	2.14458376982899e-10	7.46069872548105e-12	0.0	9.65817055960845e-11	4.736951571734e-15
3500.00000000003	0.0	0.0	0.0	0.0	0.0	0.0	0.0	0.0	0.0	0.0	0.0	0.0	0.0	0.0	0.0	0.0	0.0	0.0	0.0	0.0	0.0	0.0	0.0	0.0	0.0	0.0	0.0	0.0	0.0	0.0	0.0	0.0	0.0	0.0	0.0	0.0	0.0	0.0	0.0	0.0	0.0	0.0	0.0	0.0	0.0	0.0	0.0	0.0	0.0
[truncated: 4 more columns]
