# Supplementary material for: A West Antarctic grounding-zone environment shaped by episodic water flow
Source: Nat Geosci. 2025 May 12;18(5):389–95. doi: 10.1038/s41561-025-01687-3 (PMC12075004; doi:10.1038/s41561-025-01687-3)
Supplement: Supplementary file 6 — Hydrological catchment probabilities (catch_channel3_b31e69d7.tif), spatial provenance data (kis2provenanceSpatial.csv) and swath radar data (kis2_swath_masked.tif). [file 41561_2025_1687_MOESM6_ESM.zip]

Archive with 3 entries (3 files):
- kis2_swath_masked.tif
- kis2provenanceSpatial.csv
- catch_channel3_b31e69d7.tif
