# Supplementary material for: A West Antarctic grounding-zone environment shaped by episodic water flow
Source: Nat Geosci. 2025 May 12;18(5):389–95. doi: 10.1038/s41561-025-01687-3 (PMC12075004; doi:10.1038/s41561-025-01687-3)
Supplement: Supplementary file 6 — Hydrological catchment probabilities (catch_channel3_b31e69d7.tif), spatial provenance data (kis2provenanceSpatial.csv) and swath radar data (kis2_swath_masked.tif). [file 41561_2025_1687_MOESM6_ESM.zip › kis2provenanceSpatial.csv]

Site	Lat	Lon	eNd	87Sr/86Sr	Reference
WIS	-83.45	-137.76	-8.43	0.731063	Farmer et al. (2006)
KIS	-82.43	-135.95	-7.305	0.720414	Farmer et al. (2006)
BIS	-81.067	-140.005	-9.93	0.731654	Farmer et al. (2006)
J9	-82.375	-168.625	-7.27	0.725563	This study
HWD-2b	80.6583333333333	174.4613	-10.91	0.732341	This study
WGZ	-84.33523	-163.61445	-8.74	0.730801	This study
KIS11	-82.7841	-155.263	-6.99	0.725498	Theo1.5cm
KIS12	-82.7841	-155.263	-7.1	0.724374	Theo27.5cm
