# Supplementary material for: A West Antarctic grounding-zone environment shaped by episodic water flow
Source: Nat Geosci. 2025 May 12;18(5):389–95. doi: 10.1038/s41561-025-01687-3 (PMC12075004; doi:10.1038/s41561-025-01687-3)
Supplement: Supplementary file 7 — .txt file containing time stamp and tidal elevation. [file 41561_2025_1687_MOESM7_ESM.zip › cats2008kis2_20192021.txt]

%mlabdatenum eastVelcms northvelcms elevation
737760.00000 -0.4013 2.9987 -0.5807
737760.00347 -0.3989 3.0199 -0.5957
737760.00694 -0.3961 3.0398 -0.6104
737760.01042 -0.3931 3.0582 -0.6249
737760.01389 -0.3897 3.0752 -0.6392
737760.01736 -0.3861 3.0908 -0.6532
737760.02083 -0.3822 3.1049 -0.6670
737760.02431 -0.3780 3.1174 -0.6805
737760.02778 -0.3734 3.1283 -0.6937
737760.03125 -0.3686 3.1376 -0.7065
737760.03472 -0.3635 3.1453 -0.7191
737760.03819 -0.3581 3.1512 -0.7313
737760.04167 -0.3524 3.1554 -0.7432
737760.04514 -0.3464 3.1579 -0.7547
737760.04861 -0.3401 3.1586 -0.7658
737760.05208 -0.3335 3.1574 -0.7766
737760.05556 -0.3266 3.1544 -0.7869
737760.05903 -0.3194 3.1495 -0.7968
737760.06250 -0.3120 3.1427 -0.8064
737760.06597 -0.3042 3.1340 -0.8154
737760.06944 -0.2961 3.1233 -0.8241
737760.07292 -0.2878 3.1106 -0.8323
737760.07639 -0.2792 3.0959 -0.8400
737760.07986 -0.2703 3.0792 -0.8472
737760.08333 -0.2611 3.0605 -0.8540
737760.08681 -0.2517 3.0398 -0.8602
737760.09028 -0.2420 3.0170 -0.8660
737760.09375 -0.2321 2.9921 -0.8712
737760.09722 -0.2219 2.9651 -0.8759
737760.10069 -0.2115 2.9361 -0.8801
737760.10417 -0.2008 2.9050 -0.8837
737760.10764 -0.1899 2.8717 -0.8868
737760.11111 -0.1788 2.8365 -0.8893
737760.11458 -0.1675 2.7991 -0.8913
737760.11806 -0.1559 2.7596 -0.8927
737760.12153 -0.1442 2.7181 -0.8935
737760.12500 -0.1323 2.6746 -0.8937
737760.12847 -0.1202 2.6289 -0.8934
737760.13194 -0.1079 2.5813 -0.8924
737760.13542 -0.0955 2.5316 -0.8909
737760.13889 -0.0829 2.4800 -0.8888
737760.14236 -0.0702 2.4263 -0.8861
737760.14583 -0.0573 2.3707 -0.8828
737760.14931 -0.0443 2.3132 -0.8788
737760.15278 -0.0313 2.2538 -0.8743
737760.15625 -0.0181 2.1925 -0.8692
737760.15972 -0.0048 2.1294 -0.8635
737760.16319 0.0085 2.0645 -0.8572
737760.16667 0.0219 1.9979 -0.8503
737760.17014 0.0354 1.9295 -0.8428
737760.17361 0.0489 1.8595 -0.8347
737760.17708 0.0624 1.7878 -0.8260
737760.18056 0.0759 1.7145 -0.8167
737760.18403 0.0895 1.6397 -0.8068
737760.18750 0.1030 1.5635 -0.7964
737760.19097 0.1165 1.4858 -0.7854
737760.19444 0.1300 1.4067 -0.7738
737760.19792 0.1434 1.3263 -0.7617
737760.20139 0.1568 1.2446 -0.7491
737760.20486 0.1701 1.1617 -0.7359
737760.20833 0.1833 1.0777 -0.7221
737760.21181 0.1964 0.9926 -0.7079
737760.21528 0.2094 0.9065 -0.6931
737760.21875 0.2222 0.8195 -0.6778
737760.22222 0.2350 0.7316 -0.6620
737760.22569 0.2476 0.6429 -0.6458
737760.22917 0.2600 0.5534 -0.6291
737760.23264 0.2722 0.4633 -0.6119
737760.23611 0.2843 0.3727 -0.5943
737760.23958 0.2962 0.2815 -0.5763
737760.24306 0.3079 0.1898 -0.5578
737760.24653 0.3193 0.0978 -0.5389
737760.25000 0.3305 0.0055 -0.5197
737760.25347 0.3415 -0.0870 -0.5001
737760.25694 0.3522 -0.1796 -0.4801
737760.26042 0.3627 -0.2722 -0.4598
737760.26389 0.3729 -0.3649 -0.4392
737760.26736 0.3828 -0.4574 -0.4183
737760.27083 0.3924 -0.5497 -0.3970
737760.27431 0.4017 -0.6418 -0.3755
737760.27778 0.4107 -0.7334 -0.3538
737760.28125 0.4193 -0.8247 -0.3318
737760.28472 0.4277 -0.9155 -0.3096
737760.28819 0.4357 -1.0056 -0.2872
737760.29167 0.4434 -1.0951 -0.2646
737760.29514 0.4507 -1.1839 -0.2419
737760.29861 0.4576 -1.2718 -0.2190
737760.30208 0.4642 -1.3588 -0.1960
737760.30556 0.4705 -1.4448 -0.1729
737760.30903 0.4763 -1.5298 -0.1497
737760.31250 0.4818 -1.6136 -0.1264
737760.31597 0.4868 -1.6962 -0.1031
737760.31944 0.4915 -1.7775 -0.0797
737760.32292 0.4958 -1.8575 -0.0564
737760.32639 0.4997 -1.9361 -0.0331
737760.32986 0.5032 -2.0132 -0.0097
737760.33333 0.5063 -2.0887 0.0135
737760.33681 0.5090 -2.1626 0.0367
737760.34028 0.5113 -2.2348 0.0598
737760.34375 0.5132 -2.3053 0.0828
737760.34722 0.5146 -2.3740 0.1057
737760.35069 0.5157 -2.4408 0.1284
737760.35417 0.5164 -2.5056 0.1510
737760.35764 0.5166 -2.5686 0.1734
737760.36111 0.5165 -2.6294 0.1956
737760.36458 0.5159 -2.6882 0.2175
737760.36806 0.5149 -2.7449 0.2393
737760.37153 0.5136 -2.7994 0.2608
737760.37500 0.5118 -2.8517 0.2820
737760.37847 0.5097 -2.9018 0.3030
737760.38194 0.5072 -2.9496 0.3236
737760.38542 0.5043 -2.9950 0.3439
737760.38889 0.5010 -3.0381 0.3640
737760.39236 0.4973 -3.0789 0.3836
737760.39583 0.4933 -3.1172 0.4029
737760.39931 0.4889 -3.1531 0.4219
737760.40278 0.4842 -3.1865 0.4404
737760.40625 0.4791 -3.2175 0.4586
737760.40972 0.4737 -3.2459 0.4763
737760.41319 0.4679 -3.2719 0.4937
737760.41667 0.4619 -3.2954 0.5106
737760.42014 0.4555 -3.3163 0.5270
737760.42361 0.4488 -3.3348 0.5430
737760.42708 0.4418 -3.3507 0.5586
737760.43056 0.4346 -3.3641 0.5736
737760.43403 0.4270 -3.3750 0.5882
737760.43750 0.4192 -3.3834 0.6024
737760.44097 0.4112 -3.3893 0.6160
737760.44444 0.4029 -3.3927 0.6291
737760.44792 0.3944 -3.3936 0.6417
737760.45139 0.3856 -3.3921 0.6538
737760.45486 0.3766 -3.3882 0.6654
737760.45833 0.3675 -3.3818 0.6765
737760.46181 0.3581 -3.3731 0.6870
737760.46528 0.3486 -3.3620 0.6970
737760.46875 0.3389 -3.3487 0.7065
737760.47222 0.3291 -3.3330 0.7155
737760.47569 0.3191 -3.3151 0.7239
737760.47917 0.3090 -3.2950 0.7319
737760.48264 0.2988 -3.2727 0.7392
737760.48611 0.2885 -3.2483 0.7461
737760.48958 0.2780 -3.2218 0.7524
737760.49306 0.2675 -3.1933 0.7582
737760.49653 0.2570 -3.1628 0.7635
737760.50000 0.2464 -3.1303 0.7683
737760.50347 0.2357 -3.0960 0.7725
737760.50694 0.2250 -3.0599 0.7762
737760.51042 0.2143 -3.0220 0.7795
737760.51389 0.2036 -2.9824 0.7822
737760.51736 0.1929 -2.9412 0.7844
737760.52083 0.1822 -2.8983 0.7862
737760.52431 0.1716 -2.8540 0.7874
737760.52778 0.1610 -2.8082 0.7882
737760.53125 0.1504 -2.7610 0.7886
737760.53472 0.1399 -2.7124 0.7884
737760.53819 0.1295 -2.6626 0.7879
737760.54167 0.1192 -2.6116 0.7868
737760.54514 0.1089 -2.5595 0.7854
737760.54861 0.0988 -2.5063 0.7835
737760.55208 0.0887 -2.4521 0.7813
737760.55556 0.0788 -2.3969 0.7786
737760.55903 0.0690 -2.3410 0.7755
737760.56250 0.0594 -2.2842 0.7721
737760.56597 0.0499 -2.2267 0.7683
737760.56944 0.0406 -2.1686 0.7641
737760.57292 0.0314 -2.1099 0.7596
737760.57639 0.0224 -2.0507 0.7548
737760.57986 0.0136 -1.9911 0.7496
737760.58333 0.0049 -1.9311 0.7442
737760.58681 -0.0035 -1.8708 0.7384
737760.59028 -0.0118 -1.8102 0.7324
737760.59375 -0.0198 -1.7495 0.7261
737760.59722 -0.0277 -1.6887 0.7195
737760.60069 -0.0353 -1.6278 0.7127
737760.60417 -0.0428 -1.5669 0.7057
737760.60764 -0.0500 -1.5062 0.6984
737760.61111 -0.0570 -1.4456 0.6910
737760.61458 -0.0637 -1.3851 0.6833
737760.61806 -0.0703 -1.3250 0.6755
737760.62153 -0.0766 -1.2651 0.6675
737760.62500 -0.0827 -1.2057 0.6594
737760.62847 -0.0886 -1.1466 0.6511
737760.63194 -0.0942 -1.0880 0.6427
737760.63542 -0.0996 -1.0300 0.6342
737760.63889 -0.1048 -0.9725 0.6255
737760.64236 -0.1097 -0.9156 0.6168
737760.64583 -0.1144 -0.8594 0.6080
737760.64931 -0.1189 -0.8039 0.5991
737760.65278 -0.1232 -0.7492 0.5901
737760.65625 -0.1272 -0.6952 0.5811
737760.65972 -0.1310 -0.6420 0.5721
737760.66319 -0.1347 -0.5897 0.5630
737760.66667 -0.1381 -0.5383 0.5539
737760.67014 -0.1412 -0.4877 0.5448
737760.67361 -0.1442 -0.4381 0.5357
737760.67708 -0.1470 -0.3894 0.5266
737760.68056 -0.1496 -0.3418 0.5175
737760.68403 -0.1520 -0.2951 0.5085
737760.68750 -0.1543 -0.2494 0.4994
737760.69097 -0.1563 -0.2048 0.4904
737760.69444 -0.1582 -0.1611 0.4815
737760.69792 -0.1599 -0.1186 0.4726
737760.70139 -0.1614 -0.0770 0.4637
737760.70486 -0.1628 -0.0366 0.4549
737760.70833 -0.1641 0.0028 0.4462
737760.71181 -0.1652 0.0412 0.4375
737760.71528 -0.1662 0.0784 0.4289
737760.71875 -0.1671 0.1147 0.4204
737760.72222 -0.1678 0.1499 0.4119
737760.72569 -0.1685 0.1840 0.4035
737760.72917 -0.1690 0.2172 0.3952
737760.73264 -0.1695 0.2493 0.3870
737760.73611 -0.1699 0.2804 0.3789
737760.73958 -0.1702 0.3106 0.3709
737760.74306 -0.1704 0.3398 0.3629
737760.74653 -0.1706 0.3680 0.3550
737760.75000 -0.1707 0.3954 0.3472
737760.75347 -0.1708 0.4218 0.3395
737760.75694 -0.1709 0.4474 0.3319
737760.76042 -0.1709 0.4722 0.3243
737760.76389 -0.1709 0.4962 0.3169
737760.76736 -0.1709 0.5193 0.3095
737760.77083 -0.1709 0.5418 0.3021
737760.77431 -0.1709 0.5635 0.2948
737760.77778 -0.1710 0.5846 0.2876
737760.78125 -0.1710 0.6050 0.2805
737760.78472 -0.1711 0.6248 0.2734
737760.78819 -0.1712 0.6441 0.2663
737760.79167 -0.1714 0.6628 0.2593
737760.79514 -0.1716 0.6811 0.2523
737760.79861 -0.1719 0.6989 0.2454
737760.80208 -0.1722 0.7163 0.2385
737760.80556 -0.1726 0.7333 0.2316
737760.80903 -0.1731 0.7500 0.2247
737760.81250 -0.1737 0.7664 0.2178
737760.81597 -0.1743 0.7826 0.2109
737760.81944 -0.1751 0.7986 0.2040
737760.82292 -0.1759 0.8145 0.1971
737760.82639 -0.1768 0.8302 0.1902
737760.82986 -0.1779 0.8458 0.1832
737760.83333 -0.1790 0.8614 0.1762
737760.83681 -0.1803 0.8770 0.1692
737760.84028 -0.1816 0.8926 0.1621
737760.84375 -0.1831 0.9084 0.1549
737760.84722 -0.1847 0.9242 0.1477
737760.85069 -0.1864 0.9402 0.1404
737760.85417 -0.1882 0.9564 0.1330
737760.85764 -0.1902 0.9728 0.1255
737760.86111 -0.1922 0.9894 0.1179
737760.86458 -0.1944 1.0064 0.1103
737760.86806 -0.1967 1.0236 0.1025
737760.87153 -0.1992 1.0413 0.0946
737760.87500 -0.2017 1.0592 0.0865
737760.87847 -0.2044 1.0776 0.0784
737760.88194 -0.2071 1.0964 0.0701
737760.88542 -0.2100 1.1157 0.0617
737760.88889 -0.2130 1.1354 0.0531
737760.89236 -0.2161 1.1556 0.0444
737760.89583 -0.2193 1.1764 0.0355
737760.89931 -0.2226 1.1976 0.0264
737760.90278 -0.2259 1.2194 0.0172
737760.90625 -0.2294 1.2417 0.0078
737760.90972 -0.2329 1.2645 -0.0017
737760.91319 -0.2365 1.2879 -0.0115
737760.91667 -0.2402 1.3119 -0.0214
737760.92014 -0.2439 1.3364 -0.0315
737760.92361 -0.2477 1.3615 -0.0417
737760.92708 -0.2516 1.3872 -0.0522
737760.93056 -0.2555 1.4134 -0.0628
737760.93403 -0.2594 1.4401 -0.0737
737760.93750 -0.2633 1.4674 -0.0847
737760.94097 -0.2673 1.4952 -0.0959
737760.94444 -0.2712 1.5235 -0.1072
737760.94792 -0.2752 1.5523 -0.1188
737760.95139 -0.2791 1.5816 -0.1305
737760.95486 -0.2830 1.6114 -0.1424
737760.95833 -0.2869 1.6415 -0.1545
737760.96181 -0.2908 1.6721 -0.1668
737760.96528 -0.2946 1.7030 -0.1792
737760.96875 -0.2983 1.7343 -0.1917
737760.97222 -0.3020 1.7658 -0.2045
737760.97569 -0.3056 1.7977 -0.2173
737760.97917 -0.3091 1.8298 -0.2304
737760.98264 -0.3125 1.8621 -0.2435
737760.98611 -0.3158 1.8945 -0.2568
737760.98958 -0.3190 1.9271 -0.2702
737760.99306 -0.3220 1.9597 -0.2837
737760.99653 -0.3249 1.9923 -0.2973
737761.00000 -0.3277 2.0250 -0.3110
737761.00347 -0.3303 2.0575 -0.3248
737761.00694 -0.3327 2.0899 -0.3386
737761.01042 -0.3349 2.1222 -0.3525
737761.01389 -0.3370 2.1542 -0.3665
737761.01736 -0.3388 2.1859 -0.3805
737761.02083 -0.3404 2.2172 -0.3945
737761.02431 -0.3418 2.2482 -0.4085
737761.02778 -0.3430 2.2787 -0.4225
737761.03125 -0.3439 2.3087 -0.4366
737761.03472 -0.3446 2.3381 -0.4505
737761.03819 -0.3451 2.3668 -0.4645
737761.04167 -0.3452 2.3949 -0.4784
737761.04514 -0.3451 2.4222 -0.4922
737761.04861 -0.3447 2.4486 -0.5059
737761.05208 -0.3441 2.4742 -0.5195
737761.05556 -0.3431 2.4988 -0.5330
737761.05903 -0.3418 2.5224 -0.5464
737761.06250 -0.3402 2.5449 -0.5596
737761.06597 -0.3383 2.5663 -0.5727
737761.06944 -0.3361 2.5864 -0.5855
737761.07292 -0.3336 2.6053 -0.5982
737761.07639 -0.3307 2.6229 -0.6106
737761.07986 -0.3275 2.6391 -0.6229
737761.08333 -0.3240 2.6539 -0.6348
737761.08681 -0.3201 2.6671 -0.6466
737761.09028 -0.3159 2.6788 -0.6580
737761.09375 -0.3113 2.6889 -0.6691
737761.09722 -0.3064 2.6973 -0.6799
737761.10069 -0.3012 2.7040 -0.6904
737761.10417 -0.2956 2.7089 -0.7005
737761.10764 -0.2896 2.7120 -0.7103
737761.11111 -0.2833 2.7132 -0.7197
737761.11458 -0.2767 2.7125 -0.7287
737761.11806 -0.2697 2.7099 -0.7373
737761.12153 -0.2624 2.7052 -0.7454
737761.12500 -0.2547 2.6985 -0.7532
737761.12847 -0.2467 2.6898 -0.7604
737761.13194 -0.2384 2.6789 -0.7672
737761.13542 -0.2297 2.6659 -0.7735
737761.13889 -0.2207 2.6507 -0.7794
737761.14236 -0.2114 2.6333 -0.7847
737761.14583 -0.2018 2.6136 -0.7895
737761.14931 -0.1919 2.5918 -0.7937
737761.15278 -0.1817 2.5676 -0.7974
737761.15625 -0.1712 2.5412 -0.8006
737761.15972 -0.1604 2.5125 -0.8032
737761.16319 -0.1493 2.4814 -0.8052
737761.16667 -0.1380 2.4481 -0.8066
737761.17014 -0.1264 2.4125 -0.8075
737761.17361 -0.1146 2.3745 -0.8077
737761.17708 -0.1025 2.3342 -0.8073
737761.18056 -0.0902 2.2916 -0.8063
737761.18403 -0.0777 2.2468 -0.8047
737761.18750 -0.0650 2.1996 -0.8025
737761.19097 -0.0521 2.1502 -0.7996
737761.19444 -0.0390 2.0985 -0.7961
737761.19792 -0.0258 2.0446 -0.7920
737761.20139 -0.0124 1.9885 -0.7872
737761.20486 0.0011 1.9302 -0.7817
737761.20833 0.0147 1.8698 -0.7757
737761.21181 0.0285 1.8073 -0.7690
737761.21528 0.0423 1.7427 -0.7616
737761.21875 0.0562 1.6761 -0.7536
737761.22222 0.0702 1.6075 -0.7450
737761.22569 0.0843 1.5370 -0.7357
737761.22917 0.0983 1.4646 -0.7258
737761.23264 0.1124 1.3904 -0.7152
737761.23611 0.1265 1.3145 -0.7041
737761.23958 0.1406 1.2368 -0.6923
737761.24306 0.1546 1.1575 -0.6799
737761.24653 0.1686 1.0767 -0.6669
737761.25000 0.1825 0.9943 -0.6533
737761.25347 0.1964 0.9105 -0.6392
737761.25694 0.2101 0.8254 -0.6244
737761.26042 0.2238 0.7389 -0.6091
737761.26389 0.2373 0.6513 -0.5933
737761.26736 0.2506 0.5626 -0.5769
737761.27083 0.2639 0.4728 -0.5600
737761.27431 0.2769 0.3820 -0.5426
737761.27778 0.2897 0.2904 -0.5246
737761.28125 0.3024 0.1981 -0.5062
737761.28472 0.3148 0.1050 -0.4874
737761.28819 0.3270 0.0114 -0.4680
737761.29167 0.3389 -0.0828 -0.4483
737761.29514 0.3506 -0.1773 -0.4281
737761.29861 0.3620 -0.2722 -0.4076
737761.30208 0.3730 -0.3672 -0.3866
737761.30556 0.3838 -0.4624 -0.3653
737761.30903 0.3943 -0.5576 -0.3437
737761.31250 0.4044 -0.6527 -0.3217
737761.31597 0.4142 -0.7476 -0.2995
737761.31944 0.4236 -0.8422 -0.2769
737761.32292 0.4327 -0.9365 -0.2541
737761.32639 0.4414 -1.0302 -0.2311
737761.32986 0.4496 -1.1234 -0.2079
737761.33333 0.4575 -1.2158 -0.1844
737761.33681 0.4650 -1.3075 -0.1608
737761.34028 0.4720 -1.3983 -0.1371
737761.34375 0.4786 -1.4881 -0.1132
737761.34722 0.4848 -1.5769 -0.0893
737761.35069 0.4906 -1.6644 -0.0653
737761.35417 0.4958 -1.7507 -0.0412
737761.35764 0.5007 -1.8356 -0.0171
737761.36111 0.5050 -1.9191 0.0070
737761.36458 0.5089 -2.0010 0.0311
737761.36806 0.5123 -2.0813 0.0551
737761.37153 0.5153 -2.1598 0.0791
737761.37500 0.5178 -2.2365 0.1030
737761.37847 0.5197 -2.3114 0.1268
737761.38194 0.5212 -2.3842 0.1504
737761.38542 0.5222 -2.4550 0.1738
737761.38889 0.5228 -2.5237 0.1971
737761.39236 0.5228 -2.5902 0.2202
737761.39583 0.5223 -2.6544 0.2430
737761.39931 0.5214 -2.7162 0.2656
737761.40278 0.5200 -2.7757 0.2879
737761.40625 0.5181 -2.8327 0.3099
737761.40972 0.5157 -2.8871 0.3316
737761.41319 0.5129 -2.9390 0.3530
737761.41667 0.5096 -2.9882 0.3740
737761.42014 0.5058 -3.0348 0.3946
737761.42361 0.5016 -3.0786 0.4148
737761.42708 0.4969 -3.1196 0.4346
737761.43056 0.4918 -3.1578 0.4540
737761.43403 0.4862 -3.1932 0.4729
737761.43750 0.4802 -3.2257 0.4914
737761.44097 0.4738 -3.2553 0.5094
737761.44444 0.4670 -3.2820 0.5269
737761.44792 0.4598 -3.3057 0.5438
737761.45139 0.4522 -3.3265 0.5603
737761.45486 0.4442 -3.3443 0.5762
737761.45833 0.4359 -3.3591 0.5915
737761.46181 0.4272 -3.3709 0.6063
737761.46528 0.4182 -3.3798 0.6205
737761.46875 0.4088 -3.3856 0.6342
737761.47222 0.3991 -3.3885 0.6472
737761.47569 0.3891 -3.3884 0.6596
737761.47917 0.3788 -3.3853 0.6714
737761.48264 0.3683 -3.3793 0.6826
737761.48611 0.3575 -3.3704 0.6932
737761.48958 0.3464 -3.3587 0.7032
737761.49306 0.3352 -3.3440 0.7125
737761.49653 0.3237 -3.3266 0.7211
737761.50000 0.3120 -3.3064 0.7292
737761.50347 0.3001 -3.2834 0.7366
737761.50694 0.2881 -3.2577 0.7433
737761.51042 0.2759 -3.2294 0.7494
737761.51389 0.2636 -3.1985 0.7549
737761.51736 0.2511 -3.1651 0.7597
737761.52083 0.2386 -3.1292 0.7639
737761.52431 0.2260 -3.0908 0.7674
737761.52778 0.2133 -3.0501 0.7703
737761.53125 0.2005 -3.0071 0.7726
737761.53472 0.1878 -2.9619 0.7743
737761.53819 0.1750 -2.9145 0.7753
737761.54167 0.1622 -2.8650 0.7758
737761.54514 0.1494 -2.8135 0.7756
737761.54861 0.1366 -2.7601 0.7749
737761.55208 0.1239 -2.7049 0.7735
737761.55556 0.1113 -2.6479 0.7716
737761.55903 0.0987 -2.5892 0.7692
737761.56250 0.0863 -2.5290 0.7661
737761.56597 0.0739 -2.4672 0.7626
737761.56944 0.0617 -2.4041 0.7585
737761.57292 0.0496 -2.3396 0.7539
737761.57639 0.0376 -2.2738 0.7488
737761.57986 0.0259 -2.2070 0.7432
737761.58333 0.0143 -2.1391 0.7372
737761.58681 0.0028 -2.0702 0.7307
737761.59028 -0.0084 -2.0005 0.7237
737761.59375 -0.0194 -1.9300 0.7164
737761.59722 -0.0301 -1.8589 0.7086
737761.60069 -0.0406 -1.7872 0.7004
737761.60417 -0.0509 -1.7150 0.6919
737761.60764 -0.0609 -1.6425 0.6830
737761.61111 -0.0707 -1.5696 0.6738
737761.61458 -0.0801 -1.4966 0.6642
737761.61806 -0.0893 -1.4235 0.6544
737761.62153 -0.0982 -1.3504 0.6443
737761.62500 -0.1068 -1.2773 0.6339
737761.62847 -0.1150 -1.2044 0.6232
737761.63194 -0.1230 -1.1318 0.6124
737761.63542 -0.1306 -1.0596 0.6013
737761.63889 -0.1379 -0.9878 0.5900
737761.64236 -0.1449 -0.9165 0.5786
737761.64583 -0.1515 -0.8458 0.5670
737761.64931 -0.1578 -0.7758 0.5553
737761.65278 -0.1638 -0.7066 0.5435
737761.65625 -0.1694 -0.6382 0.5315
737761.65972 -0.1746 -0.5707 0.5195
737761.66319 -0.1796 -0.5042 0.5075
737761.66667 -0.1841 -0.4388 0.4954
737761.67014 -0.1884 -0.3745 0.4832
737761.67361 -0.1923 -0.3113 0.4711
737761.67708 -0.1958 -0.2495 0.4590
737761.68056 -0.1990 -0.1889 0.4469
737761.68403 -0.2019 -0.1296 0.4348
737761.68750 -0.2044 -0.0718 0.4228
737761.69097 -0.2066 -0.0154 0.4109
737761.69444 -0.2085 0.0394 0.3990
737761.69792 -0.2101 0.0927 0.3873
737761.70139 -0.2114 0.1445 0.3757
737761.70486 -0.2123 0.1946 0.3642
737761.70833 -0.2129 0.2431 0.3528
737761.71181 -0.2133 0.2899 0.3416
737761.71528 -0.2134 0.3350 0.3306
737761.71875 -0.2132 0.3784 0.3197
737761.72222 -0.2127 0.4200 0.3090
737761.72569 -0.2120 0.4599 0.2985
737761.72917 -0.2110 0.4980 0.2883
737761.73264 -0.2098 0.5343 0.2782
737761.73611 -0.2083 0.5689 0.2683
737761.73958 -0.2066 0.6017 0.2587
737761.74306 -0.2047 0.6327 0.2493
737761.74653 -0.2027 0.6619 0.2402
737761.75000 -0.2004 0.6894 0.2313
737761.75347 -0.1980 0.7152 0.2227
737761.75694 -0.1954 0.7392 0.2143
737761.76042 -0.1926 0.7615 0.2061
737761.76389 -0.1898 0.7821 0.1982
737761.76736 -0.1868 0.8011 0.1906
737761.77083 -0.1837 0.8184 0.1832
737761.77431 -0.1804 0.8341 0.1761
737761.77778 -0.1771 0.8483 0.1693
737761.78125 -0.1738 0.8610 0.1627
737761.78472 -0.1704 0.8721 0.1564
737761.78819 -0.1669 0.8819 0.1503
737761.79167 -0.1634 0.8902 0.1444
737761.79514 -0.1598 0.8972 0.1388
737761.79861 -0.1563 0.9029 0.1335
737761.80208 -0.1528 0.9073 0.1284
737761.80556 -0.1493 0.9106 0.1235
737761.80903 -0.1458 0.9127 0.1188
737761.81250 -0.1423 0.9138 0.1144
737761.81597 -0.1389 0.9138 0.1101
737761.81944 -0.1356 0.9129 0.1061
737761.82292 -0.1324 0.9111 0.1022
737761.82639 -0.1292 0.9085 0.0985
737761.82986 -0.1262 0.9052 0.0950
737761.83333 -0.1232 0.9011 0.0917
737761.83681 -0.1204 0.8964 0.0885
737761.84028 -0.1177 0.8912 0.0854
737761.84375 -0.1151 0.8854 0.0825
737761.84722 -0.1127 0.8793 0.0797
737761.85069 -0.1105 0.8728 0.0770
737761.85417 -0.1084 0.8660 0.0744
737761.85764 -0.1065 0.8590 0.0719
737761.86111 -0.1048 0.8518 0.0694
737761.86458 -0.1032 0.8446 0.0670
737761.86806 -0.1019 0.8374 0.0647
737761.87153 -0.1008 0.8302 0.0623
737761.87500 -0.0998 0.8232 0.0600
737761.87847 -0.0991 0.8164 0.0577
737761.88194 -0.0986 0.8098 0.0554
737761.88542 -0.0983 0.8035 0.0530
737761.88889 -0.0982 0.7977 0.0506
737761.89236 -0.0984 0.7922 0.0482
737761.89583 -0.0987 0.7873 0.0457
737761.89931 -0.0993 0.7829 0.0431
737761.90278 -0.1002 0.7792 0.0405
737761.90625 -0.1012 0.7761 0.0377
737761.90972 -0.1025 0.7737 0.0348
737761.91319 -0.1040 0.7721 0.0318
737761.91667 -0.1058 0.7713 0.0287
737761.92014 -0.1077 0.7714 0.0254
737761.92361 -0.1099 0.7724 0.0219
737761.92708 -0.1123 0.7743 0.0183
737761.93056 -0.1149 0.7772 0.0145
737761.93403 -0.1178 0.7811 0.0105
737761.93750 -0.1208 0.7861 0.0063
737761.94097 -0.1240 0.7921 0.0019
737761.94444 -0.1274 0.7992 -0.0028
737761.94792 -0.1310 0.8074 -0.0076
737761.95139 -0.1348 0.8167 -0.0127
737761.95486 -0.1387 0.8272 -0.0181
737761.95833 -0.1428 0.8389 -0.0236
737761.96181 -0.1471 0.8517 -0.0295
737761.96528 -0.1515 0.8657 -0.0356
737761.96875 -0.1560 0.8808 -0.0420
737761.97222 -0.1607 0.8972 -0.0486
737761.97569 -0.1654 0.9147 -0.0555
737761.97917 -0.1703 0.9333 -0.0627
737761.98264 -0.1753 0.9531 -0.0701
737761.98611 -0.1803 0.9741 -0.0779
737761.98958 -0.1854 0.9961 -0.0859
737761.99306 -0.1906 1.0192 -0.0942
737761.99653 -0.1958 1.0435 -0.1027
737762.00000 -0.2010 1.0687 -0.1116
737762.00347 -0.2062 1.0949 -0.1207
737762.00694 -0.2115 1.1222 -0.1301
737762.01042 -0.2167 1.1503 -0.1397
737762.01389 -0.2219 1.1794 -0.1496
737762.01736 -0.2271 1.2093 -0.1598
737762.02083 -0.2322 1.2400 -0.1702
737762.02431 -0.2373 1.2714 -0.1809
737762.02778 -0.2422 1.3036 -0.1917
737762.03125 -0.2471 1.3364 -0.2029
737762.03472 -0.2519 1.3697 -0.2142
737762.03819 -0.2565 1.4036 -0.2257
737762.04167 -0.2611 1.4380 -0.2374
737762.04514 -0.2654 1.4728 -0.2494
737762.04861 -0.2696 1.5079 -0.2614
737762.05208 -0.2736 1.5433 -0.2737
737762.05556 -0.2775 1.5788 -0.2861
737762.05903 -0.2811 1.6145 -0.2986
737762.06250 -0.2845 1.6502 -0.3113
737762.06597 -0.2877 1.6859 -0.3240
737762.06944 -0.2906 1.7215 -0.3369
737762.07292 -0.2933 1.7569 -0.3498
737762.07639 -0.2957 1.7920 -0.3628
737762.07986 -0.2979 1.8268 -0.3758
737762.08333 -0.2997 1.8612 -0.3889
737762.08681 -0.3013 1.8950 -0.4019
737762.09028 -0.3025 1.9283 -0.4150
737762.09375 -0.3035 1.9609 -0.4280
737762.09722 -0.3041 1.9927 -0.4410
737762.10069 -0.3043 2.0237 -0.4539
737762.10417 -0.3042 2.0538 -0.4667
737762.10764 -0.3038 2.0829 -0.4794
737762.11111 -0.3030 2.1108 -0.4920
737762.11458 -0.3018 2.1377 -0.5044
737762.11806 -0.3003 2.1633 -0.5167
737762.12153 -0.2983 2.1875 -0.5288
737762.12500 -0.2960 2.2104 -0.5407
737762.12847 -0.2933 2.2318 -0.5523
737762.13194 -0.2902 2.2516 -0.5637
737762.13542 -0.2867 2.2698 -0.5749
737762.13889 -0.2829 2.2863 -0.5858
737762.14236 -0.2786 2.3011 -0.5963
737762.14583 -0.2739 2.3140 -0.6066
737762.14931 -0.2688 2.3250 -0.6165
737762.15278 -0.2633 2.3340 -0.6260
737762.15625 -0.2574 2.3411 -0.6351
737762.15972 -0.2511 2.3460 -0.6439
737762.16319 -0.2445 2.3488 -0.6522
737762.16667 -0.2374 2.3494 -0.6601
737762.17014 -0.2299 2.3478 -0.6676
737762.17361 -0.2221 2.3439 -0.6745
737762.17708 -0.2138 2.3377 -0.6810
737762.18056 -0.2052 2.3291 -0.6870
737762.18403 -0.1963 2.3181 -0.6925
737762.18750 -0.1869 2.3046 -0.6974
737762.19097 -0.1773 2.2887 -0.7018
737762.19444 -0.1672 2.2703 -0.7056
737762.19792 -0.1569 2.2494 -0.7088
737762.20139 -0.1462 2.2260 -0.7115
737762.20486 -0.1352 2.2000 -0.7135
737762.20833 -0.1239 2.1715 -0.7150
737762.21181 -0.1123 2.1404 -0.7158
737762.21528 -0.1004 2.1067 -0.7160
737762.21875 -0.0883 2.0705 -0.7156
737762.22222 -0.0759 2.0317 -0.7145
737762.22569 -0.0633 1.9904 -0.7128
737762.22917 -0.0504 1.9466 -0.7104
737762.23264 -0.0374 1.9002 -0.7073
737762.23611 -0.0241 1.8514 -0.7036
737762.23958 -0.0107 1.8000 -0.6992
737762.24306 0.0030 1.7463 -0.6941
737762.24653 0.0167 1.6902 -0.6884
737762.25000 0.0306 1.6317 -0.6820
737762.25347 0.0446 1.5709 -0.6749
737762.25694 0.0587 1.5078 -0.6671
737762.26042 0.0728 1.4425 -0.6586
737762.26389 0.0871 1.3750 -0.6495
737762.26736 0.1013 1.3055 -0.6398
737762.27083 0.1156 1.2339 -0.6293
737762.27431 0.1299 1.1603 -0.6182
737762.27778 0.1442 1.0848 -0.6065
737762.28125 0.1585 1.0075 -0.5941
737762.28472 0.1727 0.9284 -0.5811
737762.28819 0.1868 0.8477 -0.5675
737762.29167 0.2008 0.7653 -0.5533
737762.29514 0.2148 0.6815 -0.5384
737762.29861 0.2286 0.5962 -0.5230
737762.30208 0.2422 0.5096 -0.5070
737762.30556 0.2557 0.4218 -0.4905
737762.30903 0.2690 0.3328 -0.4734
737762.31250 0.2821 0.2428 -0.4558
737762.31597 0.2950 0.1518 -0.4377
737762.31944 0.3077 0.0601 -0.4191
737762.32292 0.3201 -0.0324 -0.4000
737762.32639 0.3322 -0.1256 -0.3805
737762.32986 0.3440 -0.2192 -0.3605
737762.33333 0.3556 -0.3133 -0.3401
737762.33681 0.3668 -0.4076 -0.3193
737762.34028 0.3777 -0.5021 -0.2982
737762.34375 0.3882 -0.5967 -0.2767
737762.34722 0.3983 -0.6912 -0.2548
737762.35069 0.4081 -0.7856 -0.2327
737762.35417 0.4175 -0.8797 -0.2103
737762.35764 0.4265 -0.9734 -0.1877
737762.36111 0.4350 -1.0666 -0.1648
737762.36458 0.4431 -1.1592 -0.1417
737762.36806 0.4508 -1.2510 -0.1184
737762.37153 0.4580 -1.3420 -0.0950
737762.37500 0.4647 -1.4320 -0.0714
737762.37847 0.4710 -1.5209 -0.0477
737762.38194 0.4768 -1.6087 -0.0240
737762.38542 0.4820 -1.6951 -0.0002
737762.38889 0.4868 -1.7802 0.0236
737762.39236 0.4911 -1.8637 0.0474
737762.39583 0.4948 -1.9456 0.0711
737762.39931 0.4981 -2.0258 0.0948
737762.40278 0.5008 -2.1041 0.1185
737762.40625 0.5029 -2.1806 0.1420
737762.40972 0.5046 -2.2550 0.1653
737762.41319 0.5057 -2.3273 0.1885
737762.41667 0.5063 -2.3973 0.2116
737762.42014 0.5063 -2.4651 0.2344
737762.42361 0.5058 -2.5306 0.2569
737762.42708 0.5048 -2.5935 0.2792
737762.43056 0.5032 -2.6539 0.3012
737762.43403 0.5011 -2.7117 0.3229
737762.43750 0.4985 -2.7668 0.3442
737762.44097 0.4953 -2.8192 0.3652
737762.44444 0.4916 -2.8687 0.3857
737762.44792 0.4874 -2.9154 0.4059
737762.45139 0.4827 -2.9591 0.4257
737762.45486 0.4775 -2.9999 0.4449
737762.45833 0.4718 -3.0376 0.4637
737762.46181 0.4656 -3.0722 0.4821
737762.46528 0.4590 -3.1037 0.4999
737762.46875 0.4518 -3.1320 0.5171
737762.47222 0.4443 -3.1572 0.5339
737762.47569 0.4362 -3.1791 0.5500
737762.47917 0.4278 -3.1979 0.5656
737762.48264 0.4189 -3.2134 0.5805
737762.48611 0.4096 -3.2256 0.5949
737762.48958 0.3999 -3.2345 0.6086
737762.49306 0.3898 -3.2402 0.6217
737762.49653 0.3794 -3.2426 0.6342
737762.50000 0.3686 -3.2417 0.6460
737762.50347 0.3575 -3.2376 0.6571
737762.50694 0.3460 -3.2303 0.6675
737762.51042 0.3343 -3.2197 0.6772
737762.51389 0.3223 -3.2060 0.6863
737762.51736 0.3100 -3.1891 0.6946
737762.52083 0.2975 -3.1691 0.7023
737762.52431 0.2847 -3.1459 0.7092
737762.52778 0.2717 -3.1198 0.7154
737762.53125 0.2585 -3.0906 0.7209
737762.53472 0.2452 -3.0585 0.7257
737762.53819 0.2316 -3.0235 0.7298
737762.54167 0.2180 -2.9856 0.7332
737762.54514 0.2042 -2.9450 0.7358
737762.54861 0.1904 -2.9017 0.7378
737762.55208 0.1764 -2.8557 0.7390
737762.55556 0.1624 -2.8072 0.7396
737762.55903 0.1484 -2.7562 0.7394
737762.56250 0.1343 -2.7028 0.7386
737762.56597 0.1202 -2.6470 0.7371
737762.56944 0.1062 -2.5891 0.7349
737762.57292 0.0922 -2.5290 0.7321
737762.57639 0.0782 -2.4669 0.7286
737762.57986 0.0643 -2.4028 0.7244
737762.58333 0.0506 -2.3368 0.7197
737762.58681 0.0369 -2.2691 0.7144
737762.59028 0.0234 -2.1997 0.7084
737762.59375 0.0100 -2.1288 0.7019
737762.59722 -0.0033 -2.0565 0.6948
737762.60069 -0.0163 -1.9828 0.6871
737762.60417 -0.0291 -1.9079 0.6790
737762.60764 -0.0417 -1.8318 0.6703
737762.61111 -0.0541 -1.7548 0.6611
737762.61458 -0.0663 -1.6769 0.6514
737762.61806 -0.0782 -1.5981 0.6413
737762.62153 -0.0898 -1.5187 0.6308
737762.62500 -0.1011 -1.4388 0.6198
737762.62847 -0.1121 -1.3584 0.6084
737762.63194 -0.1227 -1.2777 0.5967
737762.63542 -0.1331 -1.1968 0.5846
737762.63889 -0.1431 -1.1157 0.5721
737762.64236 -0.1528 -1.0347 0.5594
737762.64583 -0.1621 -0.9538 0.5464
737762.64931 -0.1710 -0.8731 0.5331
737762.65278 -0.1796 -0.7927 0.5195
737762.65625 -0.1877 -0.7128 0.5058
737762.65972 -0.1955 -0.6334 0.4918
737762.66319 -0.2028 -0.5547 0.4777
737762.66667 -0.2098 -0.4768 0.4634
737762.67014 -0.2163 -0.3997 0.4490
737762.67361 -0.2225 -0.3235 0.4345
737762.67708 -0.2282 -0.2484 0.4199
737762.68056 -0.2334 -0.1745 0.4053
737762.68403 -0.2383 -0.1017 0.3906
737762.68750 -0.2427 -0.0303 0.3759
737762.69097 -0.2467 0.0397 0.3612
737762.69444 -0.2502 0.1082 0.3465
737762.69792 -0.2534 0.1752 0.3319
737762.70139 -0.2561 0.2405 0.3174
737762.70486 -0.2584 0.3041 0.3030
737762.70833 -0.2602 0.3659 0.2886
737762.71181 -0.2617 0.4259 0.2744
737762.71528 -0.2627 0.4840 0.2604
737762.71875 -0.2633 0.5402 0.2465
737762.72222 -0.2636 0.5943 0.2329
737762.72569 -0.2634 0.6464 0.2194
737762.72917 -0.2628 0.6964 0.2061
737762.73264 -0.2619 0.7442 0.1931
737762.73611 -0.2606 0.7899 0.1804
737762.73958 -0.2589 0.8333 0.1679
737762.74306 -0.2569 0.8745 0.1557
737762.74653 -0.2545 0.9135 0.1438
737762.75000 -0.2518 0.9501 0.1322
737762.75347 -0.2488 0.9845 0.1209
737762.75694 -0.2455 1.0166 0.1100
737762.76042 -0.2419 1.0463 0.0994
737762.76389 -0.2380 1.0738 0.0892
737762.76736 -0.2338 1.0989 0.0793
737762.77083 -0.2294 1.1218 0.0698
737762.77431 -0.2247 1.1423 0.0606
737762.77778 -0.2198 1.1606 0.0519
737762.78125 -0.2147 1.1766 0.0435
737762.78472 -0.2094 1.1903 0.0355
737762.78819 -0.2039 1.2019 0.0280
737762.79167 -0.1983 1.2113 0.0208
737762.79514 -0.1925 1.2185 0.0140
737762.79861 -0.1866 1.2237 0.0076
737762.80208 -0.1805 1.2268 0.0016
737762.80556 -0.1744 1.2278 -0.0040
737762.80903 -0.1681 1.2270 -0.0092
737762.81250 -0.1618 1.2242 -0.0141
737762.81597 -0.1555 1.2195 -0.0185
737762.81944 -0.1491 1.2131 -0.0225
737762.82292 -0.1427 1.2049 -0.0262
737762.82639 -0.1363 1.1951 -0.0295
737762.82986 -0.1299 1.1836 -0.0325
737762.83333 -0.1235 1.1707 -0.0350
737762.83681 -0.1172 1.1563 -0.0373
737762.84028 -0.1109 1.1405 -0.0392
737762.84375 -0.1047 1.1234 -0.0408
737762.84722 -0.0986 1.1051 -0.0420
737762.85069 -0.0926 1.0857 -0.0430
737762.85417 -0.0868 1.0652 -0.0436
737762.85764 -0.0810 1.0437 -0.0440
737762.86111 -0.0754 1.0213 -0.0441
737762.86458 -0.0700 0.9982 -0.0439
737762.86806 -0.0647 0.9743 -0.0436
737762.87153 -0.0597 0.9498 -0.0429
737762.87500 -0.0548 0.9248 -0.0421
737762.87847 -0.0501 0.8993 -0.0411
737762.88194 -0.0457 0.8735 -0.0399
737762.88542 -0.0415 0.8474 -0.0385
737762.88889 -0.0375 0.8211 -0.0370
737762.89236 -0.0338 0.7948 -0.0354
737762.89583 -0.0303 0.7684 -0.0337
737762.89931 -0.0271 0.7422 -0.0318
737762.90278 -0.0242 0.7161 -0.0299
737762.90625 -0.0216 0.6903 -0.0279
737762.90972 -0.0192 0.6648 -0.0259
737762.91319 -0.0172 0.6398 -0.0239
737762.91667 -0.0154 0.6153 -0.0218
737762.92014 -0.0139 0.5914 -0.0198
737762.92361 -0.0128 0.5681 -0.0178
737762.92708 -0.0120 0.5456 -0.0158
737762.93056 -0.0114 0.5240 -0.0139
737762.93403 -0.0112 0.5032 -0.0121
737762.93750 -0.0113 0.4834 -0.0104
737762.94097 -0.0117 0.4646 -0.0088
737762.94444 -0.0124 0.4469 -0.0073
737762.94792 -0.0134 0.4304 -0.0059
737762.95139 -0.0148 0.4151 -0.0048
737762.95486 -0.0164 0.4010 -0.0038
737762.95833 -0.0184 0.3883 -0.0030
737762.96181 -0.0206 0.3770 -0.0024
737762.96528 -0.0231 0.3670 -0.0021
737762.96875 -0.0259 0.3586 -0.0019
737762.97222 -0.0290 0.3516 -0.0020
737762.97569 -0.0324 0.3461 -0.0024
737762.97917 -0.0360 0.3422 -0.0031
737762.98264 -0.0399 0.3399 -0.0040
737762.98611 -0.0440 0.3392 -0.0052
737762.98958 -0.0484 0.3401 -0.0067
737762.99306 -0.0530 0.3427 -0.0086
737762.99653 -0.0578 0.3469 -0.0107
737763.00000 -0.0628 0.3528 -0.0132
737763.00347 -0.0680 0.3603 -0.0160
737763.00694 -0.0734 0.3695 -0.0192
737763.01042 -0.0790 0.3803 -0.0227
737763.01389 -0.0847 0.3928 -0.0265
737763.01736 -0.0905 0.4069 -0.0307
737763.02083 -0.0965 0.4227 -0.0353
737763.02431 -0.1026 0.4400 -0.0402
737763.02778 -0.1088 0.4588 -0.0455
737763.03125 -0.1151 0.4792 -0.0511
737763.03472 -0.1214 0.5012 -0.0570
737763.03819 -0.1278 0.5245 -0.0634
737763.04167 -0.1342 0.5493 -0.0701
737763.04514 -0.1407 0.5755 -0.0771
737763.04861 -0.1472 0.6030 -0.0845
737763.05208 -0.1536 0.6317 -0.0922
737763.05556 -0.1600 0.6617 -0.1002
737763.05903 -0.1664 0.6928 -0.1086
737763.06250 -0.1727 0.7251 -0.1173
737763.06597 -0.1790 0.7583 -0.1262
737763.06944 -0.1851 0.7926 -0.1355
737763.07292 -0.1911 0.8277 -0.1451
737763.07639 -0.1971 0.8637 -0.1549
737763.07986 -0.2028 0.9003 -0.1651
737763.08333 -0.2084 0.9377 -0.1754
737763.08681 -0.2139 0.9756 -0.1860
737763.09028 -0.2191 1.0141 -0.1969
737763.09375 -0.2241 1.0529 -0.2079
737763.09722 -0.2290 1.0921 -0.2191
737763.10069 -0.2335 1.1315 -0.2305
737763.10417 -0.2379 1.1711 -0.2421
737763.10764 -0.2420 1.2107 -0.2538
737763.11111 -0.2457 1.2503 -0.2656
737763.11458 -0.2493 1.2898 -0.2776
737763.11806 -0.2525 1.3290 -0.2896
737763.12153 -0.2553 1.3679 -0.3017
737763.12500 -0.2579 1.4064 -0.3139
737763.12847 -0.2601 1.4444 -0.3260
737763.13194 -0.2620 1.4818 -0.3382
737763.13542 -0.2635 1.5185 -0.3504
737763.13889 -0.2647 1.5545 -0.3625
737763.14236 -0.2654 1.5895 -0.3746
737763.14583 -0.2658 1.6235 -0.3866
737763.14931 -0.2658 1.6565 -0.3985
737763.15278 -0.2654 1.6883 -0.4103
737763.15625 -0.2646 1.7188 -0.4219
737763.15972 -0.2634 1.7480 -0.4334
737763.16319 -0.2617 1.7758 -0.4447
737763.16667 -0.2597 1.8020 -0.4557
737763.17014 -0.2572 1.8267 -0.4666
737763.17361 -0.2543 1.8496 -0.4772
737763.17708 -0.2509 1.8708 -0.4875
737763.18056 -0.2472 1.8902 -0.4975
737763.18403 -0.2430 1.9076 -0.5072
737763.18750 -0.2384 1.9231 -0.5166
737763.19097 -0.2333 1.9365 -0.5256
737763.19444 -0.2278 1.9477 -0.5342
737763.19792 -0.2219 1.9568 -0.5424
737763.20139 -0.2156 1.9637 -0.5502
737763.20486 -0.2089 1.9683 -0.5576
737763.20833 -0.2018 1.9705 -0.5645
737763.21181 -0.1942 1.9703 -0.5710
737763.21528 -0.1863 1.9677 -0.5769
737763.21875 -0.1780 1.9626 -0.5824
737763.22222 -0.1693 1.9550 -0.5873
737763.22569 -0.1602 1.9448 -0.5916
737763.22917 -0.1508 1.9321 -0.5955
737763.23264 -0.1410 1.9168 -0.5987
737763.23611 -0.1308 1.8988 -0.6014
737763.23958 -0.1204 1.8783 -0.6035
737763.24306 -0.1096 1.8550 -0.6050
737763.24653 -0.0985 1.8292 -0.6058
737763.25000 -0.0872 1.8007 -0.6061
737763.25347 -0.0755 1.7695 -0.6057
737763.25694 -0.0636 1.7357 -0.6047
737763.26042 -0.0515 1.6993 -0.6030
737763.26389 -0.0391 1.6603 -0.6007
737763.26736 -0.0265 1.6186 -0.5977
737763.27083 -0.0137 1.5745 -0.5940
737763.27431 -0.0008 1.5277 -0.5897
737763.27778 0.0123 1.4785 -0.5847
737763.28125 0.0256 1.4269 -0.5791
737763.28472 0.0390 1.3728 -0.5727
737763.28819 0.0525 1.3164 -0.5657
737763.29167 0.0661 1.2576 -0.5581
737763.29514 0.0797 1.1967 -0.5498
737763.29861 0.0934 1.1335 -0.5408
737763.30208 0.1072 1.0682 -0.5312
737763.30556 0.1209 1.0008 -0.5209
737763.30903 0.1346 0.9315 -0.5100
737763.31250 0.1483 0.8602 -0.4985
737763.31597 0.1619 0.7871 -0.4863
737763.31944 0.1755 0.7123 -0.4735
737763.32292 0.1890 0.6358 -0.4601
737763.32639 0.2023 0.5578 -0.4462
737763.32986 0.2156 0.4783 -0.4317
737763.33333 0.2287 0.3974 -0.4166
737763.33681 0.2416 0.3153 -0.4009
737763.34028 0.2543 0.2320 -0.3848
737763.34375 0.2668 0.1476 -0.3681
737763.34722 0.2791 0.0623 -0.3509
737763.35069 0.2911 -0.0239 -0.3333
737763.35417 0.3028 -0.1108 -0.3152
737763.35764 0.3143 -0.1983 -0.2966
737763.36111 0.3255 -0.2863 -0.2777
737763.36458 0.3363 -0.3748 -0.2584
737763.36806 0.3468 -0.4635 -0.2386
737763.37153 0.3570 -0.5523 -0.2186
737763.37500 0.3668 -0.6412 -0.1982
737763.37847 0.3762 -0.7300 -0.1775
737763.38194 0.3851 -0.8185 -0.1566
737763.38542 0.3937 -0.9068 -0.1354
737763.38889 0.4019 -0.9946 -0.1139
737763.39236 0.4096 -1.0818 -0.0923
737763.39583 0.4168 -1.1683 -0.0705
737763.39931 0.4236 -1.2541 -0.0486
737763.40278 0.4299 -1.3388 -0.0265
737763.40625 0.4358 -1.4226 -0.0043
737763.40972 0.4411 -1.5051 0.0179
737763.41319 0.4459 -1.5864 0.0401
737763.41667 0.4502 -1.6663 0.0624
737763.42014 0.4540 -1.7447 0.0846
737763.42361 0.4573 -1.8214 0.1068
737763.42708 0.4600 -1.8964 0.1289
737763.43056 0.4622 -1.9696 0.1510
737763.43403 0.4638 -2.0408 0.1728
737763.43750 0.4649 -2.1100 0.1946
737763.44097 0.4655 -2.1770 0.2161
737763.44444 0.4655 -2.2418 0.2374
737763.44792 0.4649 -2.3043 0.2585
737763.45139 0.4638 -2.3644 0.2793
737763.45486 0.4622 -2.4219 0.2998
737763.45833 0.4600 -2.4768 0.3200
737763.46181 0.4572 -2.5291 0.3399
737763.46528 0.4539 -2.5787 0.3594
737763.46875 0.4501 -2.6254 0.3785
737763.47222 0.4458 -2.6693 0.3972
737763.47569 0.4409 -2.7102 0.4154
737763.47917 0.4355 -2.7481 0.4332
737763.48264 0.4296 -2.7830 0.4505
737763.48611 0.4232 -2.8147 0.4673
737763.48958 0.4163 -2.8433 0.4835
737763.49306 0.4089 -2.8688 0.4992
737763.49653 0.4010 -2.8910 0.5144
737763.50000 0.3927 -2.9100 0.5289
737763.50347 0.3840 -2.9256 0.5429
737763.50694 0.3748 -2.9380 0.5563
737763.51042 0.3652 -2.9471 0.5690
737763.51389 0.3551 -2.9529 0.5811
737763.51736 0.3447 -2.9553 0.5925
737763.52083 0.3339 -2.9545 0.6032
737763.52431 0.3228 -2.9503 0.6133
737763.52778 0.3112 -2.9427 0.6227
737763.53125 0.2994 -2.9319 0.6313
737763.53472 0.2873 -2.9179 0.6393
737763.53819 0.2749 -2.9005 0.6465
737763.54167 0.2621 -2.8800 0.6531
737763.54514 0.2492 -2.8562 0.6589
737763.54861 0.2360 -2.8293 0.6639
737763.55208 0.2226 -2.7994 0.6682
737763.55556 0.2090 -2.7663 0.6718
737763.55903 0.1952 -2.7303 0.6747
737763.56250 0.1813 -2.6913 0.6768
737763.56597 0.1672 -2.6494 0.6782
737763.56944 0.1530 -2.6047 0.6788
737763.57292 0.1387 -2.5573 0.6788
737763.57639 0.1244 -2.5072 0.6779
737763.57986 0.1100 -2.4545 0.6764
737763.58333 0.0956 -2.3993 0.6742
737763.58681 0.0811 -2.3417 0.6713
737763.59028 0.0667 -2.2817 0.6676
737763.59375 0.0523 -2.2195 0.6633
737763.59722 0.0380 -2.1552 0.6583
737763.60069 0.0237 -2.0888 0.6527
737763.60417 0.0095 -2.0204 0.6464
737763.60764 -0.0045 -1.9503 0.6394
737763.61111 -0.0184 -1.8784 0.6319
737763.61458 -0.0322 -1.8048 0.6237
737763.61806 -0.0458 -1.7298 0.6150
737763.62153 -0.0592 -1.6533 0.6057
737763.62500 -0.0724 -1.5756 0.5958
737763.62847 -0.0854 -1.4967 0.5854
737763.63194 -0.0981 -1.4167 0.5745
737763.63542 -0.1105 -1.3358 0.5631
737763.63889 -0.1227 -1.2542 0.5512
737763.64236 -0.1346 -1.1718 0.5389
737763.64583 -0.1461 -1.0888 0.5261
737763.64931 -0.1574 -1.0054 0.5129
737763.65278 -0.1683 -0.9217 0.4993
737763.65625 -0.1788 -0.8378 0.4854
737763.65972 -0.1890 -0.7537 0.4712
737763.66319 -0.1988 -0.6698 0.4566
737763.66667 -0.2082 -0.5860 0.4417
737763.67014 -0.2172 -0.5024 0.4266
737763.67361 -0.2257 -0.4193 0.4112
737763.67708 -0.2339 -0.3367 0.3956
737763.68056 -0.2416 -0.2547 0.3799
737763.68403 -0.2489 -0.1734 0.3639
737763.68750 -0.2557 -0.0930 0.3478
737763.69097 -0.2621 -0.0136 0.3316
737763.69444 -0.2680 0.0647 0.3154
737763.69792 -0.2735 0.1419 0.2990
737763.70139 -0.2784 0.2178 0.2826
737763.70486 -0.2829 0.2923 0.2663
737763.70833 -0.2870 0.3653 0.2499
737763.71181 -0.2905 0.4368 0.2335
737763.71528 -0.2936 0.5066 0.2173
737763.71875 -0.2962 0.5746 0.2011
737763.72222 -0.2984 0.6408 0.1850
737763.72569 -0.3000 0.7051 0.1690
737763.72917 -0.3012 0.7673 0.1532
737763.73264 -0.3019 0.8276 0.1376
737763.73611 -0.3022 0.8856 0.1222
737763.73958 -0.3020 0.9415 0.1070
737763.74306 -0.3013 0.9951 0.0920
737763.74653 -0.3002 1.0464 0.0773
737763.75000 -0.2987 1.0953 0.0629
737763.75347 -0.2967 1.1418 0.0488
737763.75694 -0.2943 1.1859 0.0350
737763.76042 -0.2915 1.2274 0.0215
737763.76389 -0.2883 1.2664 0.0084
737763.76736 -0.2847 1.3029 -0.0043
737763.77083 -0.2807 1.3368 -0.0167
737763.77431 -0.2764 1.3680 -0.0286
737763.77778 -0.2717 1.3966 -0.0402
737763.78125 -0.2666 1.4226 -0.0514
737763.78472 -0.2613 1.4460 -0.0621
737763.78819 -0.2556 1.4667 -0.0723
737763.79167 -0.2496 1.4848 -0.0821
737763.79514 -0.2433 1.5003 -0.0915
737763.79861 -0.2367 1.5131 -0.1004
737763.80208 -0.2299 1.5234 -0.1088
737763.80556 -0.2229 1.5310 -0.1167
737763.80903 -0.2157 1.5362 -0.1242
737763.81250 -0.2082 1.5388 -0.1312
737763.81597 -0.2006 1.5389 -0.1376
737763.81944 -0.1927 1.5366 -0.1436
737763.82292 -0.1848 1.5319 -0.1491
737763.82639 -0.1767 1.5248 -0.1541
737763.82986 -0.1685 1.5155 -0.1586
737763.83333 -0.1602 1.5039 -0.1626
737763.83681 -0.1518 1.4901 -0.1661
737763.84028 -0.1433 1.4742 -0.1692
737763.84375 -0.1349 1.4563 -0.1718
737763.84722 -0.1263 1.4364 -0.1739
737763.85069 -0.1178 1.4146 -0.1755
737763.85417 -0.1093 1.3909 -0.1767
737763.85764 -0.1009 1.3655 -0.1774
737763.86111 -0.0924 1.3384 -0.1777
737763.86458 -0.0841 1.3098 -0.1776
737763.86806 -0.0758 1.2796 -0.1771
737763.87153 -0.0676 1.2481 -0.1761
737763.87500 -0.0596 1.2152 -0.1748
737763.87847 -0.0517 1.1811 -0.1731
737763.88194 -0.0439 1.1458 -0.1710
737763.88542 -0.0363 1.1096 -0.1686
737763.88889 -0.0288 1.0724 -0.1658
737763.89236 -0.0216 1.0343 -0.1627
737763.89583 -0.0146 0.9956 -0.1593
737763.89931 -0.0078 0.9562 -0.1557
737763.90278 -0.0012 0.9162 -0.1517
737763.90625 0.0051 0.8758 -0.1476
737763.90972 0.0112 0.8351 -0.1432
737763.91319 0.0169 0.7942 -0.1385
737763.91667 0.0224 0.7531 -0.1337
737763.92014 0.0277 0.7120 -0.1288
737763.92361 0.0326 0.6709 -0.1236
737763.92708 0.0371 0.6301 -0.1183
737763.93056 0.0414 0.5895 -0.1130
737763.93403 0.0454 0.5492 -0.1075
737763.93750 0.0490 0.5095 -0.1019
737763.94097 0.0522 0.4703 -0.0963
737763.94444 0.0551 0.4317 -0.0907
737763.94792 0.0577 0.3938 -0.0851
737763.95139 0.0599 0.3568 -0.0794
737763.95486 0.0618 0.3207 -0.0738
737763.95833 0.0633 0.2856 -0.0683
737763.96181 0.0644 0.2516 -0.0628
737763.96528 0.0652 0.2187 -0.0574
737763.96875 0.0656 0.1871 -0.0521
737763.97222 0.0656 0.1567 -0.0469
737763.97569 0.0653 0.1277 -0.0419
737763.97917 0.0646 0.1002 -0.0370
737763.98264 0.0636 0.0741 -0.0323
737763.98611 0.0622 0.0497 -0.0278
737763.98958 0.0605 0.0268 -0.0235
737763.99306 0.0584 0.0056 -0.0195
737763.99653 0.0560 -0.0140 -0.0157
737764.00000 0.0532 -0.0317 -0.0122
737764.00347 0.0502 -0.0477 -0.0089
737764.00694 0.0468 -0.0618 -0.0059
737764.01042 0.0431 -0.0741 -0.0033
737764.01389 0.0391 -0.0845 -0.0009
737764.01736 0.0349 -0.0929 0.0011
737764.02083 0.0304 -0.0995 0.0028
737764.02431 0.0256 -0.1041 0.0042
737764.02778 0.0205 -0.1068 0.0052
737764.03125 0.0152 -0.1075 0.0058
737764.03472 0.0097 -0.1062 0.0060
737764.03819 0.0040 -0.1030 0.0059
737764.04167 -0.0019 -0.0979 0.0054
737764.04514 -0.0080 -0.0908 0.0045
737764.04861 -0.0143 -0.0818 0.0032
737764.05208 -0.0207 -0.0709 0.0016
737764.05556 -0.0273 -0.0582 -0.0005
737764.05903 -0.0340 -0.0436 -0.0030
737764.06250 -0.0408 -0.0272 -0.0059
737764.06597 -0.0477 -0.0090 -0.0092
737764.06944 -0.0546 0.0109 -0.0129
737764.07292 -0.0616 0.0325 -0.0169
737764.07639 -0.0687 0.0557 -0.0214
737764.07986 -0.0758 0.0805 -0.0262
737764.08333 -0.0829 0.1068 -0.0315
737764.08681 -0.0899 0.1346 -0.0371
737764.09028 -0.0970 0.1637 -0.0431
737764.09375 -0.1040 0.1942 -0.0494
737764.09722 -0.1109 0.2260 -0.0561
737764.10069 -0.1177 0.2589 -0.0631
737764.10417 -0.1245 0.2929 -0.0705
737764.10764 -0.1311 0.3280 -0.0781
737764.11111 -0.1376 0.3640 -0.0861
737764.11458 -0.1440 0.4009 -0.0944
737764.11806 -0.1501 0.4385 -0.1030
737764.12153 -0.1561 0.4769 -0.1118
737764.12500 -0.1619 0.5158 -0.1209
737764.12847 -0.1675 0.5553 -0.1302
737764.13194 -0.1729 0.5951 -0.1397
737764.13542 -0.1780 0.6353 -0.1494
737764.13889 -0.1828 0.6757 -0.1593
737764.14236 -0.1874 0.7162 -0.1694
737764.14583 -0.1917 0.7567 -0.1796
737764.14931 -0.1957 0.7972 -0.1900
737764.15278 -0.1994 0.8374 -0.2005
737764.15625 -0.2028 0.8775 -0.2110
737764.15972 -0.2058 0.9171 -0.2216
737764.16319 -0.2085 0.9562 -0.2323
737764.16667 -0.2108 0.9948 -0.2429
737764.17014 -0.2128 1.0327 -0.2536
737764.17361 -0.2144 1.0699 -0.2643
737764.17708 -0.2156 1.1062 -0.2749
737764.18056 -0.2164 1.1415 -0.2854
737764.18403 -0.2168 1.1758 -0.2959
737764.18750 -0.2168 1.2089 -0.3063
737764.19097 -0.2164 1.2407 -0.3165
737764.19444 -0.2156 1.2713 -0.3266
737764.19792 -0.2144 1.3004 -0.3365
737764.20139 -0.2128 1.3280 -0.3462
737764.20486 -0.2108 1.3541 -0.3557
737764.20833 -0.2083 1.3784 -0.3649
737764.21181 -0.2054 1.4010 -0.3739
737764.21528 -0.2021 1.4219 -0.3826
737764.21875 -0.1984 1.4408 -0.3910
737764.22222 -0.1942 1.4577 -0.3991
737764.22569 -0.1896 1.4727 -0.4069
737764.22917 -0.1847 1.4855 -0.4142
737764.23264 -0.1793 1.4962 -0.4212
737764.23611 -0.1735 1.5047 -0.4278
737764.23958 -0.1673 1.5110 -0.4340
737764.24306 -0.1607 1.5149 -0.4397
737764.24653 -0.1538 1.5165 -0.4450
737764.25000 -0.1464 1.5158 -0.4498
737764.25347 -0.1387 1.5126 -0.4542
737764.25694 -0.1307 1.5070 -0.4580
737764.26042 -0.1223 1.4989 -0.4613
737764.26389 -0.1135 1.4883 -0.4641
737764.26736 -0.1044 1.4753 -0.4664
737764.27083 -0.0951 1.4597 -0.4681
737764.27431 -0.0854 1.4416 -0.4692
737764.27778 -0.0754 1.4209 -0.4698
737764.28125 -0.0652 1.3978 -0.4698
737764.28472 -0.0547 1.3721 -0.4692
737764.28819 -0.0440 1.3439 -0.4680
737764.29167 -0.0330 1.3132 -0.4662
737764.29514 -0.0219 1.2800 -0.4639
737764.29861 -0.0105 1.2444 -0.4609
737764.30208 0.0010 1.2064 -0.4573
737764.30556 0.0127 1.1659 -0.4530
737764.30903 0.0245 1.1232 -0.4482
737764.31250 0.0365 1.0781 -0.4428
737764.31597 0.0485 1.0308 -0.4367
737764.31944 0.0607 0.9812 -0.4300
737764.32292 0.0729 0.9296 -0.4227
737764.32639 0.0851 0.8758 -0.4149
737764.32986 0.0974 0.8200 -0.4064
737764.33333 0.1096 0.7622 -0.3973
737764.33681 0.1219 0.7026 -0.3877
737764.34028 0.1341 0.6412 -0.3774
737764.34375 0.1463 0.5780 -0.3666
737764.34722 0.1584 0.5132 -0.3553
737764.35069 0.1704 0.4468 -0.3434
737764.35417 0.1823 0.3789 -0.3309
737764.35764 0.1941 0.3097 -0.3180
737764.36111 0.2057 0.2392 -0.3045
737764.36458 0.2171 0.1675 -0.2906
737764.36806 0.2284 0.0947 -0.2761
737764.37153 0.2394 0.0210 -0.2613
737764.37500 0.2502 -0.0536 -0.2459
737764.37847 0.2608 -0.1290 -0.2302
737764.38194 0.2711 -0.2051 -0.2140
737764.38542 0.2811 -0.2817 -0.1975
737764.38889 0.2908 -0.3587 -0.1806
737764.39236 0.3002 -0.4361 -0.1634
737764.39583 0.3093 -0.5136 -0.1458
737764.39931 0.3180 -0.5913 -0.1280
737764.40278 0.3264 -0.6689 -0.1099
737764.40625 0.3344 -0.7464 -0.0915
737764.40972 0.3420 -0.8236 -0.0729
737764.41319 0.3492 -0.9004 -0.0541
737764.41667 0.3559 -0.9767 -0.0351
737764.42014 0.3623 -1.0524 -0.0160
737764.42361 0.3682 -1.1274 0.0032
737764.42708 0.3736 -1.2015 0.0226
737764.43056 0.3786 -1.2746 0.0420
737764.43403 0.3831 -1.3467 0.0615
737764.43750 0.3871 -1.4176 0.0809
737764.44097 0.3906 -1.4872 0.1004
737764.44444 0.3937 -1.5553 0.1199
737764.44792 0.3962 -1.6220 0.1392
737764.45139 0.3982 -1.6870 0.1585
737764.45486 0.3997 -1.7502 0.1777
737764.45833 0.4007 -1.8117 0.1967
737764.46181 0.4012 -1.8712 0.2156
737764.46528 0.4011 -1.9287 0.2342
737764.46875 0.4005 -1.9840 0.2527
737764.47222 0.3994 -2.0372 0.2709
737764.47569 0.3978 -2.0880 0.2888
737764.47917 0.3956 -2.1365 0.3064
737764.48264 0.3930 -2.1825 0.3237
737764.48611 0.3898 -2.2260 0.3406
737764.48958 0.3861 -2.2669 0.3572
737764.49306 0.3818 -2.3051 0.3734
737764.49653 0.3771 -2.3406 0.3892
737764.50000 0.3719 -2.3732 0.4045
737764.50347 0.3662 -2.4030 0.4194
737764.50694 0.3600 -2.4299 0.4337
737764.51042 0.3533 -2.4539 0.4476
737764.51389 0.3462 -2.4749 0.4610
737764.51736 0.3386 -2.4928 0.4738
737764.52083 0.3305 -2.5077 0.4861
737764.52431 0.3221 -2.5195 0.4978
737764.52778 0.3132 -2.5281 0.5089
737764.53125 0.3039 -2.5337 0.5194
737764.53472 0.2942 -2.5361 0.5292
737764.53819 0.2841 -2.5353 0.5385
737764.54167 0.2737 -2.5315 0.5471
737764.54514 0.2629 -2.5244 0.5550
737764.54861 0.2518 -2.5142 0.5623
737764.55208 0.2403 -2.5009 0.5689
737764.55556 0.2286 -2.4845 0.5748
737764.55903 0.2166 -2.4650 0.5800
737764.56250 0.2043 -2.4424 0.5845
737764.56597 0.1918 -2.4167 0.5884
737764.56944 0.1790 -2.3881 0.5915
737764.57292 0.1660 -2.3566 0.5939
737764.57639 0.1529 -2.3221 0.5956
737764.57986 0.1396 -2.2847 0.5966
737764.58333 0.1261 -2.2446 0.5968
737764.58681 0.1125 -2.2017 0.5964
737764.59028 0.0988 -2.1561 0.5953
737764.59375 0.0850 -2.1080 0.5934
737764.59722 0.0712 -2.0572 0.5909
737764.60069 0.0573 -2.0040 0.5876
737764.60417 0.0433 -1.9485 0.5837
737764.60764 0.0294 -1.8906 0.5791
737764.61111 0.0155 -1.8305 0.5738
737764.61458 0.0016 -1.7683 0.5679
737764.61806 -0.0122 -1.7041 0.5613
737764.62153 -0.0259 -1.6379 0.5541
737764.62500 -0.0396 -1.5699 0.5462
737764.62847 -0.0531 -1.5002 0.5378
737764.63194 -0.0664 -1.4288 0.5287
737764.63542 -0.0797 -1.3559 0.5191
737764.63889 -0.0927 -1.2816 0.5089
737764.64236 -0.1055 -1.2061 0.4982
737764.64583 -0.1182 -1.1293 0.4869
737764.64931 -0.1305 -1.0515 0.4752
737764.65278 -0.1427 -0.9727 0.4629
737764.65625 -0.1545 -0.8931 0.4502
737764.65972 -0.1661 -0.8127 0.4370
737764.66319 -0.1774 -0.7318 0.4234
737764.66667 -0.1883 -0.6504 0.4094
737764.67014 -0.1990 -0.5687 0.3950
737764.67361 -0.2092 -0.4867 0.3802
737764.67708 -0.2191 -0.4046 0.3651
737764.68056 -0.2287 -0.3225 0.3497
737764.68403 -0.2378 -0.2406 0.3341
737764.68750 -0.2465 -0.1589 0.3181
737764.69097 -0.2549 -0.0776 0.3019
737764.69444 -0.2628 0.0032 0.2855
737764.69792 -0.2702 0.0835 0.2690
737764.70139 -0.2773 0.1630 0.2522
737764.70486 -0.2839 0.2416 0.2353
737764.70833 -0.2900 0.3193 0.2184
737764.71181 -0.2956 0.3960 0.2013
737764.71528 -0.3008 0.4714 0.1842
737764.71875 -0.3055 0.5456 0.1670
737764.72222 -0.3098 0.6185 0.1498
737764.72569 -0.3135 0.6898 0.1327
737764.72917 -0.3168 0.7596 0.1156
737764.73264 -0.3196 0.8277 0.0986
737764.73611 -0.3219 0.8940 0.0816
737764.73958 -0.3237 0.9585 0.0648
737764.74306 -0.3250 1.0210 0.0482
737764.74653 -0.3258 1.0815 0.0317
737764.75000 -0.3261 1.1399 0.0154
737764.75347 -0.3260 1.1962 -0.0007
737764.75694 -0.3254 1.2502 -0.0166
737764.76042 -0.3243 1.3019 -0.0322
737764.76389 -0.3227 1.3512 -0.0475
737764.76736 -0.3207 1.3981 -0.0625
737764.77083 -0.3182 1.4425 -0.0772
737764.77431 -0.3153 1.4844 -0.0916
737764.77778 -0.3120 1.5237 -0.1056
737764.78125 -0.3082 1.5604 -0.1192
737764.78472 -0.3040 1.5945 -0.1324
737764.78819 -0.2994 1.6259 -0.1453
737764.79167 -0.2944 1.6545 -0.1577
737764.79514 -0.2890 1.6805 -0.1696
737764.79861 -0.2832 1.7037 -0.1811
737764.80208 -0.2771 1.7241 -0.1921
737764.80556 -0.2707 1.7418 -0.2027
737764.80903 -0.2639 1.7567 -0.2128
737764.81250 -0.2568 1.7689 -0.2223
737764.81597 -0.2494 1.7783 -0.2314
737764.81944 -0.2417 1.7849 -0.2399
737764.82292 -0.2337 1.7889 -0.2480
737764.82639 -0.2255 1.7901 -0.2555
737764.82986 -0.2171 1.7887 -0.2624
737764.83333 -0.2084 1.7846 -0.2688
737764.83681 -0.1995 1.7779 -0.2747
737764.84028 -0.1905 1.7687 -0.2800
737764.84375 -0.1813 1.7569 -0.2848
737764.84722 -0.1719 1.7426 -0.2890
737764.85069 -0.1625 1.7259 -0.2927
737764.85417 -0.1529 1.7068 -0.2959
737764.85764 -0.1432 1.6855 -0.2985
737764.86111 -0.1334 1.6618 -0.3005
737764.86458 -0.1236 1.6360 -0.3021
737764.86806 -0.1138 1.6081 -0.3031
737764.87153 -0.1039 1.5781 -0.3036
737764.87500 -0.0940 1.5462 -0.3035
737764.87847 -0.0842 1.5124 -0.3030
737764.88194 -0.0744 1.4768 -0.3020
737764.88542 -0.0647 1.4395 -0.3005
737764.88889 -0.0550 1.4005 -0.2985
737764.89236 -0.0454 1.3601 -0.2961
737764.89583 -0.0359 1.3182 -0.2932
737764.89931 -0.0266 1.2749 -0.2899
737764.90278 -0.0174 1.2304 -0.2861
737764.90625 -0.0084 1.1847 -0.2819
737764.90972 0.0005 1.1380 -0.2774
737764.91319 0.0092 1.0903 -0.2725
737764.91667 0.0176 1.0418 -0.2672
737764.92014 0.0259 0.9926 -0.2616
737764.92361 0.0339 0.9426 -0.2556
737764.92708 0.0416 0.8922 -0.2494
737764.93056 0.0491 0.8413 -0.2428
737764.93403 0.0564 0.7901 -0.2360
737764.93750 0.0633 0.7387 -0.2289
737764.94097 0.0699 0.6871 -0.2217
737764.94444 0.0763 0.6355 -0.2142
737764.94792 0.0823 0.5840 -0.2065
737764.95139 0.0880 0.5327 -0.1986
737764.95486 0.0933 0.4817 -0.1906
737764.95833 0.0983 0.4311 -0.1825
737764.96181 0.1030 0.3809 -0.1743
737764.96528 0.1073 0.3314 -0.1660
737764.96875 0.1112 0.2825 -0.1576
737764.97222 0.1148 0.2344 -0.1492
737764.97569 0.1180 0.1871 -0.1407
737764.97917 0.1208 0.1408 -0.1323
737764.98264 0.1233 0.0956 -0.1239
737764.98611 0.1253 0.0514 -0.1155
737764.98958 0.1270 0.0085 -0.1072
737764.99306 0.1283 -0.0332 -0.0990
737764.99653 0.1293 -0.0735 -0.0908
737765.00000 0.1298 -0.1124 -0.0828
737765.00347 0.1300 -0.1498 -0.0750
737765.00694 0.1298 -0.1856 -0.0672
737765.01042 0.1292 -0.2198 -0.0597
737765.01389 0.1282 -0.2523 -0.0524
737765.01736 0.1269 -0.2831 -0.0453
737765.02083 0.1252 -0.3121 -0.0384
737765.02431 0.1232 -0.3393 -0.0317
737765.02778 0.1209 -0.3646 -0.0253
737765.03125 0.1182 -0.3880 -0.0192
737765.03472 0.1151 -0.4094 -0.0134
737765.03819 0.1118 -0.4289 -0.0079
737765.04167 0.1081 -0.4464 -0.0026
737765.04514 0.1042 -0.4619 0.0022
737765.04861 0.1000 -0.4753 0.0068
737765.05208 0.0954 -0.4866 0.0110
737765.05556 0.0907 -0.4959 0.0148
737765.05903 0.0856 -0.5032 0.0183
737765.06250 0.0804 -0.5083 0.0214
737765.06597 0.0749 -0.5115 0.0241
737765.06944 0.0692 -0.5125 0.0264
737765.07292 0.0633 -0.5115 0.0284
737765.07639 0.0572 -0.5085 0.0299
737765.07986 0.0509 -0.5036 0.0311
737765.08333 0.0445 -0.4966 0.0318
737765.08681 0.0380 -0.4877 0.0321
737765.09028 0.0313 -0.4769 0.0321
737765.09375 0.0245 -0.4642 0.0316
737765.09722 0.0177 -0.4497 0.0307
737765.10069 0.0108 -0.4334 0.0295
737765.10417 0.0038 -0.4153 0.0278
737765.10764 -0.0032 -0.3956 0.0257
737765.11111 -0.0103 -0.3743 0.0232
737765.11458 -0.0173 -0.3514 0.0204
737765.11806 -0.0243 -0.3270 0.0172
737765.12153 -0.0313 -0.3012 0.0136
737765.12500 -0.0383 -0.2740 0.0096
737765.12847 -0.0452 -0.2455 0.0053
737765.13194 -0.0520 -0.2157 0.0007
737765.13542 -0.0587 -0.1849 -0.0043
737765.13889 -0.0653 -0.1530 -0.0096
737765.14236 -0.0718 -0.1201 -0.0152
737765.14583 -0.0781 -0.0863 -0.0211
737765.14931 -0.0843 -0.0517 -0.0273
737765.15278 -0.0903 -0.0164 -0.0337
737765.15625 -0.0961 0.0196 -0.0404
737765.15972 -0.1017 0.0561 -0.0474
737765.16319 -0.1071 0.0930 -0.0545
737765.16667 -0.1122 0.1303 -0.0619
737765.17014 -0.1172 0.1678 -0.0694
737765.17361 -0.1218 0.2056 -0.0772
737765.17708 -0.1262 0.2434 -0.0850
737765.18056 -0.1303 0.2812 -0.0930
737765.18403 -0.1341 0.3188 -0.1012
737765.18750 -0.1376 0.3563 -0.1094
737765.19097 -0.1408 0.3934 -0.1177
737765.19444 -0.1437 0.4301 -0.1260
737765.19792 -0.1462 0.4664 -0.1344
737765.20139 -0.1484 0.5020 -0.1428
737765.20486 -0.1502 0.5370 -0.1512
737765.20833 -0.1517 0.5712 -0.1595
737765.21181 -0.1529 0.6045 -0.1679
737765.21528 -0.1536 0.6369 -0.1761
737765.21875 -0.1540 0.6683 -0.1843
737765.22222 -0.1541 0.6985 -0.1923
737765.22569 -0.1537 0.7275 -0.2003
737765.22917 -0.1530 0.7553 -0.2080
737765.23264 -0.1519 0.7817 -0.2156
737765.23611 -0.1504 0.8066 -0.2231
737765.23958 -0.1485 0.8301 -0.2303
737765.24306 -0.1463 0.8520 -0.2373
737765.24653 -0.1437 0.8722 -0.2440
737765.25000 -0.1407 0.8907 -0.2505
737765.25347 -0.1373 0.9075 -0.2567
737765.25694 -0.1335 0.9224 -0.2626
737765.26042 -0.1294 0.9355 -0.2682
737765.26389 -0.1250 0.9466 -0.2734
737765.26736 -0.1201 0.9558 -0.2783
737765.27083 -0.1150 0.9630 -0.2828
737765.27431 -0.1094 0.9681 -0.2870
737765.27778 -0.1036 0.9711 -0.2907
737765.28125 -0.0974 0.9720 -0.2941
737765.28472 -0.0909 0.9708 -0.2970
737765.28819 -0.0841 0.9674 -0.2995
737765.29167 -0.0770 0.9618 -0.3015
737765.29514 -0.0697 0.9541 -0.3031
737765.29861 -0.0620 0.9441 -0.3042
737765.30208 -0.0541 0.9319 -0.3048
737765.30556 -0.0460 0.9175 -0.3050
737765.30903 -0.0376 0.9010 -0.3047
737765.31250 -0.0290 0.8822 -0.3038
737765.31597 -0.0202 0.8612 -0.3025
737765.31944 -0.0112 0.8381 -0.3007
737765.32292 -0.0020 0.8128 -0.2983
737765.32639 0.0073 0.7854 -0.2955
737765.32986 0.0168 0.7559 -0.2921
737765.33333 0.0264 0.7244 -0.2882
737765.33681 0.0361 0.6908 -0.2838
737765.34028 0.0458 0.6553 -0.2789
737765.34375 0.0557 0.6178 -0.2734
737765.34722 0.0656 0.5785 -0.2675
737765.35069 0.0756 0.5373 -0.2610
737765.35417 0.0856 0.4944 -0.2541
737765.35764 0.0956 0.4497 -0.2466
737765.36111 0.1055 0.4035 -0.2387
737765.36458 0.1155 0.3556 -0.2302
737765.36806 0.1254 0.3063 -0.2213
737765.37153 0.1352 0.2555 -0.2120
737765.37500 0.1449 0.2034 -0.2022
737765.37847 0.1546 0.1500 -0.1919
737765.38194 0.1641 0.0954 -0.1812
737765.38542 0.1734 0.0397 -0.1701
737765.38889 0.1826 -0.0169 -0.1586
737765.39236 0.1917 -0.0745 -0.1467
737765.39583 0.2005 -0.1329 -0.1345
737765.39931 0.2091 -0.1921 -0.1219
737765.40278 0.2175 -0.2518 -0.1089
737765.40625 0.2257 -0.3121 -0.0956
737765.40972 0.2336 -0.3728 -0.0820
737765.41319 0.2412 -0.4339 -0.0682
737765.41667 0.2486 -0.4952 -0.0540
737765.42014 0.2556 -0.5566 -0.0397
737765.42361 0.2623 -0.6180 -0.0251
737765.42708 0.2687 -0.6793 -0.0102
737765.43056 0.2748 -0.7404 0.0047
737765.43403 0.2805 -0.8012 0.0199
737765.43750 0.2858 -0.8616 0.0352
737765.44097 0.2908 -0.9215 0.0506
737765.44444 0.2953 -0.9808 0.0661
737765.44792 0.2995 -1.0394 0.0817
737765.45139 0.3032 -1.0971 0.0973
737765.45486 0.3065 -1.1539 0.1129
737765.45833 0.3094 -1.2097 0.1285
737765.46181 0.3119 -1.2643 0.1441
737765.46528 0.3139 -1.3178 0.1597
737765.46875 0.3155 -1.3698 0.1752
737765.47222 0.3167 -1.4205 0.1906
737765.47569 0.3173 -1.4696 0.2058
737765.47917 0.3176 -1.5172 0.2209
737765.48264 0.3173 -1.5630 0.2359
737765.48611 0.3166 -1.6070 0.2506
737765.48958 0.3154 -1.6492 0.2652
737765.49306 0.3138 -1.6895 0.2794
737765.49653 0.3117 -1.7277 0.2935
737765.50000 0.3091 -1.7638 0.3072
737765.50347 0.3061 -1.7977 0.3206
737765.50694 0.3026 -1.8294 0.3337
737765.51042 0.2986 -1.8588 0.3465
737765.51389 0.2943 -1.8858 0.3589
737765.51736 0.2894 -1.9104 0.3709
737765.52083 0.2841 -1.9325 0.3824
737765.52431 0.2784 -1.9521 0.3936
737765.52778 0.2723 -1.9692 0.4043
737765.53125 0.2657 -1.9836 0.4145
737765.53472 0.2587 -1.9954 0.4242
737765.53819 0.2513 -2.0045 0.4335
737765.54167 0.2436 -2.0108 0.4422
737765.54514 0.2354 -2.0145 0.4504
737765.54861 0.2269 -2.0154 0.4580
737765.55208 0.2180 -2.0135 0.4651
737765.55556 0.2088 -2.0089 0.4716
737765.55903 0.1993 -2.0015 0.4776
737765.56250 0.1894 -1.9913 0.4829
737765.56597 0.1793 -1.9783 0.4877
737765.56944 0.1688 -1.9626 0.4918
737765.57292 0.1581 -1.9441 0.4953
737765.57639 0.1471 -1.9229 0.4982
737765.57986 0.1359 -1.8989 0.5004
737765.58333 0.1245 -1.8723 0.5020
737765.58681 0.1128 -1.8430 0.5030
737765.59028 0.1010 -1.8110 0.5033
737765.59375 0.0890 -1.7765 0.5030
737765.59722 0.0768 -1.7395 0.5021
737765.60069 0.0646 -1.7000 0.5005
737765.60417 0.0522 -1.6580 0.4982
737765.60764 0.0397 -1.6136 0.4953
737765.61111 0.0271 -1.5670 0.4918
737765.61458 0.0145 -1.5180 0.4876
737765.61806 0.0018 -1.4669 0.4828
737765.62153 -0.0109 -1.4137 0.4774
737765.62500 -0.0236 -1.3584 0.4714
737765.62847 -0.0362 -1.3011 0.4647
737765.63194 -0.0488 -1.2420 0.4575
737765.63542 -0.0614 -1.1811 0.4497
737765.63889 -0.0739 -1.1185 0.4413
737765.64236 -0.0863 -1.0542 0.4323
737765.64583 -0.0986 -0.9884 0.4228
737765.64931 -0.1107 -0.9213 0.4127
737765.65278 -0.1227 -0.8527 0.4021
737765.65625 -0.1345 -0.7830 0.3911
737765.65972 -0.1461 -0.7121 0.3795
737765.66319 -0.1576 -0.6402 0.3674
737765.66667 -0.1688 -0.5674 0.3549
737765.67014 -0.1797 -0.4938 0.3419
737765.67361 -0.1904 -0.4195 0.3286
737765.67708 -0.2009 -0.3446 0.3148
737765.68056 -0.2110 -0.2692 0.3006
737765.68403 -0.2208 -0.1934 0.2861
737765.68750 -0.2304 -0.1174 0.2712
737765.69097 -0.2395 -0.0413 0.2560
737765.69444 -0.2484 0.0349 0.2406
737765.69792 -0.2569 0.1109 0.2248
737765.70139 -0.2650 0.1868 0.2088
737765.70486 -0.2727 0.2624 0.1926
737765.70833 -0.2800 0.3375 0.1762
737765.71181 -0.2870 0.4121 0.1596
737765.71528 -0.2935 0.4861 0.1428
737765.71875 -0.2996 0.5593 0.1259
737765.72222 -0.3053 0.6317 0.1089
737765.72569 -0.3105 0.7031 0.0918
737765.72917 -0.3153 0.7734 0.0747
737765.73264 -0.3196 0.8426 0.0575
737765.73611 -0.3235 0.9105 0.0404
737765.73958 -0.3269 0.9770 0.0232
737765.74306 -0.3299 1.0420 0.0061
737765.74653 -0.3324 1.1055 -0.0109
737765.75000 -0.3344 1.1674 -0.0279
737765.75347 -0.3360 1.2275 -0.0447
737765.75694 -0.3370 1.2858 -0.0614
737765.76042 -0.3377 1.3422 -0.0780
737765.76389 -0.3378 1.3966 -0.0943
737765.76736 -0.3375 1.4490 -0.1105
737765.77083 -0.3367 1.4992 -0.1264
737765.77431 -0.3354 1.5473 -0.1420
737765.77778 -0.3337 1.5930 -0.1574
737765.78125 -0.3315 1.6365 -0.1725
737765.78472 -0.3289 1.6776 -0.1873
737765.78819 -0.3259 1.7163 -0.2018
737765.79167 -0.3224 1.7525 -0.2159
737765.79514 -0.3185 1.7862 -0.2296
737765.79861 -0.3141 1.8174 -0.2430
737765.80208 -0.3094 1.8459 -0.2559
737765.80556 -0.3042 1.8718 -0.2684
737765.80903 -0.2987 1.8951 -0.2805
737765.81250 -0.2928 1.9157 -0.2921
737765.81597 -0.2865 1.9337 -0.3033
737765.81944 -0.2799 1.9489 -0.3140
737765.82292 -0.2729 1.9614 -0.3242
737765.82639 -0.2656 1.9712 -0.3339
737765.82986 -0.2580 1.9783 -0.3431
737765.83333 -0.2500 1.9827 -0.3518
737765.83681 -0.2418 1.9844 -0.3599
737765.84028 -0.2333 1.9834 -0.3675
737765.84375 -0.2246 1.9797 -0.3746
737765.84722 -0.2156 1.9734 -0.3811
737765.85069 -0.2064 1.9645 -0.3871
737765.85417 -0.1970 1.9529 -0.3925
737765.85764 -0.1874 1.9389 -0.3973
737765.86111 -0.1776 1.9223 -0.4016
737765.86458 -0.1677 1.9032 -0.4053
737765.86806 -0.1576 1.8817 -0.4084
737765.87153 -0.1474 1.8579 -0.4110
737765.87500 -0.1371 1.8317 -0.4130
737765.87847 -0.1267 1.8032 -0.4145
737765.88194 -0.1162 1.7726 -0.4154
737765.88542 -0.1057 1.7398 -0.4158
737765.88889 -0.0952 1.7050 -0.4156
737765.89236 -0.0846 1.6681 -0.4149
737765.89583 -0.0740 1.6294 -0.4136
737765.89931 -0.0635 1.5888 -0.4118
737765.90278 -0.0530 1.5464 -0.4095
737765.90625 -0.0425 1.5024 -0.4067
737765.90972 -0.0321 1.4567 -0.4035
737765.91319 -0.0218 1.4096 -0.3997
737765.91667 -0.0116 1.3610 -0.3954
737765.92014 -0.0016 1.3111 -0.3907
737765.92361 0.0084 1.2599 -0.3856
737765.92708 0.0182 1.2076 -0.3800
737765.93056 0.0278 1.1543 -0.3740
737765.93403 0.0372 1.1000 -0.3676
737765.93750 0.0464 1.0448 -0.3608
737765.94097 0.0555 0.9889 -0.3537
737765.94444 0.0643 0.9324 -0.3462
737765.94792 0.0728 0.8752 -0.3384
737765.95139 0.0811 0.8177 -0.3302
737765.95486 0.0892 0.7597 -0.3218
737765.95833 0.0970 0.7015 -0.3130
737765.96181 0.1045 0.6432 -0.3041
737765.96528 0.1117 0.5848 -0.2948
737765.96875 0.1186 0.5264 -0.2854
737765.97222 0.1251 0.4682 -0.2757
737765.97569 0.1314 0.4102 -0.2659
737765.97917 0.1373 0.3526 -0.2559
737765.98264 0.1429 0.2954 -0.2458
737765.98611 0.1481 0.2387 -0.2356
737765.98958 0.1530 0.1826 -0.2252
737765.99306 0.1576 0.1272 -0.2148
737765.99653 0.1617 0.0726 -0.2043
737766.00000 0.1656 0.0189 -0.1938
737766.00347 0.1690 -0.0338 -0.1832
737766.00694 0.1721 -0.0855 -0.1727
737766.01042 0.1748 -0.1361 -0.1622
737766.01389 0.1771 -0.1855 -0.1517
737766.01736 0.1791 -0.2336 -0.1413
737766.02083 0.1807 -0.2804 -0.1309
737766.02431 0.1819 -0.3257 -0.1207
737766.02778 0.1827 -0.3696 -0.1106
737766.03125 0.1832 -0.4120 -0.1006
737766.03472 0.1834 -0.4527 -0.0907
737766.03819 0.1831 -0.4919 -0.0811
737766.04167 0.1825 -0.5293 -0.0716
737766.04514 0.1816 -0.5649 -0.0623
737766.04861 0.1803 -0.5988 -0.0532
737766.05208 0.1787 -0.6309 -0.0444
737766.05556 0.1768 -0.6611 -0.0358
737766.05903 0.1745 -0.6893 -0.0275
737766.06250 0.1720 -0.7157 -0.0194
737766.06597 0.1691 -0.7401 -0.0116
737766.06944 0.1659 -0.7626 -0.0042
737766.07292 0.1624 -0.7830 0.0030
737766.07639 0.1587 -0.8015 0.0099
737766.07986 0.1547 -0.8179 0.0164
737766.08333 0.1505 -0.8324 0.0226
737766.08681 0.1460 -0.8448 0.0285
737766.09028 0.1413 -0.8552 0.0340
737766.09375 0.1364 -0.8636 0.0391
737766.09722 0.1312 -0.8700 0.0439
737766.10069 0.1259 -0.8745 0.0483
737766.10417 0.1204 -0.8770 0.0523
737766.10764 0.1148 -0.8775 0.0560
737766.11111 0.1090 -0.8762 0.0593
737766.11458 0.1031 -0.8730 0.0622
737766.11806 0.0970 -0.8679 0.0648
737766.12153 0.0909 -0.8610 0.0670
737766.12500 0.0847 -0.8524 0.0687
737766.12847 0.0784 -0.8421 0.0702
737766.13194 0.0720 -0.8300 0.0712
737766.13542 0.0656 -0.8164 0.0719
737766.13889 0.0592 -0.8012 0.0722
737766.14236 0.0528 -0.7844 0.0722
737766.14583 0.0463 -0.7662 0.0718
737766.14931 0.0399 -0.7467 0.0710
737766.15278 0.0335 -0.7258 0.0700
737766.15625 0.0272 -0.7036 0.0686
737766.15972 0.0209 -0.6802 0.0668
737766.16319 0.0147 -0.6558 0.0648
737766.16667 0.0086 -0.6302 0.0625
737766.17014 0.0026 -0.6038 0.0599
737766.17361 -0.0032 -0.5764 0.0569
737766.17708 -0.0090 -0.5481 0.0538
737766.18056 -0.0146 -0.5192 0.0504
737766.18403 -0.0200 -0.4896 0.0467
737766.18750 -0.0252 -0.4594 0.0428
737766.19097 -0.0303 -0.4287 0.0387
737766.19444 -0.0352 -0.3976 0.0344
737766.19792 -0.0399 -0.3662 0.0299
737766.20139 -0.0443 -0.3345 0.0253
737766.20486 -0.0485 -0.3027 0.0205
737766.20833 -0.0525 -0.2708 0.0155
737766.21181 -0.0563 -0.2389 0.0104
737766.21528 -0.0598 -0.2071 0.0053
737766.21875 -0.0630 -0.1755 0.0000
737766.22222 -0.0659 -0.1441 -0.0053
737766.22569 -0.0686 -0.1131 -0.0107
737766.22917 -0.0710 -0.0825 -0.0161
737766.23264 -0.0731 -0.0524 -0.0215
737766.23611 -0.0749 -0.0228 -0.0269
737766.23958 -0.0764 0.0061 -0.0323
737766.24306 -0.0776 0.0342 -0.0377
737766.24653 -0.0785 0.0616 -0.0430
737766.25000 -0.0791 0.0881 -0.0483
737766.25347 -0.0793 0.1136 -0.0534
737766.25694 -0.0793 0.1382 -0.0585
737766.26042 -0.0789 0.1616 -0.0634
737766.26389 -0.0783 0.1839 -0.0682
737766.26736 -0.0773 0.2051 -0.0729
737766.27083 -0.0760 0.2250 -0.0774
737766.27431 -0.0744 0.2435 -0.0817
737766.27778 -0.0725 0.2607 -0.0858
737766.28125 -0.0703 0.2765 -0.0896
737766.28472 -0.0677 0.2909 -0.0933
737766.28819 -0.0649 0.3037 -0.0967
737766.29167 -0.0618 0.3150 -0.0999
737766.29514 -0.0585 0.3248 -0.1028
737766.29861 -0.0548 0.3329 -0.1054
737766.30208 -0.0509 0.3395 -0.1077
737766.30556 -0.0467 0.3443 -0.1097
737766.30903 -0.0423 0.3475 -0.1114
737766.31250 -0.0376 0.3490 -0.1128
737766.31597 -0.0327 0.3488 -0.1139
737766.31944 -0.0275 0.3469 -0.1146
737766.32292 -0.0222 0.3432 -0.1150
737766.32639 -0.0166 0.3378 -0.1150
737766.32986 -0.0109 0.3307 -0.1146
737766.33333 -0.0049 0.3219 -0.1139
737766.33681 0.0012 0.3114 -0.1128
737766.34028 0.0074 0.2991 -0.1113
737766.34375 0.0138 0.2852 -0.1095
737766.34722 0.0203 0.2696 -0.1072
737766.35069 0.0270 0.2524 -0.1046
737766.35417 0.0337 0.2335 -0.1016
737766.35764 0.0406 0.2131 -0.0982
737766.36111 0.0475 0.1911 -0.0945
737766.36458 0.0545 0.1676 -0.0903
737766.36806 0.0615 0.1427 -0.0858
737766.37153 0.0685 0.1163 -0.0809
737766.37500 0.0756 0.0885 -0.0756
737766.37847 0.0826 0.0594 -0.0700
737766.38194 0.0897 0.0290 -0.0640
737766.38542 0.0967 -0.0026 -0.0577
737766.38889 0.1037 -0.0354 -0.0510
737766.39236 0.1106 -0.0692 -0.0439
737766.39583 0.1174 -0.1041 -0.0366
737766.39931 0.1241 -0.1400 -0.0289
737766.40278 0.1308 -0.1767 -0.0209
737766.40625 0.1373 -0.2143 -0.0126
737766.40972 0.1437 -0.2526 -0.0040
737766.41319 0.1499 -0.2916 0.0049
737766.41667 0.1559 -0.3313 0.0140
737766.42014 0.1618 -0.3714 0.0234
737766.42361 0.1675 -0.4119 0.0330
737766.42708 0.1730 -0.4529 0.0428
737766.43056 0.1783 -0.4940 0.0528
737766.43403 0.1833 -0.5354 0.0630
737766.43750 0.1881 -0.5769 0.0734
737766.44097 0.1926 -0.6184 0.0839
737766.44444 0.1969 -0.6598 0.0946
737766.44792 0.2009 -0.7011 0.1054
737766.45139 0.2046 -0.7421 0.1163
737766.45486 0.2080 -0.7828 0.1273
737766.45833 0.2111 -0.8231 0.1383
737766.46181 0.2138 -0.8629 0.1494
737766.46528 0.2163 -0.9020 0.1605
737766.46875 0.2184 -0.9405 0.1717
737766.47222 0.2202 -0.9782 0.1828
737766.47569 0.2216 -1.0151 0.1938
737766.47917 0.2226 -1.0511 0.2049
737766.48264 0.2234 -1.0860 0.2158
737766.48611 0.2237 -1.1199 0.2267
737766.48958 0.2237 -1.1525 0.2374
737766.49306 0.2233 -1.1839 0.2480
737766.49653 0.2225 -1.2140 0.2585
737766.50000 0.2213 -1.2427 0.2688
737766.50347 0.2198 -1.2699 0.2789
737766.50694 0.2179 -1.2956 0.2888
737766.51042 0.2155 -1.3197 0.2984
737766.51389 0.2129 -1.3421 0.3078
737766.51736 0.2098 -1.3628 0.3170
737766.52083 0.2064 -1.3816 0.3258
737766.52431 0.2025 -1.3987 0.3344
737766.52778 0.1983 -1.4138 0.3426
737766.53125 0.1938 -1.4270 0.3505
737766.53472 0.1889 -1.4382 0.3580
737766.53819 0.1836 -1.4473 0.3652
737766.54167 0.1779 -1.4544 0.3719
737766.54514 0.1720 -1.4593 0.3783
737766.54861 0.1656 -1.4622 0.3843
737766.55208 0.1590 -1.4628 0.3898
737766.55556 0.1520 -1.4612 0.3949
737766.55903 0.1447 -1.4574 0.3995
737766.56250 0.1371 -1.4514 0.4037
737766.56597 0.1292 -1.4431 0.4073
737766.56944 0.1210 -1.4326 0.4105
737766.57292 0.1126 -1.4197 0.4132
737766.57639 0.1038 -1.4046 0.4154
737766.57986 0.0949 -1.3873 0.4170
737766.58333 0.0857 -1.3676 0.4182
737766.58681 0.0762 -1.3458 0.4188
737766.59028 0.0666 -1.3216 0.4189
737766.59375 0.0568 -1.2953 0.4184
737766.59722 0.0468 -1.2667 0.4174
737766.60069 0.0366 -1.2360 0.4158
737766.60417 0.0262 -1.2031 0.4137
737766.60764 0.0158 -1.1681 0.4110
737766.61111 0.0052 -1.1311 0.4078
737766.61458 -0.0055 -1.0919 0.4040
737766.61806 -0.0163 -1.0508 0.3997
737766.62153 -0.0272 -1.0078 0.3948
737766.62500 -0.0381 -0.9628 0.3894
737766.62847 -0.0491 -0.9161 0.3835
737766.63194 -0.0601 -0.8675 0.3770
737766.63542 -0.0711 -0.8172 0.3699
737766.63889 -0.0821 -0.7653 0.3624
737766.64236 -0.0930 -0.7117 0.3543
737766.64583 -0.1039 -0.6566 0.3457
737766.64931 -0.1148 -0.6001 0.3366
737766.65278 -0.1256 -0.5423 0.3270
737766.65625 -0.1362 -0.4831 0.3170
737766.65972 -0.1468 -0.4227 0.3065
737766.66319 -0.1573 -0.3612 0.2955
737766.66667 -0.1676 -0.2986 0.2840
737766.67014 -0.1777 -0.2351 0.2722
737766.67361 -0.1877 -0.1707 0.2599
737766.67708 -0.1975 -0.1055 0.2472
737766.68056 -0.2070 -0.0397 0.2342
737766.68403 -0.2164 0.0268 0.2207
737766.68750 -0.2255 0.0937 0.2069
737766.69097 -0.2344 0.1611 0.1928
737766.69444 -0.2430 0.2288 0.1784
737766.69792 -0.2513 0.2966 0.1636
737766.70139 -0.2593 0.3646 0.1486
737766.70486 -0.2671 0.4326 0.1333
737766.70833 -0.2745 0.5006 0.1178
737766.71181 -0.2816 0.5683 0.1021
737766.71528 -0.2884 0.6357 0.0861
737766.71875 -0.2948 0.7028 0.0700
737766.72222 -0.3008 0.7694 0.0537
737766.72569 -0.3065 0.8354 0.0373
737766.72917 -0.3118 0.9008 0.0208
737766.73264 -0.3168 0.9653 0.0042
737766.73611 -0.3213 1.0291 -0.0125
737766.73958 -0.3254 1.0918 -0.0292
737766.74306 -0.3292 1.1535 -0.0460
737766.74653 -0.3325 1.2141 -0.0628
737766.75000 -0.3354 1.2734 -0.0795
737766.75347 -0.3379 1.3315 -0.0962
737766.75694 -0.3399 1.3881 -0.1129
737766.76042 -0.3416 1.4432 -0.1294
737766.76389 -0.3428 1.4968 -0.1459
737766.76736 -0.3436 1.5488 -0.1622
737766.77083 -0.3439 1.5990 -0.1784
737766.77431 -0.3438 1.6474 -0.1944
737766.77778 -0.3433 1.6940 -0.2102
737766.78125 -0.3424 1.7387 -0.2258
737766.78472 -0.3410 1.7813 -0.2411
737766.78819 -0.3392 1.8219 -0.2562
737766.79167 -0.3370 1.8604 -0.2711
737766.79514 -0.3343 1.8968 -0.2856
737766.79861 -0.3312 1.9309 -0.2998
737766.80208 -0.3278 1.9628 -0.3137
737766.80556 -0.3239 1.9923 -0.3273
737766.80903 -0.3196 2.0195 -0.3405
737766.81250 -0.3150 2.0443 -0.3533
737766.81597 -0.3099 2.0667 -0.3657
737766.81944 -0.3045 2.0867 -0.3777
737766.82292 -0.2987 2.1042 -0.3893
737766.82639 -0.2926 2.1191 -0.4004
737766.82986 -0.2861 2.1316 -0.4111
737766.83333 -0.2793 2.1416 -0.4213
737766.83681 -0.2722 2.1490 -0.4310
737766.84028 -0.2647 2.1538 -0.4403
737766.84375 -0.2569 2.1562 -0.4490
737766.84722 -0.2489 2.1560 -0.4573
737766.85069 -0.2406 2.1532 -0.4650
737766.85417 -0.2320 2.1479 -0.4722
737766.85764 -0.2231 2.1401 -0.4789
737766.86111 -0.2140 2.1298 -0.4850
737766.86458 -0.2048 2.1171 -0.4906
737766.86806 -0.1952 2.1019 -0.4956
737766.87153 -0.1855 2.0843 -0.5001
737766.87500 -0.1757 2.0642 -0.5041
737766.87847 -0.1656 2.0419 -0.5075
737766.88194 -0.1554 2.0172 -0.5103
737766.88542 -0.1451 1.9903 -0.5126
737766.88889 -0.1347 1.9611 -0.5143
737766.89236 -0.1242 1.9298 -0.5155
737766.89583 -0.1135 1.8963 -0.5161
737766.89931 -0.1029 1.8608 -0.5162
737766.90278 -0.0921 1.8232 -0.5157
737766.90625 -0.0813 1.7838 -0.5147
737766.90972 -0.0706 1.7424 -0.5131
737766.91319 -0.0598 1.6993 -0.5111
737766.91667 -0.0490 1.6544 -0.5085
737766.92014 -0.0382 1.6078 -0.5054
737766.92361 -0.0275 1.5597 -0.5018
737766.92708 -0.0168 1.5100 -0.4976
737766.93056 -0.0063 1.4589 -0.4931
737766.93403 0.0042 1.4064 -0.4880
737766.93750 0.0146 1.3526 -0.4825
737766.94097 0.0249 1.2977 -0.4765
737766.94444 0.0350 1.2416 -0.4701
737766.94792 0.0450 1.1846 -0.4632
737766.95139 0.0549 1.1266 -0.4560
737766.95486 0.0645 1.0677 -0.4483
737766.95833 0.0740 1.0081 -0.4403
737766.96181 0.0833 0.9478 -0.4319
737766.96528 0.0923 0.8870 -0.4232
737766.96875 0.1012 0.8256 -0.4141
737766.97222 0.1098 0.7639 -0.4047
737766.97569 0.1181 0.7018 -0.3950
737766.97917 0.1262 0.6395 -0.3850
737766.98264 0.1341 0.5772 -0.3747
737766.98611 0.1417 0.5147 -0.3642
737766.98958 0.1489 0.4524 -0.3535
737766.99306 0.1559 0.3901 -0.3425
737766.99653 0.1626 0.3281 -0.3314
737767.00000 0.1690 0.2664 -0.3201
737767.00347 0.1751 0.2052 -0.3086
737767.00694 0.1809 0.1444 -0.2970
737767.01042 0.1863 0.0841 -0.2852
737767.01389 0.1915 0.0246 -0.2734
737767.01736 0.1963 -0.0343 -0.2614
737767.02083 0.2007 -0.0924 -0.2494
737767.02431 0.2048 -0.1495 -0.2374
737767.02778 0.2086 -0.2057 -0.2253
737767.03125 0.2121 -0.2609 -0.2132
737767.03472 0.2152 -0.3151 -0.2011
737767.03819 0.2179 -0.3680 -0.1891
737767.04167 0.2203 -0.4197 -0.1771
737767.04514 0.2224 -0.4702 -0.1651
737767.04861 0.2242 -0.5193 -0.1532
737767.05208 0.2256 -0.5670 -0.1414
737767.05556 0.2266 -0.6133 -0.1297
737767.05903 0.2274 -0.6581 -0.1182
737767.06250 0.2278 -0.7013 -0.1067
737767.06597 0.2279 -0.7430 -0.0955
737767.06944 0.2277 -0.7830 -0.0844
737767.07292 0.2271 -0.8213 -0.0734
737767.07639 0.2263 -0.8580 -0.0627
737767.07986 0.2251 -0.8930 -0.0522
737767.08333 0.2237 -0.9262 -0.0418
737767.08681 0.2220 -0.9576 -0.0318
737767.09028 0.2200 -0.9873 -0.0219
737767.09375 0.2177 -1.0151 -0.0123
737767.09722 0.2152 -1.0411 -0.0030
737767.10069 0.2124 -1.0653 0.0061
737767.10417 0.2094 -1.0876 0.0148
737767.10764 0.2062 -1.1081 0.0233
737767.11111 0.2027 -1.1268 0.0316
737767.11458 0.1990 -1.1436 0.0395
737767.11806 0.1952 -1.1586 0.0471
737767.12153 0.1911 -1.1718 0.0544
737767.12500 0.1869 -1.1832 0.0613
737767.12847 0.1825 -1.1928 0.0680
737767.13194 0.1779 -1.2006 0.0743
737767.13542 0.1732 -1.2067 0.0804
737767.13889 0.1684 -1.2111 0.0861
737767.14236 0.1635 -1.2138 0.0914
737767.14583 0.1585 -1.2148 0.0965
737767.14931 0.1533 -1.2142 0.1012
737767.15278 0.1481 -1.2121 0.1056
737767.15625 0.1429 -1.2084 0.1097
737767.15972 0.1375 -1.2032 0.1134
737767.16319 0.1322 -1.1966 0.1169
737767.16667 0.1268 -1.1885 0.1200
737767.17014 0.1214 -1.1791 0.1228
737767.17361 0.1160 -1.1684 0.1254
737767.17708 0.1106 -1.1565 0.1276
737767.18056 0.1052 -1.1433 0.1295
737767.18403 0.0999 -1.1291 0.1312
737767.18750 0.0946 -1.1137 0.1326
737767.19097 0.0894 -1.0973 0.1337
737767.19444 0.0842 -1.0800 0.1346
737767.19792 0.0791 -1.0618 0.1352
737767.20139 0.0742 -1.0428 0.1355
737767.20486 0.0693 -1.0230 0.1357
737767.20833 0.0645 -1.0025 0.1356
737767.21181 0.0598 -0.9814 0.1353
737767.21528 0.0553 -0.9598 0.1348
737767.21875 0.0509 -0.9376 0.1341
737767.22222 0.0467 -0.9150 0.1333
737767.22569 0.0427 -0.8921 0.1323
737767.22917 0.0387 -0.8688 0.1311
737767.23264 0.0350 -0.8454 0.1298
737767.23611 0.0315 -0.8218 0.1284
737767.23958 0.0281 -0.7981 0.1268
737767.24306 0.0249 -0.7744 0.1252
737767.24653 0.0220 -0.7507 0.1235
737767.25000 0.0192 -0.7271 0.1216
737767.25347 0.0167 -0.7038 0.1198
737767.25694 0.0143 -0.6806 0.1179
737767.26042 0.0122 -0.6578 0.1159
737767.26389 0.0103 -0.6353 0.1140
737767.26736 0.0086 -0.6132 0.1120
737767.27083 0.0071 -0.5916 0.1100
737767.27431 0.0059 -0.5705 0.1081
737767.27778 0.0049 -0.5500 0.1061
737767.28125 0.0041 -0.5302 0.1043
737767.28472 0.0036 -0.5110 0.1024
737767.28819 0.0032 -0.4925 0.1007
737767.29167 0.0031 -0.4749 0.0990
737767.29514 0.0033 -0.4580 0.0974
737767.29861 0.0036 -0.4420 0.0959
737767.30208 0.0042 -0.4269 0.0946
737767.30556 0.0049 -0.4127 0.0933
737767.30903 0.0059 -0.3995 0.0922
737767.31250 0.0071 -0.3873 0.0913
737767.31597 0.0085 -0.3761 0.0904
737767.31944 0.0101 -0.3660 0.0898
737767.32292 0.0119 -0.3569 0.0893
737767.32639 0.0138 -0.3490 0.0890
737767.32986 0.0160 -0.3421 0.0889
737767.33333 0.0183 -0.3363 0.0890
737767.33681 0.0208 -0.3317 0.0893
737767.34028 0.0234 -0.3282 0.0898
737767.34375 0.0262 -0.3258 0.0904
737767.34722 0.0291 -0.3246 0.0914
737767.35069 0.0321 -0.3245 0.0925
737767.35417 0.0353 -0.3255 0.0938
737767.35764 0.0386 -0.3277 0.0954
737767.36111 0.0419 -0.3310 0.0972
737767.36458 0.0454 -0.3354 0.0993
737767.36806 0.0489 -0.3408 0.1015
737767.37153 0.0526 -0.3474 0.1040
737767.37500 0.0562 -0.3549 0.1068
737767.37847 0.0599 -0.3635 0.1097
737767.38194 0.0637 -0.3731 0.1129
737767.38542 0.0675 -0.3837 0.1163
737767.38889 0.0713 -0.3951 0.1200
737767.39236 0.0750 -0.4075 0.1238
737767.39583 0.0788 -0.4207 0.1279
737767.39931 0.0826 -0.4347 0.1322
737767.40278 0.0863 -0.4495 0.1367
737767.40625 0.0900 -0.4650 0.1414
737767.40972 0.0936 -0.4812 0.1462
737767.41319 0.0971 -0.4980 0.1513
737767.41667 0.1006 -0.5154 0.1565
737767.42014 0.1040 -0.5334 0.1620
737767.42361 0.1073 -0.5518 0.1675
737767.42708 0.1104 -0.5706 0.1733
737767.43056 0.1135 -0.5898 0.1791
737767.43403 0.1164 -0.6092 0.1851
737767.43750 0.1191 -0.6290 0.1912
737767.44097 0.1217 -0.6489 0.1975
737767.44444 0.1242 -0.6689 0.2038
737767.44792 0.1264 -0.6889 0.2102
737767.45139 0.1285 -0.7090 0.2167
737767.45486 0.1304 -0.7290 0.2232
737767.45833 0.1320 -0.7488 0.2298
737767.46181 0.1335 -0.7685 0.2365
737767.46528 0.1347 -0.7879 0.2431
737767.46875 0.1357 -0.8069 0.2498
737767.47222 0.1365 -0.8256 0.2564
737767.47569 0.1371 -0.8437 0.2630
737767.47917 0.1373 -0.8614 0.2696
737767.48264 0.1374 -0.8785 0.2761
737767.48611 0.1371 -0.8949 0.2826
737767.48958 0.1366 -0.9106 0.2890
737767.49306 0.1359 -0.9255 0.2953
737767.49653 0.1348 -0.9396 0.3015
737767.50000 0.1335 -0.9527 0.3075
737767.50347 0.1319 -0.9650 0.3134
737767.50694 0.1300 -0.9762 0.3191
737767.51042 0.1279 -0.9863 0.3247
737767.51389 0.1254 -0.9953 0.3301
737767.51736 0.1227 -1.0031 0.3353
737767.52083 0.1197 -1.0097 0.3402
737767.52431 0.1164 -1.0150 0.3450
737767.52778 0.1128 -1.0190 0.3494
737767.53125 0.1089 -1.0217 0.3537
737767.53472 0.1047 -1.0229 0.3576
737767.53819 0.1003 -1.0227 0.3613
737767.54167 0.0956 -1.0209 0.3647
737767.54514 0.0906 -1.0177 0.3677
737767.54861 0.0853 -1.0129 0.3704
737767.55208 0.0798 -1.0066 0.3728
737767.55556 0.0740 -0.9986 0.3749
737767.55903 0.0680 -0.9890 0.3766
737767.56250 0.0617 -0.9777 0.3779
737767.56597 0.0552 -0.9648 0.3788
737767.56944 0.0484 -0.9501 0.3794
737767.57292 0.0414 -0.9338 0.3795
737767.57639 0.0342 -0.9158 0.3793
737767.57986 0.0268 -0.8960 0.3786
737767.58333 0.0192 -0.8746 0.3775
737767.58681 0.0114 -0.8514 0.3760
737767.59028 0.0034 -0.8265 0.3741
737767.59375 -0.0048 -0.7999 0.3717
737767.59722 -0.0131 -0.7716 0.3689
737767.60069 -0.0216 -0.7416 0.3656
737767.60417 -0.0302 -0.7099 0.3619
737767.60764 -0.0389 -0.6766 0.3577
737767.61111 -0.0477 -0.6417 0.3531
737767.61458 -0.0567 -0.6052 0.3480
737767.61806 -0.0657 -0.5671 0.3425
737767.62153 -0.0748 -0.5274 0.3365
737767.62500 -0.0840 -0.4863 0.3300
737767.62847 -0.0932 -0.4437 0.3231
737767.63194 -0.1025 -0.3996 0.3158
737767.63542 -0.1118 -0.3542 0.3080
737767.63889 -0.1211 -0.3074 0.2998
737767.64236 -0.1304 -0.2594 0.2911
737767.64583 -0.1397 -0.2101 0.2820
737767.64931 -0.1489 -0.1596 0.2725
737767.65278 -0.1581 -0.1079 0.2626
737767.65625 -0.1672 -0.0553 0.2522
737767.65972 -0.1763 -0.0016 0.2415
737767.66319 -0.1853 0.0531 0.2303
737767.66667 -0.1941 0.1086 0.2188
737767.67014 -0.2029 0.1650 0.2069
737767.67361 -0.2115 0.2221 0.1946
737767.67708 -0.2200 0.2798 0.1820
737767.68056 -0.2284 0.3382 0.1690
737767.68403 -0.2365 0.3971 0.1558
737767.68750 -0.2445 0.4565 0.1422
737767.69097 -0.2523 0.5162 0.1283
737767.69444 -0.2599 0.5762 0.1141
737767.69792 -0.2673 0.6365 0.0996
737767.70139 -0.2744 0.6969 0.0849
737767.70486 -0.2813 0.7573 0.0699
737767.70833 -0.2880 0.8178 0.0548
737767.71181 -0.2944 0.8781 0.0394
737767.71528 -0.3005 0.9383 0.0238
737767.71875 -0.3063 0.9982 0.0081
737767.72222 -0.3118 1.0577 -0.0078
737767.72569 -0.3171 1.1168 -0.0239
737767.72917 -0.3220 1.1754 -0.0400
737767.73264 -0.3266 1.2334 -0.0563
737767.73611 -0.3309 1.2908 -0.0727
737767.73958 -0.3348 1.3474 -0.0891
737767.74306 -0.3384 1.4031 -0.1055
737767.74653 -0.3416 1.4579 -0.1220
737767.75000 -0.3445 1.5118 -0.1385
737767.75347 -0.3470 1.5646 -0.1549
737767.75694 -0.3492 1.6162 -0.1714
737767.76042 -0.3510 1.6666 -0.1878
737767.76389 -0.3524 1.7158 -0.2041
737767.76736 -0.3535 1.7636 -0.2203
737767.77083 -0.3541 1.8099 -0.2364
737767.77431 -0.3544 1.8548 -0.2524
737767.77778 -0.3543 1.8981 -0.2682
737767.78125 -0.3538 1.9397 -0.2839
737767.78472 -0.3530 1.9797 -0.2994
737767.78819 -0.3517 2.0179 -0.3146
737767.79167 -0.3501 2.0544 -0.3297
737767.79514 -0.3481 2.0890 -0.3445
737767.79861 -0.3457 2.1216 -0.3591
737767.80208 -0.3429 2.1524 -0.3734
737767.80556 -0.3398 2.1811 -0.3874
737767.80903 -0.3363 2.2078 -0.4010
737767.81250 -0.3324 2.2324 -0.4144
737767.81597 -0.3282 2.2549 -0.4274
737767.81944 -0.3236 2.2752 -0.4401
737767.82292 -0.3186 2.2933 -0.4524
737767.82639 -0.3133 2.3093 -0.4643
737767.82986 -0.3077 2.3230 -0.4758
737767.83333 -0.3018 2.3344 -0.4869
737767.83681 -0.2955 2.3435 -0.4976
737767.84028 -0.2889 2.3504 -0.5079
737767.84375 -0.2820 2.3549 -0.5177
737767.84722 -0.2748 2.3572 -0.5270
737767.85069 -0.2674 2.3571 -0.5359
737767.85417 -0.2596 2.3547 -0.5443
737767.85764 -0.2516 2.3500 -0.5523
737767.86111 -0.2433 2.3429 -0.5597
737767.86458 -0.2348 2.3336 -0.5666
737767.86806 -0.2260 2.3219 -0.5731
737767.87153 -0.2171 2.3080 -0.5790
737767.87500 -0.2079 2.2918 -0.5844
737767.87847 -0.1985 2.2733 -0.5893
737767.88194 -0.1890 2.2527 -0.5936
737767.88542 -0.1792 2.2298 -0.5974
737767.88889 -0.1693 2.2048 -0.6007
737767.89236 -0.1593 2.1776 -0.6035
737767.89583 -0.1491 2.1484 -0.6057
737767.89931 -0.1389 2.1171 -0.6074
737767.90278 -0.1285 2.0837 -0.6086
737767.90625 -0.1180 2.0484 -0.6092
737767.90972 -0.1074 2.0112 -0.6093
737767.91319 -0.0968 1.9721 -0.6089
737767.91667 -0.0861 1.9312 -0.6079
737767.92014 -0.0754 1.8885 -0.6065
737767.92361 -0.0647 1.8441 -0.6045
737767.92708 -0.0539 1.7981 -0.6020
737767.93056 -0.0432 1.7505 -0.5990
737767.93403 -0.0325 1.7013 -0.5955
737767.93750 -0.0218 1.6506 -0.5915
737767.94097 -0.0111 1.5986 -0.5871
737767.94444 -0.0005 1.5452 -0.5821
737767.94792 0.0100 1.4906 -0.5767
737767.95139 0.0204 1.4348 -0.5709
737767.95486 0.0308 1.3779 -0.5646
737767.95833 0.0410 1.3199 -0.5578
737767.96181 0.0511 1.2609 -0.5507
737767.96528 0.0611 1.2011 -0.5431
737767.96875 0.0709 1.1404 -0.5352
737767.97222 0.0806 1.0791 -0.5268
737767.97569 0.0901 1.0170 -0.5181
737767.97917 0.0994 0.9543 -0.5090
737767.98264 0.1086 0.8912 -0.4996
737767.98611 0.1175 0.8276 -0.4898
737767.98958 0.1263 0.7637 -0.4797
737767.99306 0.1348 0.6994 -0.4693
737767.99653 0.1431 0.6350 -0.4587
737768.00000 0.1512 0.5705 -0.4477
737768.00347 0.1590 0.5060 -0.4365
737768.00694 0.1666 0.4414 -0.4251
737768.01042 0.1740 0.3770 -0.4134
737768.01389 0.1810 0.3128 -0.4015
737768.01736 0.1879 0.2488 -0.3894
737768.02083 0.1944 0.1852 -0.3772
737768.02431 0.2007 0.1219 -0.3648
737768.02778 0.2066 0.0592 -0.3522
737768.03125 0.2124 -0.0030 -0.3395
737768.03472 0.2178 -0.0646 -0.3267
737768.03819 0.2229 -0.1256 -0.3138
737768.04167 0.2277 -0.1858 -0.3008
737768.04514 0.2322 -0.2451 -0.2877
737768.04861 0.2365 -0.3037 -0.2746
737768.05208 0.2404 -0.3613 -0.2614
737768.05556 0.2441 -0.4179 -0.2483
737768.05903 0.2474 -0.4735 -0.2351
737768.06250 0.2505 -0.5280 -0.2219
737768.06597 0.2532 -0.5813 -0.2088
737768.06944 0.2557 -0.6335 -0.1956
737768.07292 0.2578 -0.6845 -0.1826
737768.07639 0.2597 -0.7342 -0.1696
737768.07986 0.2613 -0.7826 -0.1567
737768.08333 0.2626 -0.8296 -0.1438
737768.08681 0.2636 -0.8753 -0.1311
737768.09028 0.2644 -0.9195 -0.1185
737768.09375 0.2648 -0.9623 -0.1060
737768.09722 0.2650 -1.0037 -0.0936
737768.10069 0.2650 -1.0435 -0.0814
737768.10417 0.2647 -1.0818 -0.0694
737768.10764 0.2641 -1.1186 -0.0575
737768.11111 0.2633 -1.1539 -0.0458
737768.11458 0.2623 -1.1876 -0.0343
737768.11806 0.2610 -1.2197 -0.0230
737768.12153 0.2596 -1.2502 -0.0119
737768.12500 0.2579 -1.2792 -0.0010
737768.12847 0.2560 -1.3066 0.0097
737768.13194 0.2539 -1.3323 0.0202
737768.13542 0.2516 -1.3565 0.0304
737768.13889 0.2491 -1.3792 0.0404
737768.14236 0.2465 -1.4002 0.0502
737768.14583 0.2437 -1.4197 0.0597
737768.14931 0.2407 -1.4377 0.0689
737768.15278 0.2376 -1.4541 0.0780
737768.15625 0.2344 -1.4690 0.0867
737768.15972 0.2311 -1.4824 0.0953
737768.16319 0.2276 -1.4944 0.1035
737768.16667 0.2240 -1.5049 0.1115
737768.17014 0.2204 -1.5140 0.1193
737768.17361 0.2166 -1.5217 0.1268
737768.17708 0.2128 -1.5281 0.1340
737768.18056 0.2089 -1.5331 0.1410
737768.18403 0.2050 -1.5369 0.1477
737768.18750 0.2010 -1.5394 0.1542
737768.19097 0.1969 -1.5406 0.1605
737768.19444 0.1929 -1.5408 0.1665
737768.19792 0.1888 -1.5397 0.1722
737768.20139 0.1847 -1.5376 0.1777
737768.20486 0.1806 -1.5344 0.1830
737768.20833 0.1766 -1.5302 0.1881
737768.21181 0.1725 -1.5251 0.1929
737768.21528 0.1685 -1.5191 0.1975
737768.21875 0.1645 -1.5121 0.2020
737768.22222 0.1605 -1.5044 0.2062
737768.22569 0.1566 -1.4959 0.2102
737768.22917 0.1527 -1.4866 0.2140
737768.23264 0.1490 -1.4767 0.2176
737768.23611 0.1452 -1.4662 0.2211
737768.23958 0.1416 -1.4551 0.2244
737768.24306 0.1380 -1.4434 0.2275
737768.24653 0.1346 -1.4313 0.2305
737768.25000 0.1312 -1.4188 0.2333
737768.25347 0.1279 -1.4059 0.2360
737768.25694 0.1247 -1.3926 0.2386
737768.26042 0.1217 -1.3791 0.2411
737768.26389 0.1187 -1.3653 0.2434
737768.26736 0.1159 -1.3513 0.2456
737768.27083 0.1132 -1.3372 0.2478
737768.27431 0.1106 -1.3230 0.2498
737768.27778 0.1081 -1.3087 0.2518
737768.28125 0.1058 -1.2945 0.2537
737768.28472 0.1036 -1.2802 0.2556
737768.28819 0.1015 -1.2660 0.2574
737768.29167 0.0996 -1.2519 0.2591
737768.29514 0.0978 -1.2380 0.2609
737768.29861 0.0961 -1.2243 0.2626
737768.30208 0.0945 -1.2107 0.2643
737768.30556 0.0931 -1.1974 0.2659
737768.30903 0.0918 -1.1844 0.2676
737768.31250 0.0907 -1.1717 0.2693
737768.31597 0.0897 -1.1594 0.2709
737768.31944 0.0887 -1.1473 0.2726
737768.32292 0.0880 -1.1357 0.2744
737768.32639 0.0873 -1.1245 0.2761
737768.32986 0.0867 -1.1137 0.2779
737768.33333 0.0863 -1.1034 0.2797
737768.33681 0.0860 -1.0935 0.2816
737768.34028 0.0857 -1.0841 0.2835
737768.34375 0.0856 -1.0752 0.2855
737768.34722 0.0856 -1.0667 0.2875
737768.35069 0.0856 -1.0588 0.2896
737768.35417 0.0858 -1.0514 0.2918
737768.35764 0.0860 -1.0445 0.2940
737768.36111 0.0863 -1.0381 0.2964
737768.36458 0.0866 -1.0322 0.2987
737768.36806 0.0870 -1.0268 0.3012
737768.37153 0.0875 -1.0219 0.3037
737768.37500 0.0880 -1.0175 0.3063
737768.37847 0.0885 -1.0135 0.3090
737768.38194 0.0891 -1.0101 0.3118
737768.38542 0.0896 -1.0071 0.3146
737768.38889 0.0902 -1.0045 0.3175
737768.39236 0.0908 -1.0024 0.3205
737768.39583 0.0914 -1.0007 0.3236
737768.39931 0.0920 -0.9993 0.3267
737768.40278 0.0926 -0.9983 0.3299
737768.40625 0.0932 -0.9976 0.3332
737768.40972 0.0937 -0.9973 0.3365
737768.41319 0.0941 -0.9972 0.3399
737768.41667 0.0946 -0.9974 0.3433
737768.42014 0.0949 -0.9977 0.3467
737768.42361 0.0952 -0.9983 0.3502
737768.42708 0.0955 -0.9990 0.3538
737768.43056 0.0956 -0.9998 0.3573
737768.43403 0.0957 -1.0007 0.3609
737768.43750 0.0956 -1.0016 0.3645
737768.44097 0.0955 -1.0025 0.3681
737768.44444 0.0952 -1.0034 0.3717
737768.44792 0.0949 -1.0042 0.3753
737768.45139 0.0944 -1.0049 0.3789
737768.45486 0.0937 -1.0054 0.3824
737768.45833 0.0930 -1.0058 0.3859
737768.46181 0.0921 -1.0058 0.3894
737768.46528 0.0910 -1.0056 0.3928
737768.46875 0.0898 -1.0051 0.3961
737768.47222 0.0884 -1.0041 0.3994
737768.47569 0.0869 -1.0028 0.4025
737768.47917 0.0852 -1.0010 0.4056
737768.48264 0.0833 -0.9987 0.4086
737768.48611 0.0812 -0.9958 0.4115
737768.48958 0.0789 -0.9923 0.4142
737768.49306 0.0765 -0.9883 0.4168
737768.49653 0.0739 -0.9835 0.4193
737768.50000 0.0710 -0.9780 0.4216
737768.50347 0.0680 -0.9718 0.4237
737768.50694 0.0648 -0.9648 0.4257
737768.51042 0.0614 -0.9570 0.4275
737768.51389 0.0578 -0.9483 0.4290
737768.51736 0.0540 -0.9386 0.4304
737768.52083 0.0500 -0.9281 0.4315
737768.52431 0.0458 -0.9166 0.4324
737768.52778 0.0413 -0.9041 0.4331
737768.53125 0.0367 -0.8905 0.4335
737768.53472 0.0319 -0.8760 0.4337
737768.53819 0.0269 -0.8603 0.4336
737768.54167 0.0217 -0.8435 0.4332
737768.54514 0.0163 -0.8256 0.4325
737768.54861 0.0107 -0.8065 0.4316
737768.55208 0.0050 -0.7863 0.4303
737768.55556 -0.0010 -0.7648 0.4287
737768.55903 -0.0071 -0.7422 0.4268
737768.56250 -0.0134 -0.7183 0.4246
737768.56597 -0.0198 -0.6933 0.4220
737768.56944 -0.0264 -0.6669 0.4191
737768.57292 -0.0332 -0.6394 0.4159
737768.57639 -0.0401 -0.6106 0.4123
737768.57986 -0.0472 -0.5805 0.4084
737768.58333 -0.0544 -0.5492 0.4041
737768.58681 -0.0617 -0.5167 0.3994
737768.59028 -0.0692 -0.4829 0.3943
737768.59375 -0.0768 -0.4478 0.3889
737768.59722 -0.0844 -0.4116 0.3831
737768.60069 -0.0922 -0.3741 0.3769
737768.60417 -0.1000 -0.3355 0.3704
737768.60764 -0.1080 -0.2956 0.3635
737768.61111 -0.1160 -0.2546 0.3562
737768.61458 -0.1240 -0.2125 0.3485
737768.61806 -0.1321 -0.1693 0.3404
737768.62153 -0.1403 -0.1249 0.3319
737768.62500 -0.1484 -0.0795 0.3231
737768.62847 -0.1566 -0.0331 0.3139
737768.63194 -0.1648 0.0143 0.3043
737768.63542 -0.1730 0.0627 0.2944
737768.63889 -0.1812 0.1120 0.2841
737768.64236 -0.1894 0.1621 0.2734
737768.64583 -0.1975 0.2132 0.2623
737768.64931 -0.2056 0.2650 0.2510
737768.65278 -0.2136 0.3175 0.2392
737768.65625 -0.2216 0.3708 0.2272
737768.65972 -0.2294 0.4247 0.2148
737768.66319 -0.2372 0.4792 0.2021
737768.66667 -0.2449 0.5342 0.1890
737768.67014 -0.2525 0.5898 0.1757
737768.67361 -0.2599 0.6458 0.1620
737768.67708 -0.2673 0.7021 0.1481
737768.68056 -0.2744 0.7588 0.1339
737768.68403 -0.2814 0.8158 0.1195
737768.68750 -0.2883 0.8729 0.1048
737768.69097 -0.2950 0.9302 0.0898
737768.69444 -0.3014 0.9876 0.0746
737768.69792 -0.3077 1.0449 0.0592
737768.70139 -0.3138 1.1023 0.0436
737768.70486 -0.3197 1.1594 0.0278
737768.70833 -0.3253 1.2165 0.0118
737768.71181 -0.3307 1.2732 -0.0043
737768.71528 -0.3359 1.3297 -0.0206
737768.71875 -0.3408 1.3857 -0.0370
737768.72222 -0.3455 1.4413 -0.0536
737768.72569 -0.3498 1.4964 -0.0702
737768.72917 -0.3540 1.5509 -0.0869
737768.73264 -0.3578 1.6047 -0.1037
737768.73611 -0.3613 1.6579 -0.1206
737768.73958 -0.3646 1.7102 -0.1375
737768.74306 -0.3675 1.7617 -0.1544
737768.74653 -0.3702 1.8123 -0.1714
737768.75000 -0.3725 1.8619 -0.1883
737768.75347 -0.3745 1.9104 -0.2052
737768.75694 -0.3762 1.9579 -0.2220
737768.76042 -0.3775 2.0041 -0.2388
737768.76389 -0.3786 2.0492 -0.2555
737768.76736 -0.3793 2.0929 -0.2721
737768.77083 -0.3796 2.1353 -0.2887
737768.77431 -0.3797 2.1764 -0.3050
737768.77778 -0.3793 2.2159 -0.3213
737768.78125 -0.3787 2.2540 -0.3374
737768.78472 -0.3777 2.2904 -0.3533
737768.78819 -0.3764 2.3253 -0.3690
737768.79167 -0.3747 2.3585 -0.3845
737768.79514 -0.3727 2.3901 -0.3998
737768.79861 -0.3703 2.4198 -0.4148
737768.80208 -0.3676 2.4478 -0.4296
737768.80556 -0.3646 2.4740 -0.4441
737768.80903 -0.3613 2.4982 -0.4584
737768.81250 -0.3576 2.5206 -0.4723
737768.81597 -0.3536 2.5411 -0.4859
737768.81944 -0.3492 2.5595 -0.4992
737768.82292 -0.3446 2.5760 -0.5122
737768.82639 -0.3396 2.5905 -0.5248
737768.82986 -0.3343 2.6029 -0.5371
737768.83333 -0.3287 2.6133 -0.5489
737768.83681 -0.3228 2.6216 -0.5604
737768.84028 -0.3167 2.6278 -0.5715
737768.84375 -0.3102 2.6318 -0.5821
737768.84722 -0.3035 2.6338 -0.5924
737768.85069 -0.2965 2.6336 -0.6022
737768.85417 -0.2892 2.6313 -0.6116
737768.85764 -0.2817 2.6269 -0.6205
737768.86111 -0.2739 2.6204 -0.6290
737768.86458 -0.2659 2.6117 -0.6370
737768.86806 -0.2576 2.6009 -0.6446
737768.87153 -0.2492 2.5880 -0.6516
737768.87500 -0.2405 2.5729 -0.6582
737768.87847 -0.2316 2.5558 -0.6643
737768.88194 -0.2226 2.5366 -0.6699
737768.88542 -0.2133 2.5154 -0.6750
737768.88889 -0.2039 2.4922 -0.6796
737768.89236 -0.1944 2.4669 -0.6837
737768.89583 -0.1847 2.4396 -0.6873
737768.89931 -0.1748 2.4104 -0.6904
737768.90278 -0.1648 2.3793 -0.6929
737768.90625 -0.1547 2.3463 -0.6950
737768.90972 -0.1446 2.3115 -0.6966
737768.91319 -0.1343 2.2748 -0.6976
737768.91667 -0.1239 2.2364 -0.6982
737768.92014 -0.1135 2.1962 -0.6982
737768.92361 -0.1030 2.1544 -0.6977
737768.92708 -0.0925 2.1109 -0.6968
737768.93056 -0.0819 2.0658 -0.6953
737768.93403 -0.0713 2.0192 -0.6934
737768.93750 -0.0607 1.9711 -0.6909
737768.94097 -0.0501 1.9216 -0.6880
737768.94444 -0.0395 1.8707 -0.6846
737768.94792 -0.0289 1.8184 -0.6807
737768.95139 -0.0184 1.7649 -0.6764
737768.95486 -0.0079 1.7102 -0.6716
737768.95833 0.0025 1.6543 -0.6663
737768.96181 0.0129 1.5974 -0.6607
737768.96528 0.0232 1.5394 -0.6545
737768.96875 0.0334 1.4805 -0.6480
737768.97222 0.0435 1.4206 -0.6410
737768.97569 0.0535 1.3599 -0.6337
737768.97917 0.0634 1.2985 -0.6259
737768.98264 0.0731 1.2363 -0.6178
737768.98611 0.0828 1.1735 -0.6093
737768.98958 0.0922 1.1102 -0.6004
737768.99306 0.1016 1.0463 -0.5912
737768.99653 0.1107 0.9820 -0.5816
737769.00000 0.1197 0.9172 -0.5717
737769.00347 0.1286 0.8522 -0.5615
737769.00694 0.1372 0.7870 -0.5510
737769.01042 0.1457 0.7215 -0.5402
737769.01389 0.1539 0.6559 -0.5291
737769.01736 0.1620 0.5903 -0.5178
737769.02083 0.1698 0.5247 -0.5062
737769.02431 0.1774 0.4591 -0.4944
737769.02778 0.1849 0.3937 -0.4823
737769.03125 0.1920 0.3285 -0.4700
737769.03472 0.1990 0.2635 -0.4576
737769.03819 0.2057 0.1989 -0.4449
737769.04167 0.2122 0.1346 -0.4321
737769.04514 0.2185 0.0707 -0.4191
737769.04861 0.2245 0.0073 -0.4059
737769.05208 0.2303 -0.0555 -0.3927
737769.05556 0.2358 -0.1178 -0.3793
737769.05903 0.2411 -0.1794 -0.3658
737769.06250 0.2461 -0.2403 -0.3522
737769.06597 0.2509 -0.3005 -0.3385
737769.06944 0.2555 -0.3599 -0.3248
737769.07292 0.2598 -0.4185 -0.3110
737769.07639 0.2638 -0.4763 -0.2972
737769.07986 0.2676 -0.5331 -0.2833
737769.08333 0.2711 -0.5890 -0.2694
737769.08681 0.2744 -0.6439 -0.2555
737769.09028 0.2775 -0.6977 -0.2416
737769.09375 0.2803 -0.7506 -0.2277
737769.09722 0.2829 -0.8023 -0.2139
737769.10069 0.2852 -0.8529 -0.2000
737769.10417 0.2873 -0.9024 -0.1863
737769.10764 0.2892 -0.9508 -0.1725
737769.11111 0.2909 -0.9980 -0.1589
737769.11458 0.2923 -1.0439 -0.1453
737769.11806 0.2935 -1.0886 -0.1318
737769.12153 0.2945 -1.1321 -0.1184
737769.12500 0.2953 -1.1744 -0.1051
737769.12847 0.2958 -1.2154 -0.0918
737769.13194 0.2962 -1.2551 -0.0787
737769.13542 0.2964 -1.2935 -0.0658
737769.13889 0.2964 -1.3307 -0.0529
737769.14236 0.2962 -1.3665 -0.0402
737769.14583 0.2959 -1.4011 -0.0276
737769.14931 0.2954 -1.4343 -0.0152
737769.15278 0.2947 -1.4663 -0.0029
737769.15625 0.2938 -1.4970 0.0093
737769.15972 0.2928 -1.5264 0.0212
737769.16319 0.2917 -1.5545 0.0330
737769.16667 0.2904 -1.5814 0.0447
737769.17014 0.2890 -1.6070 0.0562
737769.17361 0.2875 -1.6314 0.0675
737769.17708 0.2858 -1.6545 0.0786
737769.18056 0.2840 -1.6765 0.0896
737769.18403 0.2822 -1.6972 0.1004
737769.18750 0.2802 -1.7168 0.1110
737769.19097 0.2781 -1.7352 0.1214
737769.19444 0.2760 -1.7524 0.1317
737769.19792 0.2738 -1.7686 0.1418
737769.20139 0.2715 -1.7837 0.1517
737769.20486 0.2691 -1.7977 0.1614
737769.20833 0.2667 -1.8106 0.1710
737769.21181 0.2643 -1.8226 0.1803
737769.21528 0.2618 -1.8335 0.1895
737769.21875 0.2592 -1.8435 0.1986
737769.22222 0.2567 -1.8526 0.2074
737769.22569 0.2540 -1.8607 0.2161
737769.22917 0.2514 -1.8680 0.2246
737769.23264 0.2488 -1.8745 0.2330
737769.23611 0.2461 -1.8801 0.2412
737769.23958 0.2435 -1.8850 0.2493
737769.24306 0.2408 -1.8891 0.2572
737769.24653 0.2381 -1.8925 0.2649
737769.25000 0.2355 -1.8952 0.2725
737769.25347 0.2328 -1.8972 0.2800
737769.25694 0.2302 -1.8986 0.2873
737769.26042 0.2276 -1.8994 0.2945
737769.26389 0.2250 -1.8997 0.3015
737769.26736 0.2225 -1.8994 0.3085
737769.27083 0.2199 -1.8986 0.3153
737769.27431 0.2174 -1.8974 0.3220
737769.27778 0.2150 -1.8956 0.3285
737769.28125 0.2125 -1.8935 0.3350
737769.28472 0.2102 -1.8910 0.3414
737769.28819 0.2078 -1.8881 0.3476
737769.29167 0.2055 -1.8848 0.3538
737769.29514 0.2032 -1.8813 0.3599
737769.29861 0.2010 -1.8774 0.3658
737769.30208 0.1988 -1.8733 0.3717
737769.30556 0.1966 -1.8689 0.3776
737769.30903 0.1945 -1.8643 0.3833
737769.31250 0.1924 -1.8595 0.3889
737769.31597 0.1904 -1.8545 0.3945
737769.31944 0.1884 -1.8494 0.4001
737769.32292 0.1864 -1.8440 0.4055
737769.32639 0.1845 -1.8386 0.4109
737769.32986 0.1826 -1.8330 0.4162
737769.33333 0.1808 -1.8272 0.4215
737769.33681 0.1789 -1.8214 0.4267
737769.34028 0.1771 -1.8155 0.4319
737769.34375 0.1754 -1.8095 0.4370
737769.34722 0.1736 -1.8034 0.4421
737769.35069 0.1719 -1.7972 0.4471
737769.35417 0.1701 -1.7909 0.4521
737769.35764 0.1684 -1.7846 0.4570
737769.36111 0.1667 -1.7782 0.4619
737769.36458 0.1650 -1.7717 0.4667
737769.36806 0.1633 -1.7652 0.4715
737769.37153 0.1616 -1.7585 0.4762
737769.37500 0.1599 -1.7518 0.4809
737769.37847 0.1581 -1.7450 0.4855
737769.38194 0.1564 -1.7381 0.4901
737769.38542 0.1546 -1.7311 0.4947
737769.38889 0.1528 -1.7239 0.4991
737769.39236 0.1510 -1.7167 0.5036
737769.39583 0.1491 -1.7093 0.5079
737769.39931 0.1472 -1.7017 0.5122
737769.40278 0.1452 -1.6940 0.5164
737769.40625 0.1432 -1.6860 0.5206
737769.40972 0.1411 -1.6779 0.5247
737769.41319 0.1389 -1.6695 0.5287
737769.41667 0.1367 -1.6609 0.5327
737769.42014 0.1344 -1.6521 0.5365
737769.42361 0.1321 -1.6429 0.5403
737769.42708 0.1296 -1.6335 0.5439
737769.43056 0.1271 -1.6237 0.5475
737769.43403 0.1245 -1.6135 0.5510
737769.43750 0.1217 -1.6030 0.5543
737769.44097 0.1189 -1.5921 0.5575
737769.44444 0.1160 -1.5807 0.5606
737769.44792 0.1129 -1.5689 0.5636
737769.45139 0.1098 -1.5566 0.5664
737769.45486 0.1065 -1.5439 0.5691
737769.45833 0.1031 -1.5305 0.5717
737769.46181 0.0996 -1.5167 0.5741
737769.46528 0.0960 -1.5022 0.5763
737769.46875 0.0922 -1.4872 0.5783
737769.47222 0.0883 -1.4715 0.5802
737769.47569 0.0842 -1.4551 0.5819
737769.47917 0.0800 -1.4381 0.5834
737769.48264 0.0757 -1.4203 0.5847
737769.48611 0.0712 -1.4018 0.5858
737769.48958 0.0666 -1.3825 0.5867
737769.49306 0.0619 -1.3625 0.5873
737769.49653 0.0570 -1.3416 0.5877
737769.50000 0.0519 -1.3200 0.5879
737769.50347 0.0467 -1.2974 0.5878
737769.50694 0.0414 -1.2740 0.5875
737769.51042 0.0359 -1.2497 0.5869
737769.51389 0.0302 -1.2245 0.5861
737769.51736 0.0244 -1.1983 0.5850
737769.52083 0.0185 -1.1712 0.5835
737769.52431 0.0124 -1.1431 0.5819
737769.52778 0.0062 -1.1141 0.5799
737769.53125 -0.0002 -1.0840 0.5776
737769.53472 -0.0067 -1.0530 0.5750
737769.53819 -0.0133 -1.0209 0.5721
737769.54167 -0.0201 -0.9878 0.5688
737769.54514 -0.0270 -0.9537 0.5653
737769.54861 -0.0340 -0.9185 0.5614
737769.55208 -0.0411 -0.8823 0.5572
737769.55556 -0.0484 -0.8450 0.5527
737769.55903 -0.0558 -0.8067 0.5478
737769.56250 -0.0633 -0.7674 0.5425
737769.56597 -0.0709 -0.7270 0.5369
737769.56944 -0.0785 -0.6855 0.5310
737769.57292 -0.0863 -0.6431 0.5247
737769.57639 -0.0942 -0.5996 0.5180
737769.57986 -0.1021 -0.5550 0.5110
737769.58333 -0.1101 -0.5095 0.5036
737769.58681 -0.1182 -0.4630 0.4958
737769.59028 -0.1264 -0.4155 0.4877
737769.59375 -0.1345 -0.3670 0.4792
737769.59722 -0.1428 -0.3176 0.4704
737769.60069 -0.1511 -0.2672 0.4612
737769.60417 -0.1594 -0.2160 0.4516
737769.60764 -0.1677 -0.1639 0.4416
737769.61111 -0.1760 -0.1109 0.4313
737769.61458 -0.1844 -0.0571 0.4207
737769.61806 -0.1927 -0.0025 0.4096
737769.62153 -0.2010 0.0529 0.3983
737769.62500 -0.2093 0.1090 0.3865
737769.62847 -0.2176 0.1658 0.3745
737769.63194 -0.2258 0.2232 0.3620
737769.63542 -0.2340 0.2813 0.3493
737769.63889 -0.2422 0.3399 0.3362
737769.64236 -0.2502 0.3991 0.3228
737769.64583 -0.2582 0.4588 0.3091
737769.64931 -0.2661 0.5190 0.2950
737769.65278 -0.2739 0.5796 0.2807
737769.65625 -0.2816 0.6405 0.2660
737769.65972 -0.2892 0.7017 0.2511
737769.66319 -0.2967 0.7633 0.2359
737769.66667 -0.3040 0.8250 0.2204
737769.67014 -0.3112 0.8869 0.2047
737769.67361 -0.3183 0.9489 0.1887
737769.67708 -0.3252 1.0110 0.1724
737769.68056 -0.3319 1.0731 0.1559
737769.68403 -0.3385 1.1351 0.1392
737769.68750 -0.3448 1.1970 0.1223
737769.69097 -0.3510 1.2588 0.1052
737769.69444 -0.3570 1.3203 0.0879
737769.69792 -0.3627 1.3816 0.0705
737769.70139 -0.3683 1.4425 0.0529
737769.70486 -0.3736 1.5030 0.0351
737769.70833 -0.3787 1.5631 0.0172
737769.71181 -0.3835 1.6227 -0.0009
737769.71528 -0.3881 1.6817 -0.0190
737769.71875 -0.3925 1.7401 -0.0372
737769.72222 -0.3966 1.7978 -0.0555
737769.72569 -0.4004 1.8548 -0.0739
737769.72917 -0.4040 1.9110 -0.0923
737769.73264 -0.4073 1.9663 -0.1108
737769.73611 -0.4103 2.0207 -0.1293
737769.73958 -0.4130 2.0741 -0.1477
737769.74306 -0.4154 2.1265 -0.1662
737769.74653 -0.4175 2.1778 -0.1847
737769.75000 -0.4193 2.2280 -0.2031
737769.75347 -0.4209 2.2770 -0.2215
737769.75694 -0.4221 2.3248 -0.2397
737769.76042 -0.4230 2.3712 -0.2579
737769.76389 -0.4236 2.4163 -0.2761
737769.76736 -0.4239 2.4600 -0.2940
737769.77083 -0.4238 2.5023 -0.3119
737769.77431 -0.4235 2.5431 -0.3296
737769.77778 -0.4228 2.5824 -0.3472
737769.78125 -0.4218 2.6201 -0.3646
737769.78472 -0.4205 2.6561 -0.3817
737769.78819 -0.4189 2.6905 -0.3987
737769.79167 -0.4170 2.7232 -0.4155
737769.79514 -0.4147 2.7542 -0.4320
737769.79861 -0.4121 2.7834 -0.4483
737769.80208 -0.4093 2.8108 -0.4643
737769.80556 -0.4061 2.8364 -0.4801
737769.80903 -0.4025 2.8601 -0.4956
737769.81250 -0.3987 2.8819 -0.5107
737769.81597 -0.3946 2.9018 -0.5256
737769.81944 -0.3902 2.9198 -0.5401
737769.82292 -0.3855 2.9358 -0.5543
737769.82639 -0.3805 2.9498 -0.5682
737769.82986 -0.3752 2.9618 -0.5817
737769.83333 -0.3696 2.9718 -0.5948
737769.83681 -0.3638 2.9798 -0.6075
737769.84028 -0.3576 2.9857 -0.6198
737769.84375 -0.3512 2.9896 -0.6318
737769.84722 -0.3446 2.9914 -0.6433
737769.85069 -0.3377 2.9912 -0.6544
737769.85417 -0.3305 2.9890 -0.6651
737769.85764 -0.3231 2.9846 -0.6754
737769.86111 -0.3155 2.9783 -0.6852
737769.86458 -0.3077 2.9698 -0.6946
737769.86806 -0.2996 2.9594 -0.7035
737769.87153 -0.2914 2.9469 -0.7119
737769.87500 -0.2829 2.9324 -0.7199
737769.87847 -0.2742 2.9159 -0.7274
737769.88194 -0.2654 2.8974 -0.7344
737769.88542 -0.2564 2.8769 -0.7410
737769.88889 -0.2472 2.8545 -0.7471
737769.89236 -0.2379 2.8302 -0.7526
737769.89583 -0.2284 2.8039 -0.7577
737769.89931 -0.2188 2.7758 -0.7623
737769.90278 -0.2090 2.7458 -0.7664
737769.90625 -0.1991 2.7141 -0.7701
737769.90972 -0.1892 2.6805 -0.7732
737769.91319 -0.1791 2.6452 -0.7758
737769.91667 -0.1689 2.6082 -0.7779
737769.92014 -0.1587 2.5695 -0.7796
737769.92361 -0.1484 2.5292 -0.7807
737769.92708 -0.1380 2.4872 -0.7814
737769.93056 -0.1276 2.4437 -0.7815
737769.93403 -0.1171 2.3988 -0.7812
737769.93750 -0.1066 2.3523 -0.7804
737769.94097 -0.0961 2.3044 -0.7792
737769.94444 -0.0856 2.2552 -0.7774
737769.94792 -0.0751 2.2046 -0.7752
737769.95139 -0.0646 2.1527 -0.7725
737769.95486 -0.0541 2.0997 -0.7694
737769.95833 -0.0436 2.0454 -0.7658
737769.96181 -0.0331 1.9901 -0.7618
737769.96528 -0.0227 1.9336 -0.7573
737769.96875 -0.0124 1.8762 -0.7524
737769.97222 -0.0021 1.8178 -0.7471
737769.97569 0.0081 1.7585 -0.7413
737769.97917 0.0182 1.6983 -0.7352
737769.98264 0.0282 1.6374 -0.7286
737769.98611 0.0382 1.5757 -0.7217
737769.98958 0.0480 1.5133 -0.7143
737769.99306 0.0578 1.4504 -0.7066
737769.99653 0.0674 1.3868 -0.6986
737770.00000 0.0769 1.3227 -0.6901
737770.00347 0.0863 1.2582 -0.6814
737770.00694 0.0955 1.1933 -0.6723
737770.01042 0.1046 1.1280 -0.6628
737770.01389 0.1135 1.0624 -0.6531
737770.01736 0.1223 0.9966 -0.6430
737770.02083 0.1309 0.9306 -0.6327
737770.02431 0.1394 0.8645 -0.6221
737770.02778 0.1477 0.7983 -0.6112
737770.03125 0.1558 0.7321 -0.6000
737770.03472 0.1637 0.6659 -0.5886
737770.03819 0.1715 0.5998 -0.5769
737770.04167 0.1791 0.5339 -0.5651
737770.04514 0.1865 0.4681 -0.5530
737770.04861 0.1936 0.4025 -0.5406
737770.05208 0.2006 0.3372 -0.5281
737770.05556 0.2075 0.2722 -0.5154
737770.05903 0.2141 0.2075 -0.5026
737770.06250 0.2205 0.1433 -0.4895
737770.06597 0.2267 0.0795 -0.4764
737770.06944 0.2327 0.0162 -0.4630
737770.07292 0.2385 -0.0465 -0.4496
737770.07639 0.2441 -0.1088 -0.4360
737770.07986 0.2495 -0.1704 -0.4223
737770.08333 0.2547 -0.2314 -0.4085
737770.08681 0.2597 -0.2917 -0.3946
737770.09028 0.2645 -0.3513 -0.3806
737770.09375 0.2691 -0.4102 -0.3665
737770.09722 0.2735 -0.4684 -0.3524
737770.10069 0.2777 -0.5257 -0.3382
737770.10417 0.2817 -0.5823 -0.3240
737770.10764 0.2855 -0.6380 -0.3098
737770.11111 0.2891 -0.6929 -0.2955
737770.11458 0.2925 -0.7469 -0.2812
737770.11806 0.2958 -0.8000 -0.2668
737770.12153 0.2988 -0.8522 -0.2525
737770.12500 0.3017 -0.9035 -0.2382
737770.12847 0.3044 -0.9538 -0.2238
737770.13194 0.3069 -1.0032 -0.2095
737770.13542 0.3092 -1.0516 -0.1952
737770.13889 0.3114 -1.0991 -0.1810
737770.14236 0.3134 -1.1455 -0.1668
737770.14583 0.3152 -1.1910 -0.1526
737770.14931 0.3169 -1.2355 -0.1384
737770.15278 0.3184 -1.2790 -0.1243
737770.15625 0.3198 -1.3215 -0.1103
737770.15972 0.3210 -1.3630 -0.0963
737770.16319 0.3221 -1.4035 -0.0824
737770.16667 0.3231 -1.4430 -0.0686
737770.17014 0.3239 -1.4815 -0.0548
737770.17361 0.3246 -1.5190 -0.0411
737770.17708 0.3252 -1.5555 -0.0275
737770.18056 0.3256 -1.5911 -0.0139
737770.18403 0.3260 -1.6256 -0.0005
737770.18750 0.3262 -1.6593 0.0129
737770.19097 0.3263 -1.6919 0.0262
737770.19444 0.3264 -1.7236 0.0394
737770.19792 0.3263 -1.7544 0.0525
737770.20139 0.3261 -1.7843 0.0655
737770.20486 0.3259 -1.8132 0.0784
737770.20833 0.3255 -1.8413 0.0912
737770.21181 0.3251 -1.8684 0.1039
737770.21528 0.3246 -1.8947 0.1165
737770.21875 0.3240 -1.9202 0.1291
737770.22222 0.3234 -1.9448 0.1415
737770.22569 0.3227 -1.9686 0.1538
737770.22917 0.3219 -1.9916 0.1660
737770.23264 0.3210 -2.0137 0.1781
737770.23611 0.3202 -2.0352 0.1902
737770.23958 0.3192 -2.0558 0.2021
737770.24306 0.3182 -2.0757 0.2139
737770.24653 0.3172 -2.0949 0.2256
737770.25000 0.3161 -2.1134 0.2373
737770.25347 0.3150 -2.1312 0.2488
737770.25694 0.3138 -2.1483 0.2602
737770.26042 0.3126 -2.1647 0.2716
737770.26389 0.3113 -2.1805 0.2828
737770.26736 0.3101 -2.1957 0.2940
737770.27083 0.3087 -2.2102 0.3050
737770.27431 0.3074 -2.2242 0.3160
737770.27778 0.3060 -2.2376 0.3269
737770.28125 0.3046 -2.2504 0.3376
737770.28472 0.3032 -2.2626 0.3483
737770.28819 0.3017 -2.2743 0.3589
737770.29167 0.3002 -2.2854 0.3694
737770.29514 0.2987 -2.2960 0.3799
737770.29861 0.2971 -2.3061 0.3902
737770.30208 0.2955 -2.3157 0.4004
737770.30556 0.2939 -2.3248 0.4106
737770.30903 0.2922 -2.3334 0.4207
737770.31250 0.2905 -2.3415 0.4307
737770.31597 0.2888 -2.3491 0.4405
737770.31944 0.2871 -2.3562 0.4503
737770.32292 0.2853 -2.3629 0.4601
737770.32639 0.2834 -2.3691 0.4697
737770.32986 0.2816 -2.3749 0.4792
737770.33333 0.2796 -2.3802 0.4887
737770.33681 0.2777 -2.3850 0.4980
737770.34028 0.2757 -2.3893 0.5073
737770.34375 0.2736 -2.3932 0.5164
737770.34722 0.2715 -2.3966 0.5255
737770.35069 0.2693 -2.3995 0.5344
737770.35417 0.2671 -2.4020 0.5433
737770.35764 0.2648 -2.4039 0.5520
737770.36111 0.2625 -2.4054 0.5607
737770.36458 0.2601 -2.4064 0.5692
737770.36806 0.2576 -2.4068 0.5777
737770.37153 0.2551 -2.4068 0.5860
737770.37500 0.2524 -2.4062 0.5942
737770.37847 0.2497 -2.4050 0.6022
737770.38194 0.2469 -2.4034 0.6102
737770.38542 0.2440 -2.4011 0.6180
737770.38889 0.2411 -2.3983 0.6257
737770.39236 0.2380 -2.3948 0.6332
737770.39583 0.2349 -2.3908 0.6406
737770.39931 0.2316 -2.3861 0.6479
737770.40278 0.2282 -2.3808 0.6549
737770.40625 0.2248 -2.3748 0.6619
737770.40972 0.2212 -2.3682 0.6687
737770.41319 0.2175 -2.3608 0.6753
737770.41667 0.2137 -2.3528 0.6817
737770.42014 0.2098 -2.3440 0.6879
737770.42361 0.2057 -2.3344 0.6940
737770.42708 0.2015 -2.3241 0.6998
737770.43056 0.1972 -2.3130 0.7055
737770.43403 0.1928 -2.3010 0.7110
737770.43750 0.1882 -2.2883 0.7162
737770.44097 0.1835 -2.2747 0.7212
737770.44444 0.1787 -2.2602 0.7261
737770.44792 0.1737 -2.2448 0.7306
737770.45139 0.1686 -2.2285 0.7349
737770.45486 0.1633 -2.2112 0.7390
737770.45833 0.1579 -2.1930 0.7429
737770.46181 0.1523 -2.1738 0.7464
737770.46528 0.1466 -2.1537 0.7497
737770.46875 0.1408 -2.1325 0.7528
737770.47222 0.1348 -2.1103 0.7555
737770.47569 0.1286 -2.0870 0.7580
737770.47917 0.1223 -2.0627 0.7601
737770.48264 0.1159 -2.0373 0.7620
737770.48611 0.1093 -2.0108 0.7635
737770.48958 0.1025 -1.9832 0.7648
737770.49306 0.0956 -1.9544 0.7657
737770.49653 0.0886 -1.9245 0.7663
737770.50000 0.0814 -1.8935 0.7665
737770.50347 0.0740 -1.8613 0.7664
737770.50694 0.0666 -1.8279 0.7660
737770.51042 0.0589 -1.7934 0.7652
737770.51389 0.0512 -1.7576 0.7640
737770.51736 0.0433 -1.7207 0.7625
737770.52083 0.0352 -1.6826 0.7606
737770.52431 0.0271 -1.6432 0.7584
737770.52778 0.0188 -1.6027 0.7557
737770.53125 0.0104 -1.5609 0.7527
737770.53472 0.0019 -1.5179 0.7493
737770.53819 -0.0068 -1.4738 0.7455
737770.54167 -0.0155 -1.4284 0.7413
737770.54514 -0.0244 -1.3818 0.7366
737770.54861 -0.0333 -1.3340 0.7316
737770.55208 -0.0424 -1.2851 0.7262
737770.55556 -0.0515 -1.2349 0.7204
737770.55903 -0.0608 -1.1836 0.7141
737770.56250 -0.0701 -1.1312 0.7075
737770.56597 -0.0795 -1.0776 0.7004
737770.56944 -0.0889 -1.0229 0.6929
737770.57292 -0.0984 -0.9671 0.6850
737770.57639 -0.1080 -0.9102 0.6767
737770.57986 -0.1176 -0.8522 0.6679
737770.58333 -0.1272 -0.7932 0.6588
737770.58681 -0.1369 -0.7332 0.6492
737770.59028 -0.1465 -0.6721 0.6392
737770.59375 -0.1563 -0.6102 0.6288
737770.59722 -0.1660 -0.5472 0.6180
737770.60069 -0.1757 -0.4834 0.6068
737770.60417 -0.1854 -0.4187 0.5952
737770.60764 -0.1951 -0.3532 0.5831
737770.61111 -0.2047 -0.2869 0.5707
737770.61458 -0.2143 -0.2198 0.5579
737770.61806 -0.2239 -0.1520 0.5447
737770.62153 -0.2335 -0.0835 0.5311
737770.62500 -0.2429 -0.0143 0.5171
737770.62847 -0.2523 0.0554 0.5028
737770.63194 -0.2616 0.1257 0.4881
737770.63542 -0.2709 0.1965 0.4730
737770.63889 -0.2800 0.2678 0.4576
737770.64236 -0.2891 0.3395 0.4418
737770.64583 -0.2980 0.4115 0.4257
737770.64931 -0.3068 0.4839 0.4093
737770.65278 -0.3154 0.5565 0.3925
737770.65625 -0.3240 0.6293 0.3755
737770.65972 -0.3324 0.7023 0.3581
737770.66319 -0.3406 0.7754 0.3405
737770.66667 -0.3486 0.8486 0.3225
737770.67014 -0.3565 0.9217 0.3044
737770.67361 -0.3642 0.9948 0.2859
737770.67708 -0.3717 1.0678 0.2672
737770.68056 -0.3790 1.1406 0.2483
737770.68403 -0.3862 1.2131 0.2291
737770.68750 -0.3930 1.2854 0.2098
737770.69097 -0.3997 1.3573 0.1902
737770.69444 -0.4062 1.4287 0.1705
737770.69792 -0.4124 1.4998 0.1506
737770.70139 -0.4183 1.5702 0.1305
737770.70486 -0.4240 1.6401 0.1103
737770.70833 -0.4295 1.7094 0.0900
737770.71181 -0.4347 1.7779 0.0696
737770.71528 -0.4396 1.8457 0.0490
737770.71875 -0.4443 1.9127 0.0284
737770.72222 -0.4487 1.9788 0.0077
737770.72569 -0.4528 2.0439 -0.0130
737770.72917 -0.4566 2.1081 -0.0338
737770.73264 -0.4601 2.1712 -0.0547
737770.73611 -0.4633 2.2332 -0.0755
737770.73958 -0.4662 2.2940 -0.0963
737770.74306 -0.4688 2.3536 -0.1171
737770.74653 -0.4711 2.4120 -0.1379
737770.75000 -0.4731 2.4690 -0.1586
737770.75347 -0.4748 2.5247 -0.1793
737770.75694 -0.4761 2.5789 -0.1998
737770.76042 -0.4772 2.6317 -0.2203
737770.76389 -0.4779 2.6830 -0.2407
737770.76736 -0.4783 2.7327 -0.2609
737770.77083 -0.4783 2.7808 -0.2810
737770.77431 -0.4781 2.8273 -0.3010
737770.77778 -0.4775 2.8721 -0.3207
737770.78125 -0.4766 2.9151 -0.3403
737770.78472 -0.4754 2.9564 -0.3597
737770.78819 -0.4739 2.9959 -0.3789
737770.79167 -0.4720 3.0336 -0.3978
737770.79514 -0.4699 3.0694 -0.4165
737770.79861 -0.4674 3.1033 -0.4350
737770.80208 -0.4646 3.1353 -0.4532
737770.80556 -0.4614 3.1653 -0.4711
737770.80903 -0.4580 3.1933 -0.4887
737770.81250 -0.4543 3.2194 -0.5060
737770.81597 -0.4503 3.2434 -0.5230
737770.81944 -0.4459 3.2654 -0.5396
737770.82292 -0.4413 3.2853 -0.5559
737770.82639 -0.4364 3.3032 -0.5719
737770.82986 -0.4312 3.3189 -0.5875
737770.83333 -0.4257 3.3326 -0.6027
737770.83681 -0.4199 3.3442 -0.6176
737770.84028 -0.4139 3.3536 -0.6320
737770.84375 -0.4076 3.3610 -0.6460
737770.84722 -0.4011 3.3662 -0.6597
737770.85069 -0.3943 3.3693 -0.6729
737770.85417 -0.3873 3.3703 -0.6857
737770.85764 -0.3800 3.3691 -0.6980
737770.86111 -0.3725 3.3659 -0.7099
737770.86458 -0.3648 3.3606 -0.7214
737770.86806 -0.3568 3.3532 -0.7324
737770.87153 -0.3487 3.3437 -0.7429
737770.87500 -0.3403 3.3321 -0.7530
737770.87847 -0.3318 3.3185 -0.7626
737770.88194 -0.3231 3.3029 -0.7718
737770.88542 -0.3142 3.2853 -0.7804
737770.88889 -0.3051 3.2657 -0.7886
737770.89236 -0.2959 3.2441 -0.7963
737770.89583 -0.2865 3.2206 -0.8035
737770.89931 -0.2770 3.1952 -0.8102
737770.90278 -0.2674 3.1679 -0.8164
737770.90625 -0.2576 3.1388 -0.8221
737770.90972 -0.2477 3.1078 -0.8273
737770.91319 -0.2377 3.0751 -0.8321
737770.91667 -0.2277 3.0406 -0.8363
737770.92014 -0.2175 3.0045 -0.8401
737770.92361 -0.2072 2.9666 -0.8433
737770.92708 -0.1969 2.9271 -0.8461
737770.93056 -0.1866 2.8861 -0.8484
737770.93403 -0.1761 2.8435 -0.8502
737770.93750 -0.1657 2.7994 -0.8515
737770.94097 -0.1552 2.7538 -0.8523
737770.94444 -0.1446 2.7068 -0.8527
737770.94792 -0.1341 2.6585 -0.8525
737770.95139 -0.1235 2.6088 -0.8520
737770.95486 -0.1130 2.5579 -0.8509
737770.95833 -0.1024 2.5057 -0.8494
737770.96181 -0.0919 2.4523 -0.8474
737770.96528 -0.0814 2.3979 -0.8450
737770.96875 -0.0709 2.3423 -0.8422
737770.97222 -0.0605 2.2858 -0.8389
737770.97569 -0.0501 2.2282 -0.8352
737770.97917 -0.0398 2.1698 -0.8311
737770.98264 -0.0295 2.1104 -0.8265
737770.98611 -0.0193 2.0503 -0.8216
737770.98958 -0.0092 1.9894 -0.8162
737770.99306 0.0008 1.9277 -0.8105
737770.99653 0.0108 1.8654 -0.8043
737771.00000 0.0206 1.8025 -0.7978
737771.00347 0.0304 1.7390 -0.7910
737771.00694 0.0400 1.6750 -0.7837
737771.01042 0.0496 1.6105 -0.7762
737771.01389 0.0590 1.5457 -0.7682
737771.01736 0.0683 1.4804 -0.7600
737771.02083 0.0775 1.4149 -0.7514
737771.02431 0.0865 1.3490 -0.7425
737771.02778 0.0954 1.2830 -0.7333
737771.03125 0.1042 1.2168 -0.7238
737771.03472 0.1128 1.1504 -0.7140
737771.03819 0.1213 1.0840 -0.7039
737771.04167 0.1296 1.0176 -0.6936
737771.04514 0.1378 0.9511 -0.6830
737771.04861 0.1459 0.8847 -0.6722
737771.05208 0.1537 0.8184 -0.6611
737771.05556 0.1614 0.7522 -0.6498
737771.05903 0.1690 0.6861 -0.6382
737771.06250 0.1764 0.6203 -0.6265
737771.06597 0.1836 0.5547 -0.6145
737771.06944 0.1907 0.4894 -0.6024
737771.07292 0.1976 0.4244 -0.5900
737771.07639 0.2043 0.3598 -0.5775
737771.07986 0.2109 0.2955 -0.5648
737771.08333 0.2173 0.2317 -0.5519
737771.08681 0.2236 0.1682 -0.5389
737771.09028 0.2296 0.1053 -0.5258
737771.09375 0.2356 0.0428 -0.5125
737771.09722 0.2413 -0.0192 -0.4990
737771.10069 0.2469 -0.0806 -0.4855
737771.10417 0.2523 -0.1415 -0.4718
737771.10764 0.2576 -0.2018 -0.4581
737771.11111 0.2627 -0.2614 -0.4442
737771.11458 0.2676 -0.3205 -0.4302
737771.11806 0.2724 -0.3789 -0.4162
737771.12153 0.2770 -0.4367 -0.4020
737771.12500 0.2815 -0.4938 -0.3878
737771.12847 0.2859 -0.5503 -0.3735
737771.13194 0.2901 -0.6060 -0.3592
737771.13542 0.2941 -0.6610 -0.3448
737771.13889 0.2980 -0.7154 -0.3304
737771.14236 0.3018 -0.7690 -0.3159
737771.14583 0.3054 -0.8219 -0.3013
737771.14931 0.3089 -0.8741 -0.2867
737771.15278 0.3122 -0.9255 -0.2721
737771.15625 0.3155 -0.9762 -0.2575
737771.15972 0.3186 -1.0261 -0.2428
737771.16319 0.3216 -1.0753 -0.2282
737771.16667 0.3244 -1.1238 -0.2135
737771.17014 0.3272 -1.1715 -0.1987
737771.17361 0.3298 -1.2185 -0.1840
737771.17708 0.3323 -1.2648 -0.1693
737771.18056 0.3347 -1.3103 -0.1546
737771.18403 0.3371 -1.3551 -0.1398
737771.18750 0.3393 -1.3991 -0.1251
737771.19097 0.3414 -1.4425 -0.1104
737771.19444 0.3434 -1.4851 -0.0957
737771.19792 0.3453 -1.5270 -0.0810
737771.20139 0.3471 -1.5682 -0.0663
737771.20486 0.3489 -1.6087 -0.0516
737771.20833 0.3505 -1.6485 -0.0369
737771.21181 0.3521 -1.6877 -0.0222
737771.21528 0.3536 -1.7261 -0.0076
737771.21875 0.3550 -1.7639 0.0070
737771.22222 0.3563 -1.8011 0.0216
737771.22569 0.3576 -1.8376 0.0362
737771.22917 0.3588 -1.8734 0.0508
737771.23264 0.3599 -1.9087 0.0653
737771.23611 0.3609 -1.9433 0.0798
737771.23958 0.3619 -1.9773 0.0943
737771.24306 0.3628 -2.0106 0.1088
737771.24653 0.3636 -2.0434 0.1232
737771.25000 0.3644 -2.0756 0.1376
737771.25347 0.3651 -2.1072 0.1520
737771.25694 0.3657 -2.1382 0.1663
737771.26042 0.3663 -2.1687 0.1807
737771.26389 0.3668 -2.1986 0.1949
737771.26736 0.3673 -2.2279 0.2092
737771.27083 0.3677 -2.2567 0.2234
737771.27431 0.3680 -2.2850 0.2376
737771.27778 0.3683 -2.3126 0.2518
737771.28125 0.3685 -2.3398 0.2659
737771.28472 0.3686 -2.3664 0.2799
737771.28819 0.3686 -2.3925 0.2940
737771.29167 0.3686 -2.4180 0.3080
737771.29514 0.3686 -2.4430 0.3219
737771.29861 0.3684 -2.4675 0.3358
737771.30208 0.3682 -2.4914 0.3496
737771.30556 0.3679 -2.5148 0.3634
737771.30903 0.3675 -2.5376 0.3772
737771.31250 0.3671 -2.5599 0.3909
737771.31597 0.3666 -2.5816 0.4045
737771.31944 0.3660 -2.6028 0.4181
737771.32292 0.3653 -2.6234 0.4316
737771.32639 0.3645 -2.6435 0.4451
737771.32986 0.3636 -2.6629 0.4584
737771.33333 0.3627 -2.6818 0.4718
737771.33681 0.3616 -2.7001 0.4850
737771.34028 0.3605 -2.7178 0.4981
737771.34375 0.3592 -2.7348 0.5112
737771.34722 0.3578 -2.7512 0.5242
737771.35069 0.3564 -2.7670 0.5371
737771.35417 0.3548 -2.7821 0.5498
737771.35764 0.3531 -2.7965 0.5625
737771.36111 0.3513 -2.8102 0.5751
737771.36458 0.3494 -2.8233 0.5876
737771.36806 0.3473 -2.8356 0.5999
737771.37153 0.3451 -2.8471 0.6121
737771.37500 0.3428 -2.8579 0.6242
737771.37847 0.3404 -2.8679 0.6362
737771.38194 0.3378 -2.8771 0.6480
737771.38542 0.3351 -2.8854 0.6596
737771.38889 0.3322 -2.8929 0.6711
737771.39236 0.3292 -2.8996 0.6825
737771.39583 0.3260 -2.9053 0.6936
737771.39931 0.3227 -2.9101 0.7046
737771.40278 0.3192 -2.9140 0.7155
737771.40625 0.3156 -2.9170 0.7261
737771.40972 0.3118 -2.9189 0.7365
737771.41319 0.3078 -2.9198 0.7467
737771.41667 0.3037 -2.9197 0.7567
737771.42014 0.2994 -2.9186 0.7665
737771.42361 0.2949 -2.9163 0.7760
737771.42708 0.2902 -2.9130 0.7853
737771.43056 0.2854 -2.9085 0.7944
737771.43403 0.2804 -2.9029 0.8032
737771.43750 0.2752 -2.8961 0.8118
737771.44097 0.2698 -2.8881 0.8200
737771.44444 0.2642 -2.8788 0.8280
737771.44792 0.2585 -2.8683 0.8357
737771.45139 0.2526 -2.8566 0.8431
737771.45486 0.2464 -2.8435 0.8502
737771.45833 0.2401 -2.8291 0.8570
737771.46181 0.2336 -2.8134 0.8635
737771.46528 0.2269 -2.7964 0.8696
737771.46875 0.2201 -2.7779 0.8754
737771.47222 0.2130 -2.7581 0.8809
737771.47569 0.2057 -2.7369 0.8859
737771.47917 0.1983 -2.7142 0.8907
737771.48264 0.1907 -2.6901 0.8950
737771.48611 0.1829 -2.6645 0.8990
737771.48958 0.1749 -2.6374 0.9026
737771.49306 0.1667 -2.6089 0.9058
737771.49653 0.1584 -2.5789 0.9086
737771.50000 0.1498 -2.5473 0.9110
737771.50347 0.1411 -2.5143 0.9129
737771.50694 0.1323 -2.4797 0.9145
737771.51042 0.1232 -2.4436 0.9156
737771.51389 0.1140 -2.4059 0.9163
737771.51736 0.1047 -2.3668 0.9165
737771.52083 0.0951 -2.3260 0.9163
737771.52431 0.0855 -2.2838 0.9156
737771.52778 0.0757 -2.2400 0.9145
737771.53125 0.0657 -2.1946 0.9129
737771.53472 0.0556 -2.1477 0.9109
737771.53819 0.0454 -2.0993 0.9083
737771.54167 0.0350 -2.0494 0.9053
737771.54514 0.0246 -1.9980 0.9018
737771.54861 0.0140 -1.9451 0.8979
737771.55208 0.0033 -1.8907 0.8934
737771.55556 -0.0075 -1.8348 0.8885
737771.55903 -0.0184 -1.7775 0.8831
737771.56250 -0.0293 -1.7187 0.8772
737771.56597 -0.0404 -1.6586 0.8708
737771.56944 -0.0515 -1.5970 0.8638
737771.57292 -0.0627 -1.5341 0.8565
737771.57639 -0.0740 -1.4698 0.8486
737771.57986 -0.0852 -1.4042 0.8402
737771.58333 -0.0966 -1.3374 0.8313
737771.58681 -0.1079 -1.2693 0.8219
737771.59028 -0.1193 -1.2000 0.8121
737771.59375 -0.1307 -1.1294 0.8017
737771.59722 -0.1421 -1.0578 0.7909
737771.60069 -0.1535 -0.9850 0.7796
737771.60417 -0.1649 -0.9112 0.7678
737771.60764 -0.1763 -0.8363 0.7556
737771.61111 -0.1876 -0.7604 0.7429
737771.61458 -0.1989 -0.6836 0.7297
737771.61806 -0.2102 -0.6059 0.7160
737771.62153 -0.2213 -0.5274 0.7020
737771.62500 -0.2325 -0.4481 0.6874
737771.62847 -0.2435 -0.3680 0.6724
737771.63194 -0.2545 -0.2872 0.6570
737771.63542 -0.2653 -0.2057 0.6412
737771.63889 -0.2761 -0.1237 0.6250
737771.64236 -0.2867 -0.0412 0.6083
737771.64583 -0.2972 0.0419 0.5913
737771.64931 -0.3076 0.1253 0.5739
737771.65278 -0.3178 0.2092 0.5560
737771.65625 -0.3279 0.2933 0.5379
737771.65972 -0.3378 0.3777 0.5193
737771.66319 -0.3476 0.4622 0.5005
737771.66667 -0.3571 0.5469 0.4813
737771.67014 -0.3665 0.6316 0.4617
737771.67361 -0.3757 0.7164 0.4419
737771.67708 -0.3847 0.8010 0.4218
737771.68056 -0.3934 0.8855 0.4013
737771.68403 -0.4020 0.9699 0.3807
737771.68750 -0.4103 1.0539 0.3597
737771.69097 -0.4183 1.1377 0.3385
737771.69444 -0.4262 1.2210 0.3171
737771.69792 -0.4337 1.3039 0.2955
737771.70139 -0.4411 1.3863 0.2736
737771.70486 -0.4481 1.4681 0.2516
737771.70833 -0.4549 1.5493 0.2294
737771.71181 -0.4614 1.6297 0.2071
737771.71528 -0.4676 1.7094 0.1846
737771.71875 -0.4735 1.7882 0.1620
737771.72222 -0.4791 1.8662 0.1393
737771.72569 -0.4844 1.9431 0.1165
737771.72917 -0.4895 2.0191 0.0936
737771.73264 -0.4942 2.0939 0.0706
737771.73611 -0.4985 2.1676 0.0476
737771.73958 -0.5026 2.2401 0.0246
737771.74306 -0.5064 2.3114 0.0016
737771.74653 -0.5098 2.3813 -0.0214
737771.75000 -0.5129 2.4499 -0.0445
737771.75347 -0.5156 2.5170 -0.0674
737771.75694 -0.5181 2.5827 -0.0904
737771.76042 -0.5201 2.6468 -0.1132
737771.76389 -0.5219 2.7094 -0.1360
737771.76736 -0.5233 2.7703 -0.1587
737771.77083 -0.5244 2.8295 -0.1812
737771.77431 -0.5251 2.8870 -0.2037
737771.77778 -0.5255 2.9428 -0.2259
737771.78125 -0.5256 2.9967 -0.2481
737771.78472 -0.5253 3.0488 -0.2700
737771.78819 -0.5247 3.0990 -0.2918
737771.79167 -0.5237 3.1473 -0.3133
737771.79514 -0.5224 3.1937 -0.3346
737771.79861 -0.5208 3.2380 -0.3557
737771.80208 -0.5188 3.2803 -0.3766
737771.80556 -0.5166 3.3206 -0.3972
737771.80903 -0.5139 3.3588 -0.4175
737771.81250 -0.5110 3.3948 -0.4375
737771.81597 -0.5078 3.4288 -0.4572
737771.81944 -0.5042 3.4606 -0.4766
737771.82292 -0.5003 3.4903 -0.4957
737771.82639 -0.4961 3.5177 -0.5144
737771.82986 -0.4916 3.5430 -0.5328
737771.83333 -0.4869 3.5661 -0.5508
737771.83681 -0.4818 3.5869 -0.5685
737771.84028 -0.4764 3.6055 -0.5858
737771.84375 -0.4708 3.6219 -0.6027
737771.84722 -0.4649 3.6361 -0.6191
737771.85069 -0.4587 3.6480 -0.6352
737771.85417 -0.4523 3.6577 -0.6509
737771.85764 -0.4456 3.6652 -0.6661
737771.86111 -0.4386 3.6704 -0.6809
737771.86458 -0.4315 3.6734 -0.6952
737771.86806 -0.4240 3.6742 -0.7092
737771.87153 -0.4164 3.6729 -0.7226
737771.87500 -0.4086 3.6693 -0.7356
737771.87847 -0.4005 3.6636 -0.7481
737771.88194 -0.3922 3.6557 -0.7602
737771.88542 -0.3838 3.6457 -0.7717
737771.88889 -0.3751 3.6336 -0.7828
737771.89236 -0.3663 3.6194 -0.7935
737771.89583 -0.3573 3.6031 -0.8036
737771.89931 -0.3482 3.5848 -0.8132
737771.90278 -0.3389 3.5645 -0.8224
737771.90625 -0.3295 3.5422 -0.8310
737771.90972 -0.3199 3.5180 -0.8392
737771.91319 -0.3102 3.4919 -0.8468
737771.91667 -0.3004 3.4639 -0.8540
737771.92014 -0.2904 3.4340 -0.8607
737771.92361 -0.2804 3.4024 -0.8668
737771.92708 -0.2703 3.3690 -0.8725
737771.93056 -0.2601 3.3339 -0.8777
737771.93403 -0.2499 3.2970 -0.8824
737771.93750 -0.2395 3.2586 -0.8866
737771.94097 -0.2291 3.2185 -0.8903
737771.94444 -0.2187 3.1769 -0.8935
737771.94792 -0.2082 3.1338 -0.8962
737771.95139 -0.1977 3.0893 -0.8985
737771.95486 -0.1872 3.0433 -0.9003
737771.95833 -0.1767 2.9959 -0.9016
737771.96181 -0.1661 2.9472 -0.9024
737771.96528 -0.1556 2.8973 -0.9028
737771.96875 -0.1450 2.8461 -0.9028
737771.97222 -0.1345 2.7938 -0.9022
737771.97569 -0.1240 2.7403 -0.9013
737771.97917 -0.1135 2.6858 -0.8998
737771.98264 -0.1031 2.6302 -0.8980
737771.98611 -0.0927 2.5737 -0.8957
737771.98958 -0.0823 2.5162 -0.8930
737771.99306 -0.0720 2.4579 -0.8899
737771.99653 -0.0618 2.3987 -0.8864
737772.00000 -0.0516 2.3388 -0.8825
737772.00347 -0.0416 2.2782 -0.8782
737772.00694 -0.0315 2.2168 -0.8735
737772.01042 -0.0216 2.1549 -0.8684
737772.01389 -0.0118 2.0923 -0.8629
737772.01736 -0.0020 2.0293 -0.8571
737772.02083 0.0076 1.9657 -0.8510
737772.02431 0.0172 1.9017 -0.8444
737772.02778 0.0266 1.8373 -0.8376
737772.03125 0.0359 1.7726 -0.8304
737772.03472 0.0451 1.7075 -0.8229
737772.03819 0.0542 1.6422 -0.8151
737772.04167 0.0632 1.5767 -0.8070
737772.04514 0.0721 1.5110 -0.7985
737772.04861 0.0808 1.4452 -0.7898
737772.05208 0.0894 1.3793 -0.7808
737772.05556 0.0979 1.3133 -0.7715
737772.05903 0.1062 1.2473 -0.7620
737772.06250 0.1144 1.1813 -0.7522
737772.06597 0.1225 1.1154 -0.7422
737772.06944 0.1304 1.0496 -0.7319
737772.07292 0.1382 0.9839 -0.7214
737772.07639 0.1459 0.9183 -0.7106
737772.07986 0.1534 0.8529 -0.6996
737772.08333 0.1608 0.7877 -0.6885
737772.08681 0.1681 0.7228 -0.6771
737772.09028 0.1752 0.6581 -0.6655
737772.09375 0.1822 0.5937 -0.6537
737772.09722 0.1890 0.5296 -0.6418
737772.10069 0.1957 0.4659 -0.6296
737772.10417 0.2023 0.4025 -0.6173
737772.10764 0.2087 0.3395 -0.6048
737772.11111 0.2150 0.2769 -0.5922
737772.11458 0.2212 0.2147 -0.5794
737772.11806 0.2272 0.1529 -0.5665
737772.12153 0.2332 0.0916 -0.5534
737772.12500 0.2389 0.0307 -0.5402
737772.12847 0.2446 -0.0297 -0.5269
737772.13194 0.2501 -0.0896 -0.5135
737772.13542 0.2555 -0.1490 -0.4999
737772.13889 0.2608 -0.2079 -0.4862
737772.14236 0.2660 -0.2663 -0.4724
737772.14583 0.2711 -0.3242 -0.4585
737772.14931 0.2760 -0.3816 -0.4445
737772.15278 0.2808 -0.4384 -0.4304
737772.15625 0.2856 -0.4947 -0.4162
737772.15972 0.2902 -0.5505 -0.4019
737772.16319 0.2947 -0.6057 -0.3875
737772.16667 0.2991 -0.6604 -0.3730
737772.17014 0.3034 -0.7146 -0.3585
737772.17361 0.3076 -0.7682 -0.3439
737772.17708 0.3117 -0.8213 -0.3292
737772.18056 0.3158 -0.8738 -0.3144
737772.18403 0.3197 -0.9258 -0.2996
737772.18750 0.3235 -0.9773 -0.2847
737772.19097 0.3273 -1.0283 -0.2697
737772.19444 0.3310 -1.0787 -0.2547
737772.19792 0.3345 -1.1286 -0.2396
737772.20139 0.3381 -1.1781 -0.2244
737772.20486 0.3415 -1.2270 -0.2092
737772.20833 0.3448 -1.2753 -0.1939
737772.21181 0.3481 -1.3232 -0.1786
737772.21528 0.3513 -1.3706 -0.1632
737772.21875 0.3544 -1.4176 -0.1478
737772.22222 0.3575 -1.4640 -0.1323
737772.22569 0.3604 -1.5100 -0.1168
737772.22917 0.3634 -1.5554 -0.1012
737772.23264 0.3662 -1.6005 -0.0856
737772.23611 0.3690 -1.6450 -0.0699
737772.23958 0.3717 -1.6891 -0.0542
737772.24306 0.3743 -1.7328 -0.0385
737772.24653 0.3769 -1.7760 -0.0227
737772.25000 0.3794 -1.8187 -0.0069
737772.25347 0.3818 -1.8611 0.0090
737772.25694 0.3841 -1.9030 0.0249
737772.26042 0.3864 -1.9444 0.0408
737772.26389 0.3887 -1.9854 0.0568
737772.26736 0.3908 -2.0260 0.0728
737772.27083 0.3929 -2.0662 0.0888
737772.27431 0.3949 -2.1059 0.1049
737772.27778 0.3968 -2.1452 0.1210
737772.28125 0.3987 -2.1841 0.1371
737772.28472 0.4005 -2.2225 0.1532
737772.28819 0.4022 -2.2605 0.1694
737772.29167 0.4038 -2.2981 0.1855
737772.29514 0.4053 -2.3352 0.2017
737772.29861 0.4068 -2.3718 0.2179
737772.30208 0.4081 -2.4080 0.2341
737772.30556 0.4094 -2.4437 0.2503
737772.30903 0.4106 -2.4790 0.2665
737772.31250 0.4117 -2.5138 0.2827
737772.31597 0.4127 -2.5480 0.2989
737772.31944 0.4136 -2.5818 0.3151
737772.32292 0.4144 -2.6151 0.3313
737772.32639 0.4150 -2.6478 0.3475
737772.32986 0.4156 -2.6800 0.3636
737772.33333 0.4161 -2.7116 0.3798
737772.33681 0.4164 -2.7426 0.3958
737772.34028 0.4166 -2.7731 0.4119
737772.34375 0.4167 -2.8029 0.4279
737772.34722 0.4167 -2.8321 0.4439
737772.35069 0.4165 -2.8607 0.4598
737772.35417 0.4162 -2.8886 0.4756
737772.35764 0.4157 -2.9158 0.4914
737772.36111 0.4151 -2.9423 0.5071
737772.36458 0.4144 -2.9680 0.5228
737772.36806 0.4135 -2.9930 0.5383
737772.37153 0.4124 -3.0172 0.5538
737772.37500 0.4112 -3.0406 0.5692
737772.37847 0.4098 -3.0632 0.5844
737772.38194 0.4083 -3.0849 0.5996
737772.38542 0.4066 -3.1057 0.6146
737772.38889 0.4047 -3.1256 0.6295
737772.39236 0.4026 -3.1446 0.6442
737772.39583 0.4004 -3.1626 0.6588
737772.39931 0.3979 -3.1795 0.6733
737772.40278 0.3953 -3.1955 0.6875
737772.40625 0.3925 -3.2104 0.7017
737772.40972 0.3894 -3.2242 0.7156
737772.41319 0.3862 -3.2369 0.7293
737772.41667 0.3828 -3.2484 0.7428
737772.42014 0.3792 -3.2587 0.7562
737772.42361 0.3753 -3.2679 0.7693
737772.42708 0.3713 -3.2758 0.7821
737772.43056 0.3670 -3.2824 0.7948
737772.43403 0.3626 -3.2877 0.8071
737772.43750 0.3579 -3.2917 0.8193
737772.44097 0.3530 -3.2944 0.8311
737772.44444 0.3478 -3.2956 0.8427
737772.44792 0.3425 -3.2955 0.8540
737772.45139 0.3369 -3.2939 0.8649
737772.45486 0.3311 -3.2908 0.8756
737772.45833 0.3251 -3.2862 0.8859
737772.46181 0.3188 -3.2801 0.8960
737772.46528 0.3123 -3.2725 0.9056
737772.46875 0.3056 -3.2632 0.9150
737772.47222 0.2987 -3.2524 0.9239
737772.47569 0.2916 -3.2400 0.9325
737772.47917 0.2842 -3.2259 0.9408
737772.48264 0.2766 -3.2102 0.9486
737772.48611 0.2688 -3.1927 0.9560
737772.48958 0.2607 -3.1736 0.9630
737772.49306 0.2525 -3.1528 0.9697
737772.49653 0.2440 -3.1302 0.9758
737772.50000 0.2353 -3.1059 0.9816
737772.50347 0.2264 -3.0798 0.9869
737772.50694 0.2173 -3.0520 0.9918
737772.51042 0.2080 -3.0223 0.9961
737772.51389 0.1985 -2.9909 1.0001
737772.51736 0.1888 -2.9577 1.0035
737772.52083 0.1789 -2.9227 1.0065
737772.52431 0.1688 -2.8859 1.0090
737772.52778 0.1586 -2.8472 1.0110
737772.53125 0.1481 -2.8068 1.0125
737772.53472 0.1375 -2.7646 1.0135
737772.53819 0.1267 -2.7205 1.0139
737772.54167 0.1158 -2.6747 1.0139
737772.54514 0.1047 -2.6271 1.0133
737772.54861 0.0934 -2.5777 1.0122
737772.55208 0.0821 -2.5265 1.0106
737772.55556 0.0705 -2.4736 1.0085
737772.55903 0.0589 -2.4189 1.0058
737772.56250 0.0471 -2.3625 1.0025
737772.56597 0.0352 -2.3045 0.9987
737772.56944 0.0233 -2.2447 0.9944
737772.57292 0.0112 -2.1832 0.9895
737772.57639 -0.0010 -2.1202 0.9841
737772.57986 -0.0132 -2.0555 0.9781
737772.58333 -0.0256 -1.9892 0.9716
737772.58681 -0.0380 -1.9214 0.9645
737772.59028 -0.0504 -1.8521 0.9569
737772.59375 -0.0629 -1.7812 0.9488
737772.59722 -0.0754 -1.7090 0.9400
737772.60069 -0.0879 -1.6353 0.9308
737772.60417 -0.1005 -1.5602 0.9210
737772.60764 -0.1131 -1.4838 0.9107
737772.61111 -0.1256 -1.4062 0.8998
737772.61458 -0.1382 -1.3273 0.8884
737772.61806 -0.1507 -1.2471 0.8765
737772.62153 -0.1632 -1.1659 0.8641
737772.62500 -0.1757 -1.0835 0.8511
737772.62847 -0.1881 -1.0001 0.8377
737772.63194 -0.2004 -0.9157 0.8237
737772.63542 -0.2127 -0.8304 0.8093
737772.63889 -0.2249 -0.7442 0.7943
737772.64236 -0.2370 -0.6571 0.7789
737772.64583 -0.2490 -0.5693 0.7630
737772.64931 -0.2609 -0.4808 0.7467
737772.65278 -0.2726 -0.3916 0.7299
737772.65625 -0.2843 -0.3019 0.7127
737772.65972 -0.2957 -0.2116 0.6950
737772.66319 -0.3071 -0.1209 0.6769
737772.66667 -0.3183 -0.0297 0.6584
737772.67014 -0.3293 0.0617 0.6395
737772.67361 -0.3401 0.1535 0.6202
737772.67708 -0.3507 0.2454 0.6006
737772.68056 -0.3612 0.3375 0.5806
737772.68403 -0.3714 0.4296 0.5602
737772.68750 -0.3814 0.5217 0.5395
737772.69097 -0.3912 0.6137 0.5185
737772.69444 -0.4008 0.7056 0.4972
737772.69792 -0.4101 0.7973 0.4755
737772.70139 -0.4192 0.8888 0.4536
737772.70486 -0.4280 0.9798 0.4315
737772.70833 -0.4366 1.0705 0.4091
737772.71181 -0.4449 1.1606 0.3864
737772.71528 -0.4529 1.2503 0.3635
737772.71875 -0.4607 1.3393 0.3405
737772.72222 -0.4681 1.4276 0.3172
737772.72569 -0.4753 1.5151 0.2938
737772.72917 -0.4821 1.6018 0.2702
737772.73264 -0.4887 1.6877 0.2465
737772.73611 -0.4949 1.7726 0.2226
737772.73958 -0.5008 1.8564 0.1987
737772.74306 -0.5064 1.9392 0.1746
737772.74653 -0.5117 2.0209 0.1505
737772.75000 -0.5166 2.1013 0.1263
737772.75347 -0.5213 2.1805 0.1021
737772.75694 -0.5255 2.2583 0.0779
737772.76042 -0.5295 2.3348 0.0536
737772.76389 -0.5331 2.4098 0.0294
737772.76736 -0.5364 2.4834 0.0052
737772.77083 -0.5393 2.5554 -0.0190
737772.77431 -0.5418 2.6258 -0.0431
737772.77778 -0.5441 2.6945 -0.0671
737772.78125 -0.5460 2.7616 -0.0911
737772.78472 -0.5475 2.8269 -0.1149
737772.78819 -0.5487 2.8904 -0.1386
737772.79167 -0.5495 2.9521 -0.1622
737772.79514 -0.5500 3.0120 -0.1856
737772.79861 -0.5502 3.0699 -0.2089
737772.80208 -0.5500 3.1258 -0.2320
737772.80556 -0.5494 3.1798 -0.2548
737772.80903 -0.5486 3.2317 -0.2775
737772.81250 -0.5473 3.2816 -0.2999
737772.81597 -0.5458 3.3294 -0.3221
737772.81944 -0.5439 3.3751 -0.3440
737772.82292 -0.5417 3.4187 -0.3657
737772.82639 -0.5392 3.4601 -0.3871
737772.82986 -0.5363 3.4993 -0.4082
737772.83333 -0.5331 3.5363 -0.4289
737772.83681 -0.5296 3.5711 -0.4494
737772.84028 -0.5259 3.6037 -0.4695
737772.84375 -0.5218 3.6340 -0.4893
737772.84722 -0.5174 3.6621 -0.5088
737772.85069 -0.5127 3.6879 -0.5278
737772.85417 -0.5077 3.7114 -0.5465
737772.85764 -0.5025 3.7327 -0.5648
737772.86111 -0.4969 3.7517 -0.5828
737772.86458 -0.4911 3.7684 -0.6003
737772.86806 -0.4851 3.7829 -0.6174
737772.87153 -0.4788 3.7951 -0.6341
737772.87500 -0.4722 3.8050 -0.6504
737772.87847 -0.4654 3.8127 -0.6662
737772.88194 -0.4584 3.8181 -0.6816
737772.88542 -0.4512 3.8213 -0.6966
737772.88889 -0.4437 3.8223 -0.7111
737772.89236 -0.4360 3.8211 -0.7251
737772.89583 -0.4281 3.8177 -0.7387
737772.89931 -0.4201 3.8122 -0.7519
737772.90278 -0.4118 3.8045 -0.7645
737772.90625 -0.4034 3.7947 -0.7767
737772.90972 -0.3948 3.7829 -0.7884
737772.91319 -0.3860 3.7689 -0.7996
737772.91667 -0.3771 3.7530 -0.8104
737772.92014 -0.3680 3.7351 -0.8206
737772.92361 -0.3588 3.7152 -0.8304
737772.92708 -0.3495 3.6933 -0.8397
737772.93056 -0.3400 3.6696 -0.8485
737772.93403 -0.3305 3.6440 -0.8568
737772.93750 -0.3208 3.6166 -0.8646
737772.94097 -0.3111 3.5874 -0.8720
737772.94444 -0.3012 3.5564 -0.8788
737772.94792 -0.2913 3.5237 -0.8852
737772.95139 -0.2813 3.4894 -0.8911
737772.95486 -0.2712 3.4535 -0.8965
737772.95833 -0.2611 3.4160 -0.9014
737772.96181 -0.2510 3.3769 -0.9059
737772.96528 -0.2408 3.3364 -0.9099
737772.96875 -0.2305 3.2944 -0.9134
737772.97222 -0.2203 3.2510 -0.9165
737772.97569 -0.2100 3.2063 -0.9191
737772.97917 -0.1997 3.1602 -0.9212
737772.98264 -0.1894 3.1129 -0.9229
737772.98611 -0.1791 3.0644 -0.9241
737772.98958 -0.1689 3.0147 -0.9249
737772.99306 -0.1586 2.9639 -0.9253
737772.99653 -0.1484 2.9121 -0.9252
737773.00000 -0.1382 2.8592 -0.9247
737773.00347 -0.1280 2.8053 -0.9238
737773.00694 -0.1178 2.7505 -0.9224
737773.01042 -0.1078 2.6949 -0.9207
737773.01389 -0.0977 2.6384 -0.9186
737773.01736 -0.0877 2.5811 -0.9160
737773.02083 -0.0778 2.5231 -0.9131
737773.02431 -0.0679 2.4644 -0.9098
737773.02778 -0.0582 2.4050 -0.9061
737773.03125 -0.0484 2.3450 -0.9020
737773.03472 -0.0388 2.2845 -0.8976
737773.03819 -0.0292 2.2234 -0.8929
737773.04167 -0.0198 2.1619 -0.8877
737773.04514 -0.0104 2.1000 -0.8823
737773.04861 -0.0011 2.0376 -0.8765
737773.05208 0.0081 1.9749 -0.8704
737773.05556 0.0172 1.9119 -0.8639
737773.05903 0.0262 1.8486 -0.8572
737773.06250 0.0351 1.7851 -0.8501
737773.06597 0.0439 1.7213 -0.8428
737773.06944 0.0526 1.6574 -0.8351
737773.07292 0.0612 1.5934 -0.8272
737773.07639 0.0697 1.5292 -0.8190
737773.07986 0.0781 1.4650 -0.8105
737773.08333 0.0863 1.4008 -0.8018
737773.08681 0.0945 1.3365 -0.7928
737773.09028 0.1025 1.2723 -0.7835
737773.09375 0.1104 1.2081 -0.7740
737773.09722 0.1183 1.1440 -0.7643
737773.10069 0.1260 1.0800 -0.7544
737773.10417 0.1336 1.0161 -0.7442
737773.10764 0.1410 0.9524 -0.7338
737773.11111 0.1484 0.8888 -0.7231
737773.11458 0.1557 0.8254 -0.7123
737773.11806 0.1628 0.7622 -0.7013
737773.12153 0.1699 0.6992 -0.6901
737773.12500 0.1768 0.6365 -0.6786
737773.12847 0.1836 0.5740 -0.6670
737773.13194 0.1903 0.5118 -0.6552
737773.13542 0.1969 0.4499 -0.6433
737773.13889 0.2035 0.3882 -0.6311
737773.14236 0.2099 0.3269 -0.6188
737773.14583 0.2162 0.2659 -0.6063
737773.14931 0.2224 0.2052 -0.5937
737773.15278 0.2285 0.1449 -0.5809
737773.15625 0.2345 0.0849 -0.5680
737773.15972 0.2404 0.0252 -0.5549
737773.16319 0.2462 -0.0341 -0.5416
737773.16667 0.2520 -0.0931 -0.5282
737773.17014 0.2576 -0.1517 -0.5147
737773.17361 0.2632 -0.2099 -0.5011
737773.17708 0.2686 -0.2678 -0.4873
737773.18056 0.2740 -0.3253 -0.4733
737773.18403 0.2793 -0.3825 -0.4593
737773.18750 0.2845 -0.4393 -0.4451
737773.19097 0.2897 -0.4957 -0.4308
737773.19444 0.2947 -0.5517 -0.4164
737773.19792 0.2997 -0.6074 -0.4019
737773.20139 0.3046 -0.6627 -0.3872
737773.20486 0.3094 -0.7177 -0.3724
737773.20833 0.3142 -0.7723 -0.3576
737773.21181 0.3188 -0.8265 -0.3426
737773.21528 0.3235 -0.8804 -0.3275
737773.21875 0.3280 -0.9339 -0.3123
737773.22222 0.3325 -0.9871 -0.2970
737773.22569 0.3368 -1.0399 -0.2815
737773.22917 0.3412 -1.0924 -0.2660
737773.23264 0.3454 -1.1445 -0.2504
737773.23611 0.3496 -1.1963 -0.2347
737773.23958 0.3537 -1.2478 -0.2189
737773.24306 0.3578 -1.2989 -0.2030
737773.24653 0.3618 -1.3497 -0.1870
737773.25000 0.3657 -1.4002 -0.1709
737773.25347 0.3695 -1.4503 -0.1547
737773.25694 0.3733 -1.5001 -0.1384
737773.26042 0.3770 -1.5496 -0.1221
737773.26389 0.3806 -1.5987 -0.1056
737773.26736 0.3842 -1.6475 -0.0891
737773.27083 0.3876 -1.6960 -0.0725
737773.27431 0.3910 -1.7441 -0.0558
737773.27778 0.3944 -1.7919 -0.0390
737773.28125 0.3976 -1.8393 -0.0222
737773.28472 0.4008 -1.8864 -0.0053
737773.28819 0.4039 -1.9332 0.0117
737773.29167 0.4069 -1.9796 0.0287
737773.29514 0.4098 -2.0256 0.0458
737773.29861 0.4126 -2.0713 0.0630
737773.30208 0.4154 -2.1166 0.0802
737773.30556 0.4180 -2.1615 0.0975
737773.30903 0.4206 -2.2060 0.1148
737773.31250 0.4230 -2.2501 0.1322
737773.31597 0.4253 -2.2938 0.1496
737773.31944 0.4276 -2.3370 0.1671
737773.32292 0.4297 -2.3798 0.1846
737773.32639 0.4317 -2.4222 0.2021
737773.32986 0.4336 -2.4641 0.2197
737773.33333 0.4354 -2.5054 0.2372
737773.33681 0.4371 -2.5463 0.2548
737773.34028 0.4386 -2.5867 0.2724
737773.34375 0.4400 -2.6265 0.2900
737773.34722 0.4413 -2.6657 0.3076
737773.35069 0.4424 -2.7044 0.3252
737773.35417 0.4434 -2.7424 0.3428
737773.35764 0.4443 -2.7799 0.3603
737773.36111 0.4450 -2.8166 0.3779
737773.36458 0.4455 -2.8527 0.3954
737773.36806 0.4459 -2.8881 0.4128
737773.37153 0.4461 -2.9228 0.4302
737773.37500 0.4462 -2.9567 0.4476
737773.37847 0.4461 -2.9898 0.4649
737773.38194 0.4458 -3.0222 0.4821
737773.38542 0.4453 -3.0537 0.4992
737773.38889 0.4447 -3.0843 0.5163
737773.39236 0.4438 -3.1140 0.5333
737773.39583 0.4428 -3.1428 0.5501
737773.39931 0.4416 -3.1707 0.5669
737773.40278 0.4402 -3.1976 0.5835
737773.40625 0.4386 -3.2234 0.6000
737773.40972 0.4368 -3.2482 0.6163
737773.41319 0.4348 -3.2719 0.6325
737773.41667 0.4325 -3.2946 0.6486
737773.42014 0.4301 -3.3160 0.6644
737773.42361 0.4274 -3.3363 0.6801
737773.42708 0.4245 -3.3554 0.6956
737773.43056 0.4214 -3.3733 0.7109
737773.43403 0.4181 -3.3899 0.7260
737773.43750 0.4146 -3.4051 0.7409
737773.44097 0.4108 -3.4191 0.7555
737773.44444 0.4068 -3.4316 0.7699
737773.44792 0.4025 -3.4428 0.7840
737773.45139 0.3981 -3.4526 0.7979
737773.45486 0.3934 -3.4609 0.8115
737773.45833 0.3884 -3.4677 0.8248
737773.46181 0.3832 -3.4729 0.8379
737773.46528 0.3778 -3.4767 0.8506
737773.46875 0.3721 -3.4788 0.8630
737773.47222 0.3662 -3.4794 0.8751
737773.47569 0.3601 -3.4783 0.8868
737773.47917 0.3537 -3.4756 0.8982
737773.48264 0.3471 -3.4712 0.9093
737773.48611 0.3402 -3.4651 0.9200
737773.48958 0.3331 -3.4573 0.9303
737773.49306 0.3258 -3.4477 0.9402
737773.49653 0.3182 -3.4364 0.9497
737773.50000 0.3104 -3.4233 0.9588
737773.50347 0.3024 -3.4084 0.9675
737773.50694 0.2942 -3.3916 0.9758
737773.51042 0.2857 -3.3731 0.9836
737773.51389 0.2770 -3.3526 0.9910
737773.51736 0.2681 -3.3304 0.9979
737773.52083 0.2589 -3.3062 1.0044
737773.52431 0.2496 -3.2802 1.0104
737773.52778 0.2400 -3.2523 1.0159
737773.53125 0.2303 -3.2225 1.0210
737773.53472 0.2203 -3.1908 1.0256
737773.53819 0.2102 -3.1572 1.0296
737773.54167 0.1998 -3.1217 1.0332
737773.54514 0.1893 -3.0843 1.0362
737773.54861 0.1786 -3.0450 1.0387
737773.55208 0.1677 -3.0038 1.0407
737773.55556 0.1567 -2.9607 1.0422
737773.55903 0.1455 -2.9158 1.0432
737773.56250 0.1341 -2.8690 1.0436
737773.56597 0.1226 -2.8203 1.0434
737773.56944 0.1110 -2.7698 1.0428
737773.57292 0.0992 -2.7175 1.0415
737773.57639 0.0873 -2.6633 1.0398
737773.57986 0.0753 -2.6074 1.0374
737773.58333 0.0632 -2.5497 1.0345
737773.58681 0.0510 -2.4903 1.0311
737773.59028 0.0387 -2.4291 1.0271
737773.59375 0.0263 -2.3663 1.0225
737773.59722 0.0138 -2.3018 1.0174
737773.60069 0.0012 -2.2357 1.0117
737773.60417 -0.0114 -2.1679 1.0055
737773.60764 -0.0240 -2.0986 0.9987
737773.61111 -0.0367 -2.0278 0.9913
737773.61458 -0.0494 -1.9555 0.9834
737773.61806 -0.0622 -1.8818 0.9749
737773.62153 -0.0750 -1.8066 0.9659
737773.62500 -0.0877 -1.7301 0.9564
737773.62847 -0.1005 -1.6523 0.9463
737773.63194 -0.1132 -1.5732 0.9356
737773.63542 -0.1259 -1.4928 0.9245
737773.63889 -0.1386 -1.4113 0.9128
737773.64236 -0.1512 -1.3287 0.9006
737773.64583 -0.1638 -1.2450 0.8879
737773.64931 -0.1764 -1.1603 0.8746
737773.65278 -0.1888 -1.0746 0.8609
737773.65625 -0.2012 -0.9880 0.8467
737773.65972 -0.2134 -0.9005 0.8320
737773.66319 -0.2256 -0.8123 0.8168
737773.66667 -0.2376 -0.7234 0.8011
737773.67014 -0.2496 -0.6337 0.7850
737773.67361 -0.2614 -0.5435 0.7685
737773.67708 -0.2730 -0.4527 0.7515
737773.68056 -0.2846 -0.3614 0.7341
737773.68403 -0.2959 -0.2697 0.7162
737773.68750 -0.3071 -0.1777 0.6980
737773.69097 -0.3181 -0.0854 0.6794
737773.69444 -0.3290 0.0072 0.6604
737773.69792 -0.3396 0.0999 0.6410
737773.70139 -0.3500 0.1927 0.6212
737773.70486 -0.3603 0.2856 0.6012
737773.70833 -0.3703 0.3784 0.5807
737773.71181 -0.3801 0.4711 0.5600
737773.71528 -0.3896 0.5636 0.5390
737773.71875 -0.3989 0.6559 0.5177
737773.72222 -0.4080 0.7479 0.4961
737773.72569 -0.4168 0.8395 0.4742
737773.72917 -0.4254 0.9306 0.4521
737773.73264 -0.4337 1.0213 0.4298
737773.73611 -0.4417 1.1114 0.4072
737773.73958 -0.4495 1.2008 0.3845
737773.74306 -0.4569 1.2895 0.3615
737773.74653 -0.4641 1.3775 0.3384
737773.75000 -0.4710 1.4647 0.3152
737773.75347 -0.4776 1.5509 0.2918
737773.75694 -0.4839 1.6363 0.2683
737773.76042 -0.4899 1.7206 0.2446
737773.76389 -0.4956 1.8038 0.2209
737773.76736 -0.5009 1.8859 0.1971
737773.77083 -0.5060 1.9668 0.1732
737773.77431 -0.5107 2.0465 0.1493
737773.77778 -0.5151 2.1249 0.1254
737773.78125 -0.5192 2.2019 0.1015
737773.78472 -0.5230 2.2775 0.0775
737773.78819 -0.5264 2.3517 0.0536
737773.79167 -0.5295 2.4243 0.0297
737773.79514 -0.5323 2.4954 0.0058
737773.79861 -0.5348 2.5649 -0.0179
737773.80208 -0.5369 2.6328 -0.0416
737773.80556 -0.5387 2.6990 -0.0652
737773.80903 -0.5402 2.7635 -0.0887
737773.81250 -0.5413 2.8261 -0.1121
737773.81597 -0.5421 2.8870 -0.1354
737773.81944 -0.5426 2.9461 -0.1584
737773.82292 -0.5428 3.0033 -0.1814
737773.82639 -0.5426 3.0585 -0.2041
737773.82986 -0.5422 3.1119 -0.2267
737773.83333 -0.5414 3.1632 -0.2490
737773.83681 -0.5403 3.2126 -0.2711
737773.84028 -0.5389 3.2600 -0.2930
737773.84375 -0.5371 3.3053 -0.3147
737773.84722 -0.5351 3.3486 -0.3361
737773.85069 -0.5328 3.3898 -0.3572
737773.85417 -0.5301 3.4289 -0.3780
737773.85764 -0.5272 3.4659 -0.3986
737773.86111 -0.5240 3.5008 -0.4188
737773.86458 -0.5205 3.5335 -0.4388
737773.86806 -0.5167 3.5641 -0.4584
737773.87153 -0.5127 3.5926 -0.4777
737773.87500 -0.5084 3.6189 -0.4966
737773.87847 -0.5038 3.6430 -0.5152
737773.88194 -0.4990 3.6650 -0.5334
737773.88542 -0.4939 3.6849 -0.5513
737773.88889 -0.4885 3.7026 -0.5688
737773.89236 -0.4830 3.7182 -0.5859
737773.89583 -0.4772 3.7316 -0.6026
737773.89931 -0.4711 3.7429 -0.6189
737773.90278 -0.4649 3.7520 -0.6349
737773.90625 -0.4584 3.7591 -0.6504
737773.90972 -0.4517 3.7641 -0.6655
737773.91319 -0.4449 3.7670 -0.6802
737773.91667 -0.4378 3.7678 -0.6944
737773.92014 -0.4305 3.7666 -0.7082
737773.92361 -0.4231 3.7634 -0.7216
737773.92708 -0.4155 3.7582 -0.7346
737773.93056 -0.4077 3.7510 -0.7471
737773.93403 -0.3998 3.7418 -0.7592
737773.93750 -0.3917 3.7307 -0.7708
737773.94097 -0.3835 3.7178 -0.7820
737773.94444 -0.3751 3.7029 -0.7928
737773.94792 -0.3667 3.6862 -0.8031
737773.95139 -0.3580 3.6677 -0.8129
737773.95486 -0.3493 3.6475 -0.8223
737773.95833 -0.3405 3.6255 -0.8312
737773.96181 -0.3316 3.6017 -0.8397
737773.96528 -0.3225 3.5763 -0.8477
737773.96875 -0.3134 3.5493 -0.8553
737773.97222 -0.3042 3.5207 -0.8624
737773.97569 -0.2950 3.4904 -0.8691
737773.97917 -0.2856 3.4587 -0.8754
737773.98264 -0.2762 3.4255 -0.8812
737773.98611 -0.2668 3.3908 -0.8865
737773.98958 -0.2573 3.3547 -0.8914
737773.99306 -0.2478 3.3172 -0.8959
737773.99653 -0.2382 3.2784 -0.8999
737774.00000 -0.2286 3.2383 -0.9035
737774.00347 -0.2190 3.1970 -0.9067
737774.00694 -0.2093 3.1544 -0.9094
737774.01042 -0.1997 3.1107 -0.9117
737774.01389 -0.1900 3.0658 -0.9136
737774.01736 -0.1804 3.0199 -0.9151
737774.02083 -0.1707 2.9729 -0.9162
737774.02431 -0.1611 2.9249 -0.9169
737774.02778 -0.1515 2.8759 -0.9171
737774.03125 -0.1418 2.8260 -0.9170
737774.03472 -0.1323 2.7752 -0.9165
737774.03819 -0.1227 2.7236 -0.9156
737774.04167 -0.1132 2.6712 -0.9143
737774.04514 -0.1037 2.6180 -0.9126
737774.04861 -0.0942 2.5640 -0.9106
737774.05208 -0.0848 2.5094 -0.9082
737774.05556 -0.0755 2.4541 -0.9054
737774.05903 -0.0661 2.3982 -0.9023
737774.06250 -0.0569 2.3417 -0.8988
737774.06597 -0.0477 2.2847 -0.8950
737774.06944 -0.0385 2.2272 -0.8909
737774.07292 -0.0295 2.1692 -0.8864
737774.07639 -0.0204 2.1107 -0.8816
737774.07986 -0.0115 2.0519 -0.8764
737774.08333 -0.0026 1.9926 -0.8710
737774.08681 0.0062 1.9330 -0.8652
737774.09028 0.0149 1.8731 -0.8591
737774.09375 0.0236 1.8129 -0.8527
737774.09722 0.0322 1.7524 -0.8461
737774.10069 0.0407 1.6918 -0.8391
737774.10417 0.0492 1.6309 -0.8319
737774.10764 0.0575 1.5698 -0.8243
737774.11111 0.0658 1.5086 -0.8165
737774.11458 0.0740 1.4472 -0.8084
737774.11806 0.0821 1.3857 -0.8001
737774.12153 0.0902 1.3242 -0.7915
737774.12500 0.0981 1.2626 -0.7827
737774.12847 0.1060 1.2009 -0.7736
737774.13194 0.1138 1.1392 -0.7642
737774.13542 0.1215 1.0775 -0.7546
737774.13889 0.1291 1.0158 -0.7448
737774.14236 0.1366 0.9542 -0.7347
737774.14583 0.1441 0.8926 -0.7244
737774.14931 0.1515 0.8310 -0.7139
737774.15278 0.1588 0.7696 -0.7032
737774.15625 0.1660 0.7082 -0.6923
737774.15972 0.1731 0.6469 -0.6811
737774.16319 0.1801 0.5857 -0.6698
737774.16667 0.1871 0.5247 -0.6582
737774.17014 0.1940 0.4637 -0.6464
737774.17361 0.2008 0.4030 -0.6345
737774.17708 0.2075 0.3423 -0.6223
737774.18056 0.2141 0.2819 -0.6100
737774.18403 0.2207 0.2216 -0.5974
737774.18750 0.2272 0.1615 -0.5847
737774.19097 0.2336 0.1015 -0.5718
737774.19444 0.2399 0.0418 -0.5587
737774.19792 0.2461 -0.0178 -0.5455
737774.20139 0.2523 -0.0771 -0.5321
737774.20486 0.2584 -0.1363 -0.5185
737774.20833 0.2644 -0.1952 -0.5047
737774.21181 0.2703 -0.2539 -0.4908
737774.21528 0.2762 -0.3124 -0.4767
737774.21875 0.2820 -0.3707 -0.4625
737774.22222 0.2877 -0.4287 -0.4481
737774.22569 0.2933 -0.4866 -0.4336
737774.22917 0.2988 -0.5441 -0.4189
737774.23264 0.3043 -0.6015 -0.4040
737774.23611 0.3097 -0.6586 -0.3891
737774.23958 0.3150 -0.7155 -0.3739
737774.24306 0.3203 -0.7721 -0.3587
737774.24653 0.3254 -0.8284 -0.3433
737774.25000 0.3305 -0.8845 -0.3277
737774.25347 0.3355 -0.9404 -0.3121
737774.25694 0.3404 -0.9959 -0.2963
737774.26042 0.3453 -1.0512 -0.2804
737774.26389 0.3500 -1.1063 -0.2643
737774.26736 0.3547 -1.1610 -0.2481
737774.27083 0.3593 -1.2155 -0.2319
737774.27431 0.3638 -1.2696 -0.2155
737774.27778 0.3682 -1.3235 -0.1989
737774.28125 0.3725 -1.3771 -0.1823
737774.28472 0.3767 -1.4303 -0.1656
737774.28819 0.3809 -1.4833 -0.1488
737774.29167 0.3849 -1.5359 -0.1319
737774.29514 0.3889 -1.5882 -0.1148
737774.29861 0.3927 -1.6401 -0.0977
737774.30208 0.3965 -1.6917 -0.0805
737774.30556 0.4001 -1.7429 -0.0632
737774.30903 0.4036 -1.7937 -0.0459
737774.31250 0.4071 -1.8442 -0.0284
737774.31597 0.4104 -1.8942 -0.0109
737774.31944 0.4136 -1.9438 0.0067
737774.32292 0.4167 -1.9930 0.0243
737774.32639 0.4196 -2.0418 0.0420
737774.32986 0.4225 -2.0901 0.0598
737774.33333 0.4252 -2.1379 0.0776
737774.33681 0.4278 -2.1853 0.0954
737774.34028 0.4303 -2.2321 0.1133
737774.34375 0.4326 -2.2784 0.1312
737774.34722 0.4348 -2.3242 0.1492
737774.35069 0.4369 -2.3694 0.1671
737774.35417 0.4388 -2.4140 0.1851
737774.35764 0.4406 -2.4580 0.2031
737774.36111 0.4422 -2.5014 0.2211
737774.36458 0.4437 -2.5442 0.2391
737774.36806 0.4450 -2.5862 0.2570
737774.37153 0.4461 -2.6276 0.2750
737774.37500 0.4471 -2.6683 0.2929
737774.37847 0.4479 -2.7082 0.3108
737774.38194 0.4486 -2.7474 0.3287
737774.38542 0.4491 -2.7858 0.3465
737774.38889 0.4494 -2.8233 0.3642
737774.39236 0.4495 -2.8600 0.3819
737774.39583 0.4495 -2.8959 0.3995
737774.39931 0.4492 -2.9309 0.4171
737774.40278 0.4488 -2.9649 0.4345
737774.40625 0.4482 -2.9980 0.4519
737774.40972 0.4474 -3.0301 0.4691
737774.41319 0.4464 -3.0612 0.4863
737774.41667 0.4452 -3.0913 0.5033
737774.42014 0.4438 -3.1203 0.5202
737774.42361 0.4422 -3.1483 0.5369
737774.42708 0.4404 -3.1751 0.5535
737774.43056 0.4383 -3.2007 0.5699
737774.43403 0.4361 -3.2252 0.5862
737774.43750 0.4337 -3.2485 0.6023
737774.44097 0.4310 -3.2706 0.6182
737774.44444 0.4281 -3.2914 0.6339
737774.44792 0.4250 -3.3109 0.6494
737774.45139 0.4217 -3.3291 0.6647
737774.45486 0.4182 -3.3459 0.6798
737774.45833 0.4144 -3.3614 0.6946
737774.46181 0.4105 -3.3755 0.7092
737774.46528 0.4063 -3.3882 0.7235
737774.46875 0.4018 -3.3994 0.7376
737774.47222 0.3972 -3.4091 0.7513
737774.47569 0.3923 -3.4174 0.7648
737774.47917 0.3872 -3.4241 0.7781
737774.48264 0.3819 -3.4293 0.7910
737774.48611 0.3763 -3.4329 0.8036
737774.48958 0.3706 -3.4349 0.8159
737774.49306 0.3646 -3.4353 0.8278
737774.49653 0.3584 -3.4341 0.8394
737774.50000 0.3520 -3.4313 0.8507
737774.50347 0.3453 -3.4268 0.8616
737774.50694 0.3384 -3.4206 0.8721
737774.51042 0.3314 -3.4127 0.8823
737774.51389 0.3241 -3.4031 0.8920
737774.51736 0.3166 -3.3918 0.9014
737774.52083 0.3089 -3.3787 0.9104
737774.52431 0.3009 -3.3639 0.9190
737774.52778 0.2928 -3.3473 0.9272
737774.53125 0.2845 -3.3290 0.9349
737774.53472 0.2760 -3.3089 0.9422
737774.53819 0.2673 -3.2870 0.9491
737774.54167 0.2584 -3.2633 0.9555
737774.54514 0.2493 -3.2379 0.9615
737774.54861 0.2401 -3.2106 0.9670
737774.55208 0.2307 -3.1816 0.9720
737774.55556 0.2211 -3.1508 0.9766
737774.55903 0.2113 -3.1182 0.9807
737774.56250 0.2014 -3.0838 0.9844
737774.56597 0.1913 -3.0477 0.9875
737774.56944 0.1811 -3.0098 0.9902
737774.57292 0.1707 -2.9701 0.9923
737774.57639 0.1602 -2.9287 0.9940
737774.57986 0.1496 -2.8856 0.9952
737774.58333 0.1388 -2.8407 0.9958
737774.58681 0.1279 -2.7941 0.9960
737774.59028 0.1169 -2.7459 0.9956
737774.59375 0.1058 -2.6960 0.9948
737774.59722 0.0946 -2.6444 0.9934
737774.60069 0.0834 -2.5912 0.9915
737774.60417 0.0720 -2.5365 0.9891
737774.60764 0.0605 -2.4801 0.9862
737774.61111 0.0490 -2.4222 0.9827
737774.61458 0.0374 -2.3628 0.9788
737774.61806 0.0258 -2.3018 0.9743
737774.62153 0.0141 -2.2395 0.9693
737774.62500 0.0024 -2.1757 0.9638
737774.62847 -0.0094 -2.1105 0.9578
737774.63194 -0.0211 -2.0439 0.9513
737774.63542 -0.0329 -1.9760 0.9443
737774.63889 -0.0447 -1.9068 0.9367
737774.64236 -0.0565 -1.8364 0.9287
737774.64583 -0.0683 -1.7648 0.9202
737774.64931 -0.0801 -1.6921 0.9112
737774.65278 -0.0919 -1.6182 0.9017
737774.65625 -0.1036 -1.5432 0.8917
737774.65972 -0.1153 -1.4672 0.8812
737774.66319 -0.1269 -1.3902 0.8703
737774.66667 -0.1385 -1.3123 0.8588
737774.67014 -0.1500 -1.2335 0.8470
737774.67361 -0.1614 -1.1539 0.8347
737774.67708 -0.1728 -1.0735 0.8219
737774.68056 -0.1841 -0.9923 0.8087
737774.68403 -0.1952 -0.9105 0.7950
737774.68750 -0.2063 -0.8280 0.7810
737774.69097 -0.2172 -0.7450 0.7665
737774.69444 -0.2281 -0.6614 0.7516
737774.69792 -0.2388 -0.5774 0.7363
737774.70139 -0.2494 -0.4929 0.7207
737774.70486 -0.2598 -0.4081 0.7046
737774.70833 -0.2701 -0.3230 0.6882
737774.71181 -0.2802 -0.2377 0.6714
737774.71528 -0.2902 -0.1521 0.6543
737774.71875 -0.3000 -0.0665 0.6368
737774.72222 -0.3096 0.0193 0.6190
737774.72569 -0.3190 0.1050 0.6009
737774.72917 -0.3283 0.1908 0.5825
737774.73264 -0.3374 0.2764 0.5638
737774.73611 -0.3462 0.3619 0.5449
737774.73958 -0.3549 0.4471 0.5256
737774.74306 -0.3633 0.5321 0.5061
737774.74653 -0.3715 0.6168 0.4864
737774.75000 -0.3795 0.7011 0.4664
737774.75347 -0.3873 0.7849 0.4462
737774.75694 -0.3948 0.8683 0.4258
737774.76042 -0.4021 0.9511 0.4052
737774.76389 -0.4092 1.0334 0.3844
737774.76736 -0.4160 1.1150 0.3635
737774.77083 -0.4226 1.1958 0.3424
737774.77431 -0.4289 1.2759 0.3211
737774.77778 -0.4350 1.3552 0.2998
737774.78125 -0.4408 1.4337 0.2783
737774.78472 -0.4463 1.5112 0.2567
737774.78819 -0.4516 1.5878 0.2350
737774.79167 -0.4566 1.6634 0.2133
737774.79514 -0.4614 1.7379 0.1914
737774.79861 -0.4659 1.8114 0.1696
737774.80208 -0.4701 1.8837 0.1477
737774.80556 -0.4740 1.9548 0.1258
737774.80903 -0.4777 2.0247 0.1038
737774.81250 -0.4810 2.0933 0.0819
737774.81597 -0.4841 2.1606 0.0600
737774.81944 -0.4870 2.2265 0.0381
737774.82292 -0.4895 2.2911 0.0163
737774.82639 -0.4918 2.3542 -0.0055
737774.82986 -0.4938 2.4159 -0.0272
737774.83333 -0.4955 2.4762 -0.0489
737774.83681 -0.4969 2.5348 -0.0704
737774.84028 -0.4981 2.5920 -0.0919
737774.84375 -0.4990 2.6475 -0.1132
737774.84722 -0.4996 2.7015 -0.1344
737774.85069 -0.4999 2.7538 -0.1555
737774.85417 -0.5000 2.8045 -0.1764
737774.85764 -0.4998 2.8535 -0.1971
737774.86111 -0.4994 2.9008 -0.2177
737774.86458 -0.4986 2.9463 -0.2381
737774.86806 -0.4976 2.9901 -0.2583
737774.87153 -0.4964 3.0322 -0.2783
737774.87500 -0.4949 3.0725 -0.2981
737774.87847 -0.4931 3.1110 -0.3177
737774.88194 -0.4911 3.1477 -0.3370
737774.88542 -0.4889 3.1826 -0.3561
737774.88889 -0.4864 3.2157 -0.3749
737774.89236 -0.4836 3.2470 -0.3935
737774.89583 -0.4806 3.2764 -0.4118
737774.89931 -0.4774 3.3040 -0.4299
737774.90278 -0.4740 3.3297 -0.4476
737774.90625 -0.4703 3.3537 -0.4651
737774.90972 -0.4664 3.3757 -0.4822
737774.91319 -0.4623 3.3959 -0.4991
737774.91667 -0.4580 3.4143 -0.5156
737774.92014 -0.4535 3.4309 -0.5319
737774.92361 -0.4487 3.4456 -0.5478
737774.92708 -0.4438 3.4585 -0.5633
737774.93056 -0.4387 3.4696 -0.5785
737774.93403 -0.4334 3.4788 -0.5934
737774.93750 -0.4279 3.4863 -0.6080
737774.94097 -0.4222 3.4920 -0.6222
737774.94444 -0.4164 3.4959 -0.6360
737774.94792 -0.4104 3.4981 -0.6495
737774.95139 -0.4042 3.4985 -0.6626
737774.95486 -0.3978 3.4971 -0.6753
737774.95833 -0.3913 3.4941 -0.6876
737774.96181 -0.3847 3.4894 -0.6996
737774.96528 -0.3779 3.4830 -0.7112
737774.96875 -0.3710 3.4749 -0.7225
737774.97222 -0.3639 3.4652 -0.7333
737774.97569 -0.3568 3.4538 -0.7437
737774.97917 -0.3494 3.4409 -0.7538
737774.98264 -0.3420 3.4264 -0.7635
737774.98611 -0.3345 3.4104 -0.7728
737774.98958 -0.3268 3.3928 -0.7816
737774.99306 -0.3191 3.3737 -0.7901
737774.99653 -0.3112 3.3532 -0.7982
737775.00000 -0.3033 3.3312 -0.8060
737775.00347 -0.2952 3.3078 -0.8133
737775.00694 -0.2871 3.2830 -0.8202
737775.01042 -0.2789 3.2568 -0.8267
737775.01389 -0.2707 3.2293 -0.8328
737775.01736 -0.2623 3.2004 -0.8386
737775.02083 -0.2539 3.1703 -0.8439
737775.02431 -0.2455 3.1389 -0.8488
737775.02778 -0.2369 3.1063 -0.8534
737775.03125 -0.2284 3.0725 -0.8576
737775.03472 -0.2197 3.0375 -0.8613
737775.03819 -0.2111 3.0014 -0.8647
737775.04167 -0.2024 2.9641 -0.8677
737775.04514 -0.1936 2.9258 -0.8704
737775.04861 -0.1849 2.8864 -0.8726
737775.05208 -0.1761 2.8460 -0.8744
737775.05556 -0.1672 2.8046 -0.8759
737775.05903 -0.1584 2.7622 -0.8770
737775.06250 -0.1496 2.7189 -0.8778
737775.06597 -0.1407 2.6747 -0.8781
737775.06944 -0.1318 2.6296 -0.8781
737775.07292 -0.1229 2.5836 -0.8777
737775.07639 -0.1140 2.5368 -0.8770
737775.07986 -0.1052 2.4893 -0.8759
737775.08333 -0.0963 2.4409 -0.8744
737775.08681 -0.0874 2.3918 -0.8726
737775.09028 -0.0785 2.3420 -0.8705
737775.09375 -0.0697 2.2915 -0.8680
737775.09722 -0.0609 2.2403 -0.8651
737775.10069 -0.0520 2.1885 -0.8619
737775.10417 -0.0432 2.1361 -0.8584
737775.10764 -0.0345 2.0831 -0.8545
737775.11111 -0.0257 2.0295 -0.8503
737775.11458 -0.0170 1.9754 -0.8458
737775.11806 -0.0083 1.9207 -0.8410
737775.12153 0.0003 1.8656 -0.8358
737775.12500 0.0089 1.8101 -0.8303
737775.12847 0.0175 1.7540 -0.8245
737775.13194 0.0261 1.6976 -0.8184
737775.13542 0.0346 1.6407 -0.8120
737775.13889 0.0430 1.5835 -0.8053
737775.14236 0.0514 1.5259 -0.7983
737775.14583 0.0598 1.4680 -0.7910
737775.14931 0.0681 1.4098 -0.7834
737775.15278 0.0764 1.3513 -0.7755
737775.15625 0.0846 1.2924 -0.7673
737775.15972 0.0928 1.2334 -0.7589
737775.16319 0.1009 1.1741 -0.7502
737775.16667 0.1089 1.1146 -0.7412
737775.17014 0.1169 1.0548 -0.7319
737775.17361 0.1248 0.9949 -0.7223
737775.17708 0.1327 0.9348 -0.7126
737775.18056 0.1405 0.8746 -0.7025
737775.18403 0.1482 0.8143 -0.6922
737775.18750 0.1559 0.7538 -0.6816
737775.19097 0.1635 0.6932 -0.6708
737775.19444 0.1710 0.6325 -0.6598
737775.19792 0.1784 0.5718 -0.6485
737775.20139 0.1858 0.5110 -0.6370
737775.20486 0.1931 0.4502 -0.6252
737775.20833 0.2004 0.3893 -0.6132
737775.21181 0.2075 0.3284 -0.6010
737775.21528 0.2146 0.2676 -0.5886
737775.21875 0.2216 0.2067 -0.5760
737775.22222 0.2285 0.1459 -0.5631
737775.22569 0.2353 0.0852 -0.5501
737775.22917 0.2420 0.0245 -0.5368
737775.23264 0.2487 -0.0362 -0.5233
737775.23611 0.2553 -0.0967 -0.5097
737775.23958 0.2617 -0.1571 -0.4958
737775.24306 0.2681 -0.2174 -0.4818
737775.24653 0.2744 -0.2776 -0.4676
737775.25000 0.2806 -0.3376 -0.4532
737775.25347 0.2867 -0.3975 -0.4386
737775.25694 0.2927 -0.4572 -0.4238
737775.26042 0.2986 -0.5167 -0.4089
737775.26389 0.3043 -0.5760 -0.3938
737775.26736 0.3100 -0.6351 -0.3786
737775.27083 0.3156 -0.6940 -0.3632
737775.27431 0.3211 -0.7526 -0.3477
737775.27778 0.3264 -0.8109 -0.3320
737775.28125 0.3317 -0.8690 -0.3162
737775.28472 0.3368 -0.9268 -0.3003
737775.28819 0.3418 -0.9842 -0.2842
737775.29167 0.3467 -1.0414 -0.2680
737775.29514 0.3515 -1.0982 -0.2517
737775.29861 0.3561 -1.1546 -0.2352
737775.30208 0.3606 -1.2107 -0.2187
737775.30556 0.3650 -1.2664 -0.2021
737775.30903 0.3693 -1.3217 -0.1853
737775.31250 0.3734 -1.3765 -0.1685
737775.31597 0.3774 -1.4310 -0.1516
737775.31944 0.3813 -1.4849 -0.1346
737775.32292 0.3850 -1.5384 -0.1175
737775.32639 0.3886 -1.5914 -0.1004
737775.32986 0.3920 -1.6439 -0.0832
737775.33333 0.3953 -1.6958 -0.0659
737775.33681 0.3985 -1.7472 -0.0486
737775.34028 0.4015 -1.7981 -0.0313
737775.34375 0.4043 -1.8483 -0.0139
737775.34722 0.4070 -1.8979 0.0036
737775.35069 0.4095 -1.9469 0.0210
737775.35417 0.4119 -1.9953 0.0385
737775.35764 0.4141 -2.0430 0.0559
737775.36111 0.4162 -2.0899 0.0734
737775.36458 0.4181 -2.1362 0.0909
737775.36806 0.4198 -2.1818 0.1084
737775.37153 0.4214 -2.2266 0.1258
737775.37500 0.4228 -2.2706 0.1433
737775.37847 0.4240 -2.3138 0.1607
737775.38194 0.4250 -2.3562 0.1780
737775.38542 0.4259 -2.3978 0.1954
737775.38889 0.4266 -2.4385 0.2126
737775.39236 0.4271 -2.4783 0.2298
737775.39583 0.4274 -2.5173 0.2470
737775.39931 0.4276 -2.5553 0.2641
737775.40278 0.4275 -2.5923 0.2810
737775.40625 0.4273 -2.6284 0.2979
737775.40972 0.4269 -2.6635 0.3147
737775.41319 0.4263 -2.6975 0.3314
737775.41667 0.4255 -2.7306 0.3480
737775.42014 0.4246 -2.7626 0.3645
737775.42361 0.4234 -2.7935 0.3808
737775.42708 0.4220 -2.8233 0.3970
737775.43056 0.4205 -2.8520 0.4130
737775.43403 0.4188 -2.8795 0.4289
737775.43750 0.4168 -2.9059 0.4446
737775.44097 0.4147 -2.9311 0.4602
737775.44444 0.4124 -2.9551 0.4756
737775.44792 0.4099 -2.9778 0.4908
737775.45139 0.4072 -2.9994 0.5058
737775.45486 0.4043 -3.0197 0.5206
737775.45833 0.4012 -3.0387 0.5352
737775.46181 0.3979 -3.0564 0.5496
737775.46528 0.3944 -3.0727 0.5637
737775.46875 0.3908 -3.0878 0.5777
737775.47222 0.3869 -3.1015 0.5913
737775.47569 0.3828 -3.1139 0.6048
737775.47917 0.3786 -3.1249 0.6180
737775.48264 0.3742 -3.1344 0.6309
737775.48611 0.3696 -3.1426 0.6436
737775.48958 0.3648 -3.1494 0.6559
737775.49306 0.3598 -3.1547 0.6680
737775.49653 0.3546 -3.1586 0.6798
737775.50000 0.3492 -3.1611 0.6914
737775.50347 0.3437 -3.1620 0.7026
737775.50694 0.3380 -3.1615 0.7135
737775.51042 0.3321 -3.1596 0.7240
737775.51389 0.3261 -3.1561 0.7343
737775.51736 0.3198 -3.1511 0.7442
737775.52083 0.3134 -3.1447 0.7538
737775.52431 0.3069 -3.1367 0.7630
737775.52778 0.3002 -3.1272 0.7719
737775.53125 0.2933 -3.1162 0.7805
737775.53472 0.2863 -3.1037 0.7887
737775.53819 0.2791 -3.0897 0.7965
737775.54167 0.2717 -3.0742 0.8040
737775.54514 0.2642 -3.0571 0.8110
737775.54861 0.2566 -3.0385 0.8177
737775.55208 0.2489 -3.0185 0.8241
737775.55556 0.2410 -2.9969 0.8300
737775.55903 0.2329 -2.9738 0.8355
737775.56250 0.2248 -2.9492 0.8407
737775.56597 0.2165 -2.9231 0.8454
737775.56944 0.2081 -2.8956 0.8498
737775.57292 0.1996 -2.8665 0.8537
737775.57639 0.1910 -2.8360 0.8573
737775.57986 0.1823 -2.8041 0.8604
737775.58333 0.1735 -2.7707 0.8631
737775.58681 0.1645 -2.7359 0.8654
737775.59028 0.1555 -2.6997 0.8673
737775.59375 0.1464 -2.6621 0.8688
737775.59722 0.1373 -2.6231 0.8698
737775.60069 0.1280 -2.5828 0.8704
737775.60417 0.1187 -2.5411 0.8706
737775.60764 0.1093 -2.4981 0.8704
737775.61111 0.0999 -2.4537 0.8698
737775.61458 0.0904 -2.4082 0.8687
737775.61806 0.0809 -2.3613 0.8672
737775.62153 0.0713 -2.3132 0.8653
737775.62500 0.0617 -2.2639 0.8630
737775.62847 0.0520 -2.2134 0.8603
737775.63194 0.0423 -2.1618 0.8571
737775.63542 0.0326 -2.1090 0.8535
737775.63889 0.0229 -2.0551 0.8495
737775.64236 0.0131 -2.0002 0.8451
737775.64583 0.0034 -1.9442 0.8403
737775.64931 -0.0063 -1.8872 0.8350
737775.65278 -0.0161 -1.8292 0.8294
737775.65625 -0.0258 -1.7702 0.8233
737775.65972 -0.0355 -1.7104 0.8169
737775.66319 -0.0452 -1.6496 0.8101
737775.66667 -0.0548 -1.5880 0.8028
737775.67014 -0.0645 -1.5256 0.7952
737775.67361 -0.0740 -1.4624 0.7872
737775.67708 -0.0836 -1.3984 0.7788
737775.68056 -0.0931 -1.3337 0.7701
737775.68403 -0.1025 -1.2684 0.7609
737775.68750 -0.1119 -1.2024 0.7514
737775.69097 -0.1212 -1.1358 0.7416
737775.69444 -0.1305 -1.0687 0.7313
737775.69792 -0.1396 -1.0010 0.7208
737775.70139 -0.1487 -0.9329 0.7099
737775.70486 -0.1577 -0.8643 0.6986
737775.70833 -0.1667 -0.7952 0.6871
737775.71181 -0.1755 -0.7259 0.6752
737775.71528 -0.1842 -0.6562 0.6629
737775.71875 -0.1928 -0.5862 0.6504
737775.72222 -0.2014 -0.5159 0.6376
737775.72569 -0.2098 -0.4455 0.6245
737775.72917 -0.2181 -0.3748 0.6110
737775.73264 -0.2262 -0.3041 0.5973
737775.73611 -0.2343 -0.2332 0.5834
737775.73958 -0.2422 -0.1623 0.5691
737775.74306 -0.2500 -0.0914 0.5546
737775.74653 -0.2576 -0.0206 0.5399
737775.75000 -0.2651 0.0502 0.5249
737775.75347 -0.2725 0.1209 0.5097
737775.75694 -0.2797 0.1915 0.4942
737775.76042 -0.2868 0.2619 0.4785
737775.76389 -0.2937 0.3320 0.4627
737775.76736 -0.3005 0.4019 0.4466
737775.77083 -0.3071 0.4715 0.4303
737775.77431 -0.3135 0.5407 0.4139
737775.77778 -0.3198 0.6096 0.3972
737775.78125 -0.3259 0.6780 0.3804
737775.78472 -0.3319 0.7461 0.3635
737775.78819 -0.3376 0.8136 0.3464
737775.79167 -0.3432 0.8806 0.3292
737775.79514 -0.3486 0.9471 0.3118
737775.79861 -0.3539 1.0129 0.2943
737775.80208 -0.3589 1.0782 0.2767
737775.80556 -0.3638 1.1428 0.2590
737775.80903 -0.3685 1.2067 0.2412
737775.81250 -0.3730 1.2699 0.2233
737775.81597 -0.3773 1.3323 0.2054
737775.81944 -0.3815 1.3940 0.1874
737775.82292 -0.3854 1.4549 0.1693
737775.82639 -0.3891 1.5149 0.1512
737775.82986 -0.3927 1.5740 0.1330
737775.83333 -0.3961 1.6323 0.1148
737775.83681 -0.3993 1.6896 0.0966
737775.84028 -0.4022 1.7460 0.0783
737775.84375 -0.4050 1.8015 0.0601
737775.84722 -0.4076 1.8559 0.0419
737775.85069 -0.4100 1.9093 0.0237
737775.85417 -0.4122 1.9616 0.0055
737775.85764 -0.4142 2.0129 -0.0127
737775.86111 -0.4160 2.0632 -0.0308
737775.86458 -0.4176 2.1123 -0.0489
737775.86806 -0.4191 2.1602 -0.0669
737775.87153 -0.4203 2.2071 -0.0849
737775.87500 -0.4213 2.2527 -0.1028
737775.87847 -0.4222 2.2972 -0.1206
737775.88194 -0.4228 2.3405 -0.1383
737775.88542 -0.4232 2.3826 -0.1559
737775.88889 -0.4235 2.4234 -0.1734
737775.89236 -0.4236 2.4630 -0.1908
737775.89583 -0.4234 2.5014 -0.2081
737775.89931 -0.4231 2.5384 -0.2253
737775.90278 -0.4226 2.5742 -0.2423
737775.90625 -0.4219 2.6087 -0.2591
737775.90972 -0.4210 2.6419 -0.2759
737775.91319 -0.4200 2.6738 -0.2924
737775.91667 -0.4187 2.7044 -0.3089
737775.92014 -0.4173 2.7336 -0.3251
737775.92361 -0.4157 2.7615 -0.3412
737775.92708 -0.4139 2.7881 -0.3570
737775.93056 -0.4119 2.8133 -0.3727
737775.93403 -0.4097 2.8371 -0.3882
737775.93750 -0.4074 2.8596 -0.4035
737775.94097 -0.4049 2.8807 -0.4186
737775.94444 -0.4022 2.9005 -0.4335
737775.94792 -0.3994 2.9189 -0.4481
737775.95139 -0.3964 2.9359 -0.4625
737775.95486 -0.3932 2.9516 -0.4767
737775.95833 -0.3898 2.9659 -0.4906
737775.96181 -0.3863 2.9788 -0.5044
737775.96528 -0.3826 2.9903 -0.5178
737775.96875 -0.3788 3.0005 -0.5310
737775.97222 -0.3748 3.0093 -0.5440
737775.97569 -0.3707 3.0168 -0.5566
737775.97917 -0.3664 3.0228 -0.5690
737775.98264 -0.3619 3.0276 -0.5812
737775.98611 -0.3573 3.0309 -0.5930
737775.98958 -0.3525 3.0329 -0.6046
737775.99306 -0.3476 3.0336 -0.6159
737775.99653 -0.3426 3.0329 -0.6269
737776.00000 -0.3374 3.0309 -0.6376
737776.00347 -0.3321 3.0276 -0.6480
737776.00694 -0.3266 3.0229 -0.6581
737776.01042 -0.3211 3.0169 -0.6679
737776.01389 -0.3153 3.0096 -0.6774
737776.01736 -0.3095 3.0011 -0.6866
737776.02083 -0.3035 2.9912 -0.6955
737776.02431 -0.2974 2.9800 -0.7040
737776.02778 -0.2912 2.9676 -0.7122
737776.03125 -0.2848 2.9539 -0.7201
737776.03472 -0.2784 2.9389 -0.7277
737776.03819 -0.2718 2.9227 -0.7350
737776.04167 -0.2651 2.9053 -0.7419
737776.04514 -0.2583 2.8867 -0.7484
737776.04861 -0.2514 2.8668 -0.7547
737776.05208 -0.2444 2.8457 -0.7606
737776.05556 -0.2373 2.8235 -0.7661
737776.05903 -0.2301 2.8001 -0.7713
737776.06250 -0.2228 2.7755 -0.7762
737776.06597 -0.2154 2.7497 -0.7807
737776.06944 -0.2080 2.7229 -0.7848
737776.07292 -0.2004 2.6949 -0.7887
737776.07639 -0.1928 2.6657 -0.7921
737776.07986 -0.1850 2.6355 -0.7952
737776.08333 -0.1772 2.6042 -0.7980
737776.08681 -0.1693 2.5719 -0.8004
737776.09028 -0.1614 2.5384 -0.8024
737776.09375 -0.1534 2.5040 -0.8041
737776.09722 -0.1453 2.4685 -0.8054
737776.10069 -0.1372 2.4320 -0.8064
737776.10417 -0.1289 2.3945 -0.8070
737776.10764 -0.1207 2.3561 -0.8073
737776.11111 -0.1124 2.3166 -0.8072
737776.11458 -0.1040 2.2763 -0.8067
737776.11806 -0.0956 2.2350 -0.8059
737776.12153 -0.0872 2.1928 -0.8047
737776.12500 -0.0787 2.1497 -0.8032
737776.12847 -0.0701 2.1057 -0.8013
737776.13194 -0.0616 2.0609 -0.7991
737776.13542 -0.0530 2.0152 -0.7965
737776.13889 -0.0444 1.9687 -0.7936
737776.14236 -0.0358 1.9214 -0.7903
737776.14583 -0.0271 1.8733 -0.7866
737776.14931 -0.0185 1.8244 -0.7826
737776.15278 -0.0098 1.7748 -0.7783
737776.15625 -0.0011 1.7245 -0.7736
737776.15972 0.0075 1.6735 -0.7686
737776.16319 0.0162 1.6218 -0.7632
737776.16667 0.0249 1.5694 -0.7575
737776.17014 0.0335 1.5164 -0.7515
737776.17361 0.0422 1.4627 -0.7451
737776.17708 0.0508 1.4085 -0.7384
737776.18056 0.0594 1.3536 -0.7314
737776.18403 0.0680 1.2982 -0.7240
737776.18750 0.0766 1.2423 -0.7163
737776.19097 0.0851 1.1859 -0.7083
737776.19444 0.0936 1.1289 -0.7000
737776.19792 0.1020 1.0715 -0.6914
737776.20139 0.1104 1.0137 -0.6825
737776.20486 0.1187 0.9554 -0.6732
737776.20833 0.1270 0.8968 -0.6637
737776.21181 0.1353 0.8378 -0.6539
737776.21528 0.1434 0.7784 -0.6438
737776.21875 0.1515 0.7187 -0.6334
737776.22222 0.1596 0.6587 -0.6227
737776.22569 0.1675 0.5984 -0.6117
737776.22917 0.1754 0.5379 -0.6005
737776.23264 0.1832 0.4772 -0.5890
737776.23611 0.1909 0.4163 -0.5772
737776.23958 0.1985 0.3552 -0.5652
737776.24306 0.2060 0.2939 -0.5529
737776.24653 0.2135 0.2326 -0.5404
737776.25000 0.2208 0.1712 -0.5277
737776.25347 0.2280 0.1097 -0.5147
737776.25694 0.2351 0.0482 -0.5015
737776.26042 0.2421 -0.0134 -0.4880
737776.26389 0.2490 -0.0749 -0.4744
737776.26736 0.2557 -0.1363 -0.4605
737776.27083 0.2623 -0.1977 -0.4465
737776.27431 0.2688 -0.2589 -0.4322
737776.27778 0.2752 -0.3201 -0.4178
737776.28125 0.2814 -0.3810 -0.4032
737776.28472 0.2875 -0.4418 -0.3884
737776.28819 0.2934 -0.5023 -0.3735
737776.29167 0.2992 -0.5626 -0.3584
737776.29514 0.3048 -0.6226 -0.3431
737776.29861 0.3103 -0.6822 -0.3277
737776.30208 0.3156 -0.7416 -0.3122
737776.30556 0.3207 -0.8006 -0.2965
737776.30903 0.3257 -0.8591 -0.2807
737776.31250 0.3306 -0.9173 -0.2648
737776.31597 0.3352 -0.9750 -0.2488
737776.31944 0.3397 -1.0322 -0.2328
737776.32292 0.3440 -1.0889 -0.2166
737776.32639 0.3481 -1.1450 -0.2003
737776.32986 0.3521 -1.2006 -0.1840
737776.33333 0.3558 -1.2555 -0.1676
737776.33681 0.3594 -1.3099 -0.1512
737776.34028 0.3628 -1.3636 -0.1347
737776.34375 0.3660 -1.4166 -0.1182
737776.34722 0.3690 -1.4688 -0.1016
737776.35069 0.3718 -1.5204 -0.0850
737776.35417 0.3744 -1.5712 -0.0685
737776.35764 0.3769 -1.6211 -0.0519
737776.36111 0.3791 -1.6703 -0.0353
737776.36458 0.3811 -1.7186 -0.0187
737776.36806 0.3829 -1.7661 -0.0022
737776.37153 0.3846 -1.8126 0.0143
737776.37500 0.3860 -1.8582 0.0308
737776.37847 0.3872 -1.9029 0.0472
737776.38194 0.3882 -1.9466 0.0636
737776.38542 0.3891 -1.9894 0.0799
737776.38889 0.3897 -2.0311 0.0961
737776.39236 0.3901 -2.0717 0.1122
737776.39583 0.3903 -2.1113 0.1283
737776.39931 0.3903 -2.1498 0.1442
737776.40278 0.3901 -2.1873 0.1600
737776.40625 0.3897 -2.2236 0.1758
737776.40972 0.3891 -2.2587 0.1914
737776.41319 0.3883 -2.2927 0.2068
737776.41667 0.3873 -2.3255 0.2221
737776.42014 0.3861 -2.3571 0.2373
737776.42361 0.3847 -2.3876 0.2524
737776.42708 0.3831 -2.4167 0.2672
737776.43056 0.3813 -2.4447 0.2819
737776.43403 0.3793 -2.4714 0.2964
737776.43750 0.3771 -2.4968 0.3107
737776.44097 0.3748 -2.5209 0.3249
737776.44444 0.3722 -2.5438 0.3388
737776.44792 0.3695 -2.5653 0.3525
737776.45139 0.3665 -2.5855 0.3661
737776.45486 0.3634 -2.6044 0.3794
737776.45833 0.3602 -2.6220 0.3924
737776.46181 0.3567 -2.6382 0.4053
737776.46528 0.3531 -2.6531 0.4179
737776.46875 0.3493 -2.6667 0.4303
737776.47222 0.3453 -2.6788 0.4424
737776.47569 0.3412 -2.6897 0.4542
737776.47917 0.3369 -2.6991 0.4658
737776.48264 0.3325 -2.7072 0.4772
737776.48611 0.3279 -2.7139 0.4883
737776.48958 0.3231 -2.7193 0.4991
737776.49306 0.3182 -2.7233 0.5096
737776.49653 0.3132 -2.7259 0.5198
737776.50000 0.3080 -2.7272 0.5298
737776.50347 0.3027 -2.7271 0.5394
737776.50694 0.2973 -2.7257 0.5488
737776.51042 0.2917 -2.7229 0.5578
737776.51389 0.2861 -2.7188 0.5666
737776.51736 0.2803 -2.7133 0.5751
737776.52083 0.2743 -2.7065 0.5832
737776.52431 0.2683 -2.6984 0.5911
737776.52778 0.2622 -2.6890 0.5986
737776.53125 0.2560 -2.6783 0.6058
737776.53472 0.2496 -2.6663 0.6127
737776.53819 0.2432 -2.6531 0.6193
737776.54167 0.2367 -2.6385 0.6256
737776.54514 0.2301 -2.6227 0.6315
737776.54861 0.2235 -2.6057 0.6371
737776.55208 0.2167 -2.5875 0.6424
737776.55556 0.2099 -2.5681 0.6474
737776.55903 0.2031 -2.5475 0.6520
737776.56250 0.1961 -2.5257 0.6563
737776.56597 0.1891 -2.5027 0.6603
737776.56944 0.1821 -2.4787 0.6640
737776.57292 0.1750 -2.4535 0.6673
737776.57639 0.1679 -2.4272 0.6704
737776.57986 0.1607 -2.3999 0.6731
737776.58333 0.1535 -2.3715 0.6754
737776.58681 0.1463 -2.3421 0.6775
737776.59028 0.1390 -2.3116 0.6792
737776.59375 0.1318 -2.2802 0.6806
737776.59722 0.1245 -2.2479 0.6817
737776.60069 0.1172 -2.2145 0.6825
737776.60417 0.1098 -2.1803 0.6829
737776.60764 0.1025 -2.1452 0.6831
737776.61111 0.0952 -2.1092 0.6829
737776.61458 0.0879 -2.0724 0.6824
737776.61806 0.0806 -2.0347 0.6816
737776.62153 0.0733 -1.9963 0.6805
737776.62500 0.0660 -1.9571 0.6792
737776.62847 0.0587 -1.9172 0.6775
737776.63194 0.0515 -1.8765 0.6755
737776.63542 0.0442 -1.8352 0.6732
737776.63889 0.0371 -1.7932 0.6706
737776.64236 0.0299 -1.7505 0.6678
737776.64583 0.0228 -1.7073 0.6646
737776.64931 0.0157 -1.6634 0.6612
737776.65278 0.0086 -1.6191 0.6575
737776.65625 0.0016 -1.5741 0.6535
737776.65972 -0.0054 -1.5287 0.6493
737776.66319 -0.0123 -1.4828 0.6448
737776.66667 -0.0192 -1.4364 0.6400
737776.67014 -0.0260 -1.3897 0.6350
737776.67361 -0.0327 -1.3425 0.6297
737776.67708 -0.0395 -1.2949 0.6242
737776.68056 -0.0461 -1.2470 0.6184
737776.68403 -0.0527 -1.1988 0.6124
737776.68750 -0.0592 -1.1502 0.6062
737776.69097 -0.0657 -1.1014 0.5997
737776.69444 -0.0721 -1.0524 0.5930
737776.69792 -0.0784 -1.0031 0.5860
737776.70139 -0.0847 -0.9536 0.5789
737776.70486 -0.0908 -0.9039 0.5715
737776.70833 -0.0970 -0.8541 0.5639
737776.71181 -0.1030 -0.8041 0.5561
737776.71528 -0.1090 -0.7540 0.5481
737776.71875 -0.1149 -0.7039 0.5399
737776.72222 -0.1207 -0.6537 0.5315
737776.72569 -0.1264 -0.6034 0.5229
737776.72917 -0.1321 -0.5531 0.5141
737776.73264 -0.1377 -0.5028 0.5052
737776.73611 -0.1432 -0.4525 0.4961
737776.73958 -0.1486 -0.4022 0.4867
737776.74306 -0.1540 -0.3520 0.4773
737776.74653 -0.1593 -0.3019 0.4676
737776.75000 -0.1644 -0.2519 0.4578
737776.75347 -0.1696 -0.2020 0.4478
737776.75694 -0.1746 -0.1522 0.4377
737776.76042 -0.1795 -0.1025 0.4275
737776.76389 -0.1844 -0.0530 0.4170
737776.76736 -0.1892 -0.0037 0.4065
737776.77083 -0.1939 0.0455 0.3958
737776.77431 -0.1985 0.0944 0.3850
737776.77778 -0.2031 0.1431 0.3740
737776.78125 -0.2075 0.1916 0.3629
737776.78472 -0.2119 0.2398 0.3517
737776.78819 -0.2162 0.2877 0.3404
737776.79167 -0.2204 0.3354 0.3289
737776.79514 -0.2245 0.3828 0.3174
737776.79861 -0.2286 0.4299 0.3057
737776.80208 -0.2326 0.4767 0.2940
737776.80556 -0.2365 0.5232 0.2821
737776.80903 -0.2403 0.5693 0.2702
737776.81250 -0.2440 0.6151 0.2581
737776.81597 -0.2476 0.6605 0.2460
737776.81944 -0.2512 0.7056 0.2337
737776.82292 -0.2547 0.7502 0.2214
737776.82639 -0.2581 0.7945 0.2091
737776.82986 -0.2614 0.8384 0.1966
737776.83333 -0.2647 0.8819 0.1841
737776.83681 -0.2678 0.9250 0.1715
737776.84028 -0.2709 0.9677 0.1588
737776.84375 -0.2739 1.0099 0.1461
737776.84722 -0.2768 1.0517 0.1333
737776.85069 -0.2796 1.0931 0.1204
737776.85417 -0.2824 1.1340 0.1075
737776.85764 -0.2851 1.1744 0.0946
737776.86111 -0.2876 1.2143 0.0816
737776.86458 -0.2901 1.2538 0.0686
737776.86806 -0.2926 1.2928 0.0555
737776.87153 -0.2949 1.3313 0.0425
737776.87500 -0.2971 1.3693 0.0293
737776.87847 -0.2993 1.4068 0.0162
737776.88194 -0.3013 1.4437 0.0030
737776.88542 -0.3033 1.4801 -0.0102
737776.88889 -0.3052 1.5160 -0.0234
737776.89236 -0.3070 1.5514 -0.0366
737776.89583 -0.3087 1.5862 -0.0498
737776.89931 -0.3103 1.6205 -0.0630
737776.90278 -0.3119 1.6542 -0.0763
737776.90625 -0.3133 1.6873 -0.0895
737776.90972 -0.3146 1.7198 -0.1027
737776.91319 -0.3159 1.7517 -0.1159
737776.91667 -0.3170 1.7831 -0.1291
737776.92014 -0.3180 1.8138 -0.1423
737776.92361 -0.3189 1.8439 -0.1554
737776.92708 -0.3198 1.8734 -0.1685
737776.93056 -0.3205 1.9023 -0.1816
737776.93403 -0.3211 1.9305 -0.1946
737776.93750 -0.3216 1.9580 -0.2076
737776.94097 -0.3220 1.9849 -0.2206
737776.94444 -0.3223 2.0112 -0.2335
737776.94792 -0.3225 2.0367 -0.2463
737776.95139 -0.3225 2.0615 -0.2591
737776.95486 -0.3225 2.0857 -0.2718
737776.95833 -0.3223 2.1091 -0.2844
737776.96181 -0.3220 2.1318 -0.2970
737776.96528 -0.3215 2.1537 -0.3095
737776.96875 -0.3210 2.1749 -0.3218
737776.97222 -0.3203 2.1953 -0.3341
737776.97569 -0.3195 2.2150 -0.3463
737776.97917 -0.3186 2.2338 -0.3584
737776.98264 -0.3175 2.2519 -0.3704
737776.98611 -0.3163 2.2692 -0.3823
737776.98958 -0.3150 2.2856 -0.3941
737776.99306 -0.3135 2.3012 -0.4057
737776.99653 -0.3119 2.3160 -0.4172
737777.00000 -0.3101 2.3299 -0.4285
737777.00347 -0.3082 2.3429 -0.4397
737777.00694 -0.3062 2.3550 -0.4508
737777.01042 -0.3040 2.3662 -0.4617
737777.01389 -0.3017 2.3765 -0.4725
737777.01736 -0.2992 2.3859 -0.4830
737777.02083 -0.2966 2.3944 -0.4934
737777.02431 -0.2938 2.4019 -0.5037
737777.02778 -0.2908 2.4084 -0.5137
737777.03125 -0.2878 2.4139 -0.5235
737777.03472 -0.2845 2.4185 -0.5332
737777.03819 -0.2811 2.4221 -0.5426
737777.04167 -0.2776 2.4246 -0.5519
737777.04514 -0.2739 2.4261 -0.5609
737777.04861 -0.2700 2.4266 -0.5697
737777.05208 -0.2660 2.4260 -0.5782
737777.05556 -0.2618 2.4244 -0.5865
737777.05903 -0.2575 2.4216 -0.5946
737777.06250 -0.2530 2.4178 -0.6024
737777.06597 -0.2483 2.4129 -0.6100
737777.06944 -0.2435 2.4069 -0.6173
737777.07292 -0.2386 2.3998 -0.6244
737777.07639 -0.2334 2.3916 -0.6311
737777.07986 -0.2282 2.3822 -0.6376
737777.08333 -0.2227 2.3717 -0.6439
737777.08681 -0.2172 2.3600 -0.6498
737777.09028 -0.2114 2.3472 -0.6554
737777.09375 -0.2056 2.3332 -0.6607
737777.09722 -0.1995 2.3180 -0.6657
737777.10069 -0.1934 2.3017 -0.6704
737777.10417 -0.1870 2.2842 -0.6748
737777.10764 -0.1806 2.2655 -0.6789
737777.11111 -0.1740 2.2456 -0.6827
737777.11458 -0.1673 2.2246 -0.6861
737777.11806 -0.1604 2.2023 -0.6891
737777.12153 -0.1534 2.1789 -0.6919
737777.12500 -0.1463 2.1543 -0.6943
737777.12847 -0.1390 2.1285 -0.6963
737777.13194 -0.1316 2.1015 -0.6980
737777.13542 -0.1241 2.0733 -0.6994
737777.13889 -0.1165 2.0440 -0.7004
737777.14236 -0.1088 2.0135 -0.7010
737777.14583 -0.1010 1.9818 -0.7013
737777.14931 -0.0931 1.9490 -0.7012
737777.15278 -0.0851 1.9150 -0.7007
737777.15625 -0.0770 1.8798 -0.6998
737777.15972 -0.0688 1.8436 -0.6986
737777.16319 -0.0605 1.8062 -0.6971
737777.16667 -0.0521 1.7677 -0.6951
737777.17014 -0.0437 1.7282 -0.6928
737777.17361 -0.0352 1.6875 -0.6901
737777.17708 -0.0267 1.6458 -0.6870
737777.18056 -0.0181 1.6030 -0.6835
737777.18403 -0.0094 1.5592 -0.6797
737777.18750 -0.0007 1.5144 -0.6755
737777.19097 0.0080 1.4686 -0.6709
737777.19444 0.0168 1.4219 -0.6659
737777.19792 0.0256 1.3742 -0.6606
737777.20139 0.0344 1.3256 -0.6549
737777.20486 0.0432 1.2761 -0.6488
737777.20833 0.0520 1.2257 -0.6424
737777.21181 0.0608 1.1745 -0.6356
737777.21528 0.0696 1.1224 -0.6284
737777.21875 0.0784 1.0696 -0.6209
737777.22222 0.0872 1.0160 -0.6131
737777.22569 0.0959 0.9617 -0.6049
737777.22917 0.1046 0.9067 -0.5963
737777.23264 0.1133 0.8511 -0.5874
737777.23611 0.1219 0.7948 -0.5782
737777.23958 0.1304 0.7379 -0.5686
737777.24306 0.1389 0.6805 -0.5587
737777.24653 0.1473 0.6226 -0.5485
737777.25000 0.1556 0.5641 -0.5380
737777.25347 0.1638 0.5053 -0.5272
737777.25694 0.1719 0.4460 -0.5161
737777.26042 0.1800 0.3864 -0.5047
737777.26389 0.1879 0.3264 -0.4930
737777.26736 0.1957 0.2662 -0.4810
737777.27083 0.2034 0.2057 -0.4688
737777.27431 0.2109 0.1450 -0.4563
737777.27778 0.2183 0.0842 -0.4436
737777.28125 0.2256 0.0233 -0.4306
737777.28472 0.2327 -0.0377 -0.4174
737777.28819 0.2397 -0.0987 -0.4039
737777.29167 0.2465 -0.1597 -0.3903
737777.29514 0.2531 -0.2207 -0.3764
737777.29861 0.2596 -0.2815 -0.3624
737777.30208 0.2659 -0.3421 -0.3482
737777.30556 0.2719 -0.4026 -0.3337
737777.30903 0.2779 -0.4628 -0.3192
737777.31250 0.2836 -0.5227 -0.3044
737777.31597 0.2891 -0.5823 -0.2896
737777.31944 0.2944 -0.6415 -0.2746
737777.32292 0.2994 -0.7002 -0.2595
737777.32639 0.3043 -0.7585 -0.2442
737777.32986 0.3090 -0.8163 -0.2289
737777.33333 0.3134 -0.8735 -0.2135
737777.33681 0.3176 -0.9300 -0.1980
737777.34028 0.3216 -0.9860 -0.1825
737777.34375 0.3253 -1.0412 -0.1669
737777.34722 0.3288 -1.0957 -0.1512
737777.35069 0.3320 -1.1494 -0.1356
737777.35417 0.3350 -1.2022 -0.1199
737777.35764 0.3378 -1.2542 -0.1042
737777.36111 0.3403 -1.3053 -0.0885
737777.36458 0.3426 -1.3555 -0.0729
737777.36806 0.3446 -1.4047 -0.0572
737777.37153 0.3464 -1.4528 -0.0416
737777.37500 0.3479 -1.4999 -0.0261
737777.37847 0.3491 -1.5459 -0.0106
737777.38194 0.3501 -1.5907 0.0047
737777.38542 0.3509 -1.6344 0.0200
737777.38889 0.3513 -1.6769 0.0352
737777.39236 0.3516 -1.7182 0.0503
737777.39583 0.3516 -1.7582 0.0653
737777.39931 0.3513 -1.7969 0.0801
737777.40278 0.3508 -1.8343 0.0948
737777.40625 0.3500 -1.8704 0.1094
737777.40972 0.3490 -1.9051 0.1237
737777.41319 0.3477 -1.9383 0.1379
737777.41667 0.3462 -1.9702 0.1520
737777.42014 0.3444 -2.0007 0.1658
737777.42361 0.3424 -2.0297 0.1794
737777.42708 0.3402 -2.0572 0.1928
737777.43056 0.3378 -2.0832 0.2060
737777.43403 0.3351 -2.1077 0.2190
737777.43750 0.3322 -2.1307 0.2317
737777.44097 0.3290 -2.1522 0.2442
737777.44444 0.3257 -2.1721 0.2564
737777.44792 0.3221 -2.1905 0.2684
737777.45139 0.3184 -2.2074 0.2800
737777.45486 0.3144 -2.2227 0.2915
737777.45833 0.3103 -2.2364 0.3026
737777.46181 0.3059 -2.2485 0.3135
737777.46528 0.3014 -2.2591 0.3240
737777.46875 0.2967 -2.2681 0.3343
737777.47222 0.2918 -2.2756 0.3442
737777.47569 0.2867 -2.2815 0.3539
737777.47917 0.2815 -2.2858 0.3632
737777.48264 0.2762 -2.2886 0.3722
737777.48611 0.2707 -2.2899 0.3809
737777.48958 0.2650 -2.2897 0.3893
737777.49306 0.2592 -2.2879 0.3973
737777.49653 0.2533 -2.2847 0.4051
737777.50000 0.2473 -2.2799 0.4124
737777.50347 0.2411 -2.2738 0.4195
737777.50694 0.2349 -2.2661 0.4262
737777.51042 0.2285 -2.2571 0.4326
737777.51389 0.2221 -2.2466 0.4386
737777.51736 0.2156 -2.2348 0.4443
737777.52083 0.2090 -2.2216 0.4497
737777.52431 0.2023 -2.2070 0.4547
737777.52778 0.1956 -2.1912 0.4594
737777.53125 0.1888 -2.1741 0.4638
737777.53472 0.1820 -2.1557 0.4678
737777.53819 0.1751 -2.1362 0.4715
737777.54167 0.1682 -2.1154 0.4748
737777.54514 0.1613 -2.0935 0.4779
737777.54861 0.1544 -2.0705 0.4806
737777.55208 0.1474 -2.0463 0.4830
737777.55556 0.1405 -2.0212 0.4850
737777.55903 0.1335 -1.9950 0.4868
737777.56250 0.1266 -1.9678 0.4882
737777.56597 0.1197 -1.9397 0.4893
737777.56944 0.1128 -1.9107 0.4902
737777.57292 0.1059 -1.8808 0.4907
737777.57639 0.0991 -1.8500 0.4909
737777.57986 0.0923 -1.8185 0.4909
737777.58333 0.0856 -1.7862 0.4905
737777.58681 0.0789 -1.7533 0.4899
737777.59028 0.0723 -1.7196 0.4890
737777.59375 0.0657 -1.6853 0.4879
737777.59722 0.0593 -1.6504 0.4865
737777.60069 0.0529 -1.6150 0.4848
737777.60417 0.0466 -1.5791 0.4829
737777.60764 0.0403 -1.5426 0.4807
737777.61111 0.0342 -1.5058 0.4783
737777.61458 0.0281 -1.4686 0.4757
737777.61806 0.0222 -1.4310 0.4729
737777.62153 0.0163 -1.3931 0.4698
737777.62500 0.0106 -1.3549 0.4666
737777.62847 0.0050 -1.3165 0.4631
737777.63194 -0.0005 -1.2779 0.4595
737777.63542 -0.0059 -1.2391 0.4557
737777.63889 -0.0112 -1.2002 0.4517
737777.64236 -0.0163 -1.1613 0.4475
737777.64583 -0.0214 -1.1222 0.4432
737777.64931 -0.0263 -1.0832 0.4387
737777.65278 -0.0311 -1.0442 0.4340
737777.65625 -0.0357 -1.0052 0.4293
737777.65972 -0.0402 -0.9664 0.4244
737777.66319 -0.0446 -0.9276 0.4193
737777.66667 -0.0489 -0.8890 0.4142
737777.67014 -0.0530 -0.8506 0.4089
737777.67361 -0.0570 -0.8124 0.4035
737777.67708 -0.0609 -0.7744 0.3981
737777.68056 -0.0646 -0.7366 0.3925
737777.68403 -0.0682 -0.6992 0.3869
737777.68750 -0.0717 -0.6621 0.3811
737777.69097 -0.0751 -0.6253 0.3753
737777.69444 -0.0783 -0.5888 0.3695
737777.69792 -0.0814 -0.5528 0.3635
737777.70139 -0.0844 -0.5171 0.3576
737777.70486 -0.0873 -0.4818 0.3515
737777.70833 -0.0900 -0.4470 0.3454
737777.71181 -0.0926 -0.4126 0.3393
737777.71528 -0.0951 -0.3787 0.3332
737777.71875 -0.0975 -0.3452 0.3270
737777.72222 -0.0998 -0.3122 0.3208
737777.72569 -0.1020 -0.2797 0.3145
737777.72917 -0.1041 -0.2477 0.3083
737777.73264 -0.1061 -0.2163 0.3020
737777.73611 -0.1080 -0.1853 0.2958
737777.73958 -0.1098 -0.1549 0.2895
737777.74306 -0.1115 -0.1249 0.2832
737777.74653 -0.1131 -0.0955 0.2769
737777.75000 -0.1147 -0.0667 0.2706
737777.75347 -0.1162 -0.0383 0.2643
737777.75694 -0.1176 -0.0105 0.2580
737777.76042 -0.1189 0.0168 0.2518
737777.76389 -0.1202 0.0436 0.2455
737777.76736 -0.1214 0.0699 0.2392
737777.77083 -0.1226 0.0956 0.2330
737777.77431 -0.1237 0.1209 0.2267
737777.77778 -0.1248 0.1457 0.2205
737777.78125 -0.1258 0.1700 0.2143
737777.78472 -0.1268 0.1938 0.2081
737777.78819 -0.1278 0.2171 0.2019
737777.79167 -0.1287 0.2401 0.1957
737777.79514 -0.1296 0.2625 0.1896
737777.79861 -0.1305 0.2846 0.1834
737777.80208 -0.1314 0.3062 0.1772
737777.80556 -0.1323 0.3275 0.1711
737777.80903 -0.1331 0.3483 0.1650
737777.81250 -0.1340 0.3688 0.1588
737777.81597 -0.1349 0.3890 0.1527
737777.81944 -0.1357 0.4088 0.1466
737777.82292 -0.1366 0.4283 0.1404
737777.82639 -0.1375 0.4475 0.1343
737777.82986 -0.1384 0.4665 0.1282
737777.83333 -0.1393 0.4852 0.1220
737777.83681 -0.1403 0.5036 0.1159
737777.84028 -0.1412 0.5218 0.1097
737777.84375 -0.1422 0.5399 0.1035
737777.84722 -0.1432 0.5577 0.0973
737777.85069 -0.1443 0.5754 0.0911
737777.85417 -0.1454 0.5929 0.0848
737777.85764 -0.1465 0.6103 0.0785
737777.86111 -0.1476 0.6276 0.0722
737777.86458 -0.1488 0.6448 0.0659
737777.86806 -0.1501 0.6619 0.0595
737777.87153 -0.1513 0.6790 0.0530
737777.87500 -0.1526 0.6960 0.0466
737777.87847 -0.1540 0.7130 0.0401
737777.88194 -0.1554 0.7300 0.0335
737777.88542 -0.1568 0.7470 0.0269
737777.88889 -0.1583 0.7640 0.0202
737777.89236 -0.1598 0.7811 0.0135
737777.89583 -0.1614 0.7982 0.0067
737777.89931 -0.1630 0.8153 -0.0001
737777.90278 -0.1647 0.8325 -0.0070
737777.90625 -0.1663 0.8498 -0.0140
737777.90972 -0.1680 0.8672 -0.0210
737777.91319 -0.1698 0.8847 -0.0281
737777.91667 -0.1716 0.9023 -0.0353
737777.92014 -0.1734 0.9200 -0.0426
737777.92361 -0.1752 0.9378 -0.0499
737777.92708 -0.1771 0.9557 -0.0573
737777.93056 -0.1790 0.9738 -0.0648
737777.93403 -0.1809 0.9920 -0.0723
737777.93750 -0.1828 1.0103 -0.0800
737777.94097 -0.1847 1.0287 -0.0877
737777.94444 -0.1866 1.0472 -0.0955
737777.94792 -0.1886 1.0659 -0.1033
737777.95139 -0.1905 1.0847 -0.1113
737777.95486 -0.1924 1.1035 -0.1193
737777.95833 -0.1944 1.1225 -0.1274
737777.96181 -0.1963 1.1416 -0.1356
737777.96528 -0.1981 1.1608 -0.1438
737777.96875 -0.2000 1.1800 -0.1521
737777.97222 -0.2018 1.1993 -0.1605
737777.97569 -0.2036 1.2186 -0.1690
737777.97917 -0.2054 1.2380 -0.1775
737777.98264 -0.2071 1.2574 -0.1860
737777.98611 -0.2088 1.2768 -0.1947
737777.98958 -0.2104 1.2961 -0.2034
737777.99306 -0.2119 1.3155 -0.2121
737777.99653 -0.2134 1.3347 -0.2209
737778.00000 -0.2148 1.3539 -0.2297
737778.00347 -0.2161 1.3730 -0.2385
737778.00694 -0.2173 1.3920 -0.2474
737778.01042 -0.2185 1.4108 -0.2563
737778.01389 -0.2195 1.4295 -0.2652
737778.01736 -0.2205 1.4479 -0.2742
737778.02083 -0.2213 1.4661 -0.2831
737778.02431 -0.2220 1.4841 -0.2920
737778.02778 -0.2226 1.5018 -0.3010
737778.03125 -0.2231 1.5191 -0.3099
737778.03472 -0.2235 1.5361 -0.3188
737778.03819 -0.2237 1.5528 -0.3277
737778.04167 -0.2238 1.5690 -0.3365
737778.04514 -0.2237 1.5848 -0.3453
737778.04861 -0.2235 1.6001 -0.3540
737778.05208 -0.2231 1.6149 -0.3627
737778.05556 -0.2225 1.6291 -0.3713
737778.05903 -0.2218 1.6428 -0.3799
737778.06250 -0.2210 1.6559 -0.3883
737778.06597 -0.2199 1.6683 -0.3967
737778.06944 -0.2187 1.6801 -0.4049
737778.07292 -0.2173 1.6911 -0.4131
737778.07639 -0.2157 1.7015 -0.4211
737778.07986 -0.2139 1.7110 -0.4290
737778.08333 -0.2119 1.7197 -0.4367
737778.08681 -0.2097 1.7276 -0.4443
737778.09028 -0.2074 1.7346 -0.4517
737778.09375 -0.2048 1.7407 -0.4590
737778.09722 -0.2021 1.7458 -0.4660
737778.10069 -0.1991 1.7500 -0.4729
737778.10417 -0.1959 1.7532 -0.4796
737778.10764 -0.1925 1.7553 -0.4861
737778.11111 -0.1889 1.7564 -0.4924
737778.11458 -0.1852 1.7564 -0.4984
737778.11806 -0.1812 1.7553 -0.5042
737778.12153 -0.1770 1.7530 -0.5097
737778.12500 -0.1726 1.7496 -0.5150
737778.12847 -0.1679 1.7449 -0.5201
737778.13194 -0.1631 1.7391 -0.5248
737778.13542 -0.1581 1.7320 -0.5293
737778.13889 -0.1529 1.7237 -0.5335
737778.14236 -0.1475 1.7141 -0.5374
737778.14583 -0.1419 1.7031 -0.5409
737778.14931 -0.1361 1.6909 -0.5442
737778.15278 -0.1301 1.6774 -0.5471
737778.15625 -0.1239 1.6625 -0.5497
737778.15972 -0.1175 1.6463 -0.5520
737778.16319 -0.1110 1.6287 -0.5540
737778.16667 -0.1043 1.6097 -0.5555
737778.17014 -0.0974 1.5894 -0.5568
737778.17361 -0.0904 1.5677 -0.5576
737778.17708 -0.0832 1.5446 -0.5581
737778.18056 -0.0758 1.5201 -0.5583
737778.18403 -0.0683 1.4943 -0.5580
737778.18750 -0.0607 1.4670 -0.5574
737778.19097 -0.0529 1.4384 -0.5564
737778.19444 -0.0450 1.4085 -0.5550
737778.19792 -0.0370 1.3772 -0.5532
737778.20139 -0.0289 1.3445 -0.5510
737778.20486 -0.0207 1.3105 -0.5484
737778.20833 -0.0124 1.2753 -0.5454
737778.21181 -0.0040 1.2387 -0.5421
737778.21528 0.0045 1.2008 -0.5383
737778.21875 0.0131 1.1617 -0.5341
737778.22222 0.0217 1.1213 -0.5296
737778.22569 0.0303 1.0797 -0.5246
737778.22917 0.0390 1.0370 -0.5193
737778.23264 0.0478 0.9931 -0.5135
737778.23611 0.0565 0.9481 -0.5074
737778.23958 0.0653 0.9019 -0.5008
737778.24306 0.0740 0.8548 -0.4939
737778.24653 0.0828 0.8066 -0.4866
737778.25000 0.0916 0.7574 -0.4789
737778.25347 0.1003 0.7073 -0.4709
737778.25694 0.1090 0.6563 -0.4625
737778.26042 0.1176 0.6045 -0.4537
737778.26389 0.1262 0.5518 -0.4446
737778.26736 0.1347 0.4984 -0.4351
737778.27083 0.1431 0.4443 -0.4253
737778.27431 0.1514 0.3895 -0.4151
737778.27778 0.1597 0.3341 -0.4046
737778.28125 0.1678 0.2781 -0.3938
737778.28472 0.1758 0.2216 -0.3827
737778.28819 0.1837 0.1647 -0.3713
737778.29167 0.1915 0.1073 -0.3596
737778.29514 0.1991 0.0497 -0.3477
737778.29861 0.2065 -0.0083 -0.3354
737778.30208 0.2138 -0.0665 -0.3229
737778.30556 0.2209 -0.1248 -0.3102
737778.30903 0.2278 -0.1832 -0.2972
737778.31250 0.2345 -0.2417 -0.2840
737778.31597 0.2410 -0.3002 -0.2706
737778.31944 0.2473 -0.3586 -0.2570
737778.32292 0.2534 -0.4168 -0.2432
737778.32639 0.2593 -0.4749 -0.2293
737778.32986 0.2649 -0.5327 -0.2152
737778.33333 0.2702 -0.5901 -0.2010
737778.33681 0.2754 -0.6472 -0.1866
737778.34028 0.2802 -0.7038 -0.1721
737778.34375 0.2848 -0.7598 -0.1575
737778.34722 0.2892 -0.8154 -0.1428
737778.35069 0.2932 -0.8702 -0.1281
737778.35417 0.2970 -0.9244 -0.1133
737778.35764 0.3005 -0.9778 -0.0985
737778.36111 0.3037 -1.0304 -0.0836
737778.36458 0.3066 -1.0821 -0.0688
737778.36806 0.3092 -1.1328 -0.0539
737778.37153 0.3115 -1.1826 -0.0391
737778.37500 0.3135 -1.2313 -0.0243
737778.37847 0.3152 -1.2789 -0.0096
737778.38194 0.3166 -1.3254 0.0051
737778.38542 0.3177 -1.3706 0.0197
737778.38889 0.3184 -1.4146 0.0342
737778.39236 0.3189 -1.4572 0.0485
737778.39583 0.3190 -1.4985 0.0628
737778.39931 0.3188 -1.5384 0.0769
737778.40278 0.3183 -1.5768 0.0908
737778.40625 0.3175 -1.6138 0.1046
737778.40972 0.3163 -1.6492 0.1182
737778.41319 0.3149 -1.6830 0.1316
737778.41667 0.3131 -1.7152 0.1448
737778.42014 0.3111 -1.7457 0.1577
737778.42361 0.3087 -1.7746 0.1704
737778.42708 0.3060 -1.8018 0.1829
737778.43056 0.3031 -1.8272 0.1951
737778.43403 0.2998 -1.8508 0.2070
737778.43750 0.2963 -1.8727 0.2186
737778.44097 0.2925 -1.8927 0.2299
737778.44444 0.2883 -1.9109 0.2409
737778.44792 0.2840 -1.9272 0.2516
737778.45139 0.2793 -1.9417 0.2620
737778.45486 0.2744 -1.9543 0.2720
737778.45833 0.2693 -1.9650 0.2817
737778.46181 0.2638 -1.9738 0.2910
737778.46528 0.2582 -1.9807 0.2999
737778.46875 0.2523 -1.9858 0.3085
737778.47222 0.2462 -1.9889 0.3167
737778.47569 0.2399 -1.9901 0.3245
737778.47917 0.2334 -1.9894 0.3319
737778.48264 0.2267 -1.9868 0.3389
737778.48611 0.2198 -1.9824 0.3456
737778.48958 0.2127 -1.9761 0.3518
737778.49306 0.2055 -1.9679 0.3575
737778.49653 0.1981 -1.9579 0.3629
737778.50000 0.1906 -1.9462 0.3679
737778.50347 0.1829 -1.9326 0.3724
737778.50694 0.1751 -1.9173 0.3765
737778.51042 0.1672 -1.9002 0.3802
737778.51389 0.1591 -1.8814 0.3835
737778.51736 0.1510 -1.8610 0.3863
737778.52083 0.1428 -1.8389 0.3888
737778.52431 0.1346 -1.8153 0.3908
737778.52778 0.1262 -1.7900 0.3923
737778.53125 0.1179 -1.7633 0.3935
737778.53472 0.1095 -1.7351 0.3943
737778.53819 0.1010 -1.7054 0.3946
737778.54167 0.0926 -1.6744 0.3945
737778.54514 0.0841 -1.6420 0.3941
737778.54861 0.0757 -1.6083 0.3932
737778.55208 0.0672 -1.5734 0.3920
737778.55556 0.0588 -1.5373 0.3903
737778.55903 0.0505 -1.5001 0.3883
737778.56250 0.0422 -1.4618 0.3859
737778.56597 0.0339 -1.4225 0.3832
737778.56944 0.0258 -1.3822 0.3801
737778.57292 0.0177 -1.3411 0.3766
737778.57639 0.0097 -1.2991 0.3728
737778.57986 0.0018 -1.2563 0.3687
737778.58333 -0.0060 -1.2128 0.3643
737778.58681 -0.0136 -1.1686 0.3595
737778.59028 -0.0211 -1.1238 0.3545
737778.59375 -0.0285 -1.0785 0.3491
737778.59722 -0.0357 -1.0328 0.3435
737778.60069 -0.0428 -0.9866 0.3376
737778.60417 -0.0497 -0.9401 0.3315
737778.60764 -0.0564 -0.8933 0.3251
737778.61111 -0.0629 -0.8464 0.3185
737778.61458 -0.0693 -0.7992 0.3117
737778.61806 -0.0755 -0.7520 0.3047
737778.62153 -0.0814 -0.7048 0.2975
737778.62500 -0.0872 -0.6576 0.2901
737778.62847 -0.0927 -0.6105 0.2825
737778.63194 -0.0980 -0.5635 0.2748
737778.63542 -0.1031 -0.5168 0.2669
737778.63889 -0.1080 -0.4704 0.2590
737778.64236 -0.1126 -0.4244 0.2509
737778.64583 -0.1170 -0.3787 0.2427
737778.64931 -0.1211 -0.3335 0.2344
737778.65278 -0.1250 -0.2888 0.2260
737778.65625 -0.1287 -0.2446 0.2176
737778.65972 -0.1321 -0.2011 0.2091
737778.66319 -0.1353 -0.1583 0.2006
737778.66667 -0.1382 -0.1162 0.1921
737778.67014 -0.1409 -0.0748 0.1835
737778.67361 -0.1433 -0.0343 0.1750
737778.67708 -0.1455 0.0054 0.1665
737778.68056 -0.1474 0.0442 0.1580
737778.68403 -0.1491 0.0820 0.1495
737778.68750 -0.1506 0.1189 0.1411
737778.69097 -0.1518 0.1547 0.1327
737778.69444 -0.1527 0.1895 0.1245
737778.69792 -0.1534 0.2232 0.1163
737778.70139 -0.1539 0.2558 0.1082
737778.70486 -0.1542 0.2872 0.1002
737778.70833 -0.1542 0.3175 0.0923
737778.71181 -0.1540 0.3466 0.0845
737778.71528 -0.1536 0.3745 0.0769
737778.71875 -0.1529 0.4012 0.0694
737778.72222 -0.1521 0.4266 0.0621
737778.72569 -0.1511 0.4508 0.0549
737778.72917 -0.1498 0.4737 0.0479
737778.73264 -0.1484 0.4953 0.0411
737778.73611 -0.1468 0.5156 0.0344
737778.73958 -0.1450 0.5347 0.0279
737778.74306 -0.1431 0.5524 0.0216
737778.74653 -0.1410 0.5689 0.0155
737778.75000 -0.1387 0.5841 0.0096
737778.75347 -0.1363 0.5980 0.0039
737778.75694 -0.1338 0.6107 -0.0016
737778.76042 -0.1311 0.6220 -0.0069
737778.76389 -0.1284 0.6322 -0.0120
737778.76736 -0.1255 0.6411 -0.0168
737778.77083 -0.1225 0.6488 -0.0215
737778.77431 -0.1194 0.6553 -0.0259
737778.77778 -0.1162 0.6606 -0.0301
737778.78125 -0.1130 0.6648 -0.0341
737778.78472 -0.1097 0.6678 -0.0379
737778.78819 -0.1063 0.6698 -0.0415
737778.79167 -0.1029 0.6707 -0.0448
737778.79514 -0.0995 0.6705 -0.0480
737778.79861 -0.0960 0.6694 -0.0509
737778.80208 -0.0925 0.6673 -0.0537
737778.80556 -0.0890 0.6642 -0.0562
737778.80903 -0.0856 0.6603 -0.0585
737778.81250 -0.0821 0.6555 -0.0606
737778.81597 -0.0786 0.6499 -0.0626
737778.81944 -0.0752 0.6435 -0.0643
737778.82292 -0.0718 0.6364 -0.0659
737778.82639 -0.0685 0.6286 -0.0673
737778.82986 -0.0652 0.6201 -0.0686
737778.83333 -0.0619 0.6111 -0.0696
737778.83681 -0.0588 0.6015 -0.0706
737778.84028 -0.0557 0.5914 -0.0713
737778.84375 -0.0527 0.5809 -0.0720
737778.84722 -0.0498 0.5700 -0.0725
737778.85069 -0.0470 0.5587 -0.0729
737778.85417 -0.0443 0.5471 -0.0731
737778.85764 -0.0417 0.5352 -0.0733
737778.86111 -0.0393 0.5232 -0.0734
737778.86458 -0.0370 0.5110 -0.0734
737778.86806 -0.0348 0.4986 -0.0732
737778.87153 -0.0327 0.4863 -0.0731
737778.87500 -0.0308 0.4739 -0.0728
737778.87847 -0.0290 0.4615 -0.0726
737778.88194 -0.0274 0.4493 -0.0722
737778.88542 -0.0260 0.4371 -0.0719
737778.88889 -0.0247 0.4252 -0.0715
737778.89236 -0.0235 0.4135 -0.0711
737778.89583 -0.0226 0.4020 -0.0707
737778.89931 -0.0217 0.3909 -0.0703
737778.90278 -0.0211 0.3801 -0.0699
737778.90625 -0.0206 0.3697 -0.0696
737778.90972 -0.0203 0.3598 -0.0693
737778.91319 -0.0202 0.3503 -0.0690
737778.91667 -0.0203 0.3414 -0.0688
737778.92014 -0.0205 0.3330 -0.0686
737778.92361 -0.0209 0.3251 -0.0686
737778.92708 -0.0214 0.3179 -0.0686
737778.93056 -0.0221 0.3114 -0.0686
737778.93403 -0.0230 0.3055 -0.0688
737778.93750 -0.0241 0.3003 -0.0691
737778.94097 -0.0253 0.2959 -0.0695
737778.94444 -0.0266 0.2922 -0.0701
737778.94792 -0.0282 0.2892 -0.0707
737778.95139 -0.0298 0.2871 -0.0715
737778.95486 -0.0317 0.2858 -0.0724
737778.95833 -0.0336 0.2853 -0.0735
737778.96181 -0.0357 0.2856 -0.0747
737778.96528 -0.0379 0.2867 -0.0761
737778.96875 -0.0403 0.2887 -0.0776
737778.97222 -0.0427 0.2916 -0.0793
737778.97569 -0.0453 0.2953 -0.0812
737778.97917 -0.0480 0.2999 -0.0832
737778.98264 -0.0508 0.3054 -0.0854
737778.98611 -0.0536 0.3117 -0.0878
737778.98958 -0.0566 0.3188 -0.0904
737778.99306 -0.0596 0.3268 -0.0932
737778.99653 -0.0627 0.3356 -0.0961
737779.00000 -0.0659 0.3452 -0.0992
737779.00347 -0.0691 0.3556 -0.1025
737779.00694 -0.0723 0.3668 -0.1060
737779.01042 -0.0756 0.3788 -0.1097
737779.01389 -0.0789 0.3915 -0.1136
737779.01736 -0.0822 0.4049 -0.1176
737779.02083 -0.0855 0.4190 -0.1218
737779.02431 -0.0888 0.4337 -0.1262
737779.02778 -0.0921 0.4491 -0.1307
737779.03125 -0.0954 0.4651 -0.1354
737779.03472 -0.0986 0.4816 -0.1403
737779.03819 -0.1018 0.4987 -0.1453
737779.04167 -0.1049 0.5162 -0.1505
737779.04514 -0.1080 0.5342 -0.1558
737779.04861 -0.1110 0.5526 -0.1613
737779.05208 -0.1139 0.5714 -0.1669
737779.05556 -0.1168 0.5905 -0.1726
737779.05903 -0.1195 0.6098 -0.1784
737779.06250 -0.1221 0.6294 -0.1844
737779.06597 -0.1246 0.6491 -0.1904
737779.06944 -0.1270 0.6690 -0.1965
737779.07292 -0.1292 0.6890 -0.2027
737779.07639 -0.1313 0.7090 -0.2090
737779.07986 -0.1332 0.7289 -0.2154
737779.08333 -0.1350 0.7488 -0.2218
737779.08681 -0.1366 0.7685 -0.2282
737779.09028 -0.1380 0.7881 -0.2346
737779.09375 -0.1393 0.8074 -0.2411
737779.09722 -0.1403 0.8264 -0.2476
737779.10069 -0.1411 0.8450 -0.2540
737779.10417 -0.1418 0.8633 -0.2605
737779.10764 -0.1422 0.8811 -0.2669
737779.11111 -0.1424 0.8984 -0.2733
737779.11458 -0.1424 0.9151 -0.2796
737779.11806 -0.1422 0.9312 -0.2859
737779.12153 -0.1417 0.9466 -0.2920
737779.12500 -0.1410 0.9613 -0.2981
737779.12847 -0.1400 0.9752 -0.3041
737779.13194 -0.1388 0.9883 -0.3099
737779.13542 -0.1374 1.0005 -0.3156
737779.13889 -0.1357 1.0117 -0.3212
737779.14236 -0.1338 1.0220 -0.3266
737779.14583 -0.1316 1.0313 -0.3318
737779.14931 -0.1291 1.0394 -0.3369
737779.15278 -0.1264 1.0465 -0.3417
737779.15625 -0.1235 1.0524 -0.3464
737779.15972 -0.1203 1.0572 -0.3508
737779.16319 -0.1168 1.0606 -0.3550
737779.16667 -0.1131 1.0629 -0.3589
737779.17014 -0.1092 1.0638 -0.3626
737779.17361 -0.1049 1.0633 -0.3660
737779.17708 -0.1005 1.0615 -0.3691
737779.18056 -0.0958 1.0583 -0.3720
737779.18403 -0.0909 1.0537 -0.3745
737779.18750 -0.0857 1.0476 -0.3768
737779.19097 -0.0803 1.0400 -0.3787
737779.19444 -0.0747 1.0310 -0.3803
737779.19792 -0.0689 1.0205 -0.3815
737779.20139 -0.0628 1.0084 -0.3824
737779.20486 -0.0566 0.9948 -0.3829
737779.20833 -0.0502 0.9796 -0.3831
737779.21181 -0.0435 0.9630 -0.3829
737779.21528 -0.0367 0.9447 -0.3824
737779.21875 -0.0297 0.9249 -0.3815
737779.22222 -0.0226 0.9036 -0.3801
737779.22569 -0.0153 0.8807 -0.3784
737779.22917 -0.0078 0.8563 -0.3763
737779.23264 -0.0002 0.8303 -0.3738
737779.23611 0.0075 0.8029 -0.3709
737779.23958 0.0153 0.7739 -0.3676
737779.24306 0.0233 0.7435 -0.3639
737779.24653 0.0313 0.7116 -0.3598
737779.25000 0.0394 0.6783 -0.3552
737779.25347 0.0476 0.6436 -0.3503
737779.25694 0.0558 0.6076 -0.3450
737779.26042 0.0641 0.5701 -0.3393
737779.26389 0.0724 0.5314 -0.3331
737779.26736 0.0808 0.4914 -0.3266
737779.27083 0.0892 0.4502 -0.3197
737779.27431 0.0975 0.4079 -0.3124
737779.27778 0.1059 0.3643 -0.3047
737779.28125 0.1142 0.3197 -0.2966
737779.28472 0.1224 0.2741 -0.2882
737779.28819 0.1307 0.2275 -0.2794
737779.29167 0.1388 0.1800 -0.2702
737779.29514 0.1469 0.1316 -0.2607
737779.29861 0.1549 0.0823 -0.2508
737779.30208 0.1627 0.0324 -0.2406
737779.30556 0.1705 -0.0183 -0.2301
737779.30903 0.1781 -0.0695 -0.2193
737779.31250 0.1856 -0.1213 -0.2082
737779.31597 0.1929 -0.1736 -0.1968
737779.31944 0.2001 -0.2264 -0.1851
737779.32292 0.2070 -0.2794 -0.1732
737779.32639 0.2138 -0.3328 -0.1610
737779.32986 0.2204 -0.3863 -0.1486
737779.33333 0.2267 -0.4399 -0.1359
737779.33681 0.2329 -0.4936 -0.1231
737779.34028 0.2388 -0.5473 -0.1100
737779.34375 0.2444 -0.6009 -0.0968
737779.34722 0.2498 -0.6543 -0.0834
737779.35069 0.2549 -0.7074 -0.0699
737779.35417 0.2597 -0.7602 -0.0562
737779.35764 0.2643 -0.8126 -0.0425
737779.36111 0.2685 -0.8645 -0.0286
737779.36458 0.2725 -0.9158 -0.0147
737779.36806 0.2761 -0.9665 -0.0007
737779.37153 0.2794 -1.0165 0.0133
737779.37500 0.2824 -1.0656 0.0273
737779.37847 0.2850 -1.1139 0.0414
737779.38194 0.2873 -1.1613 0.0554
737779.38542 0.2893 -1.2076 0.0694
737779.38889 0.2909 -1.2528 0.0833
737779.39236 0.2921 -1.2969 0.0972
737779.39583 0.2930 -1.3397 0.1110
737779.39931 0.2936 -1.3812 0.1247
737779.40278 0.2937 -1.4214 0.1382
737779.40625 0.2935 -1.4601 0.1516
737779.40972 0.2929 -1.4973 0.1648
737779.41319 0.2920 -1.5329 0.1779
737779.41667 0.2907 -1.5670 0.1908
737779.42014 0.2890 -1.5993 0.2034
737779.42361 0.2869 -1.6299 0.2158
737779.42708 0.2845 -1.6587 0.2279
737779.43056 0.2817 -1.6857 0.2398
737779.43403 0.2785 -1.7108 0.2514
737779.43750 0.2750 -1.7340 0.2627
737779.44097 0.2711 -1.7552 0.2737
737779.44444 0.2668 -1.7743 0.2843
737779.44792 0.2622 -1.7915 0.2946
737779.45139 0.2573 -1.8065 0.3045
737779.45486 0.2520 -1.8194 0.3141
737779.45833 0.2464 -1.8302 0.3232
737779.46181 0.2405 -1.8388 0.3320
737779.46528 0.2342 -1.8452 0.3403
737779.46875 0.2276 -1.8495 0.3483
737779.47222 0.2207 -1.8514 0.3557
737779.47569 0.2136 -1.8512 0.3627
737779.47917 0.2061 -1.8487 0.3693
737779.48264 0.1984 -1.8440 0.3754
737779.48611 0.1904 -1.8370 0.3810
737779.48958 0.1821 -1.8278 0.3861
737779.49306 0.1736 -1.8163 0.3908
737779.49653 0.1649 -1.8026 0.3949
737779.50000 0.1560 -1.7866 0.3985
737779.50347 0.1468 -1.7685 0.4016
737779.50694 0.1374 -1.7482 0.4042
737779.51042 0.1279 -1.7257 0.4063
737779.51389 0.1182 -1.7011 0.4078
737779.51736 0.1084 -1.6743 0.4088
737779.52083 0.0984 -1.6455 0.4093
737779.52431 0.0883 -1.6147 0.4093
737779.52778 0.0780 -1.5818 0.4087
737779.53125 0.0677 -1.5470 0.4076
737779.53472 0.0573 -1.5102 0.4060
737779.53819 0.0468 -1.4716 0.4038
737779.54167 0.0362 -1.4312 0.4011
737779.54514 0.0257 -1.3890 0.3980
737779.54861 0.0151 -1.3451 0.3943
737779.55208 0.0045 -1.2995 0.3900
737779.55556 -0.0061 -1.2524 0.3853
737779.55903 -0.0167 -1.2037 0.3801
737779.56250 -0.0273 -1.1536 0.3744
737779.56597 -0.0378 -1.1020 0.3683
737779.56944 -0.0482 -1.0492 0.3616
737779.57292 -0.0585 -0.9951 0.3545
737779.57639 -0.0688 -0.9398 0.3470
737779.57986 -0.0789 -0.8835 0.3390
737779.58333 -0.0889 -0.8261 0.3306
737779.58681 -0.0988 -0.7678 0.3218
737779.59028 -0.1085 -0.7086 0.3126
737779.59375 -0.1181 -0.6487 0.3029
737779.59722 -0.1275 -0.5881 0.2930
737779.60069 -0.1366 -0.5268 0.2826
737779.60417 -0.1456 -0.4651 0.2719
737779.60764 -0.1544 -0.4029 0.2609
737779.61111 -0.1629 -0.3404 0.2496
737779.61458 -0.1711 -0.2776 0.2379
737779.61806 -0.1792 -0.2146 0.2260
737779.62153 -0.1869 -0.1516 0.2139
737779.62500 -0.1944 -0.0886 0.2014
737779.62847 -0.2016 -0.0256 0.1888
737779.63194 -0.2085 0.0371 0.1760
737779.63542 -0.2151 0.0996 0.1629
737779.63889 -0.2214 0.1617 0.1497
737779.64236 -0.2273 0.2234 0.1363
737779.64583 -0.2330 0.2845 0.1228
737779.64931 -0.2382 0.3450 0.1092
737779.65278 -0.2432 0.4049 0.0955
737779.65625 -0.2478 0.4639 0.0817
737779.65972 -0.2520 0.5221 0.0679
737779.66319 -0.2559 0.5793 0.0540
737779.66667 -0.2594 0.6356 0.0401
737779.67014 -0.2626 0.6907 0.0262
737779.67361 -0.2654 0.7447 0.0123
737779.67708 -0.2678 0.7974 -0.0015
737779.68056 -0.2698 0.8488 -0.0153
737779.68403 -0.2715 0.8988 -0.0290
737779.68750 -0.2728 0.9474 -0.0426
737779.69097 -0.2737 0.9945 -0.0561
737779.69444 -0.2742 1.0400 -0.0694
737779.69792 -0.2744 1.0839 -0.0826
737779.70139 -0.2742 1.1261 -0.0956
737779.70486 -0.2736 1.1666 -0.1085
737779.70833 -0.2727 1.2052 -0.1211
737779.71181 -0.2714 1.2421 -0.1336
737779.71528 -0.2697 1.2771 -0.1458
737779.71875 -0.2677 1.3102 -0.1577
737779.72222 -0.2653 1.3413 -0.1694
737779.72569 -0.2626 1.3704 -0.1808
737779.72917 -0.2596 1.3976 -0.1919
737779.73264 -0.2562 1.4226 -0.2027
737779.73611 -0.2525 1.4457 -0.2132
737779.73958 -0.2485 1.4666 -0.2233
737779.74306 -0.2442 1.4854 -0.2332
737779.74653 -0.2396 1.5021 -0.2426
737779.75000 -0.2347 1.5167 -0.2517
737779.75347 -0.2295 1.5292 -0.2604
737779.75694 -0.2241 1.5395 -0.2688
737779.76042 -0.2184 1.5477 -0.2767
737779.76389 -0.2124 1.5538 -0.2843
737779.76736 -0.2063 1.5578 -0.2914
737779.77083 -0.1999 1.5596 -0.2981
737779.77431 -0.1933 1.5593 -0.3045
737779.77778 -0.1865 1.5570 -0.3104
737779.78125 -0.1795 1.5526 -0.3158
737779.78472 -0.1724 1.5462 -0.3209
737779.78819 -0.1651 1.5378 -0.3255
737779.79167 -0.1576 1.5274 -0.3297
737779.79514 -0.1501 1.5150 -0.3334
737779.79861 -0.1424 1.5008 -0.3367
737779.80208 -0.1346 1.4847 -0.3396
737779.80556 -0.1267 1.4668 -0.3421
737779.80903 -0.1188 1.4471 -0.3441
737779.81250 -0.1107 1.4256 -0.3457
737779.81597 -0.1027 1.4026 -0.3468
737779.81944 -0.0946 1.3779 -0.3476
737779.82292 -0.0865 1.3516 -0.3479
737779.82639 -0.0784 1.3238 -0.3479
737779.82986 -0.0703 1.2946 -0.3474
737779.83333 -0.0622 1.2640 -0.3465
737779.83681 -0.0542 1.2321 -0.3453
737779.84028 -0.0462 1.1989 -0.3436
737779.84375 -0.0383 1.1646 -0.3416
737779.84722 -0.0304 1.1292 -0.3393
737779.85069 -0.0227 1.0927 -0.3366
737779.85417 -0.0151 1.0553 -0.3335
737779.85764 -0.0075 1.0169 -0.3301
737779.86111 -0.0001 0.9778 -0.3264
737779.86458 0.0071 0.9379 -0.3224
737779.86806 0.0142 0.8974 -0.3181
737779.87153 0.0211 0.8562 -0.3135
737779.87500 0.0279 0.8146 -0.3087
737779.87847 0.0345 0.7726 -0.3036
737779.88194 0.0408 0.7302 -0.2982
737779.88542 0.0470 0.6875 -0.2926
737779.88889 0.0530 0.6447 -0.2869
737779.89236 0.0587 0.6017 -0.2809
737779.89583 0.0642 0.5587 -0.2747
737779.89931 0.0694 0.5158 -0.2684
737779.90278 0.0745 0.4729 -0.2619
737779.90625 0.0792 0.4303 -0.2553
737779.90972 0.0837 0.3880 -0.2486
737779.91319 0.0879 0.3460 -0.2418
737779.91667 0.0919 0.3044 -0.2349
737779.92014 0.0956 0.2633 -0.2279
737779.92361 0.0990 0.2228 -0.2209
737779.92708 0.1021 0.1830 -0.2138
737779.93056 0.1049 0.1438 -0.2067
737779.93403 0.1074 0.1054 -0.1996
737779.93750 0.1097 0.0678 -0.1925
737779.94097 0.1116 0.0311 -0.1855
737779.94444 0.1133 -0.0046 -0.1784
737779.94792 0.1147 -0.0393 -0.1715
737779.95139 0.1158 -0.0730 -0.1646
737779.95486 0.1166 -0.1055 -0.1578
737779.95833 0.1171 -0.1369 -0.1510
737779.96181 0.1173 -0.1671 -0.1444
737779.96528 0.1172 -0.1960 -0.1380
737779.96875 0.1169 -0.2236 -0.1316
737779.97222 0.1162 -0.2499 -0.1254
737779.97569 0.1154 -0.2748 -0.1194
737779.97917 0.1142 -0.2984 -0.1136
737779.98264 0.1128 -0.3204 -0.1079
737779.98611 0.1111 -0.3411 -0.1024
737779.98958 0.1092 -0.3602 -0.0972
737779.99306 0.1070 -0.3779 -0.0921
737779.99653 0.1046 -0.3941 -0.0873
737780.00000 0.1020 -0.4087 -0.0827
737780.00347 0.0992 -0.4218 -0.0784
737780.00694 0.0962 -0.4333 -0.0743
737780.01042 0.0929 -0.4433 -0.0705
737780.01389 0.0895 -0.4517 -0.0669
737780.01736 0.0859 -0.4587 -0.0636
737780.02083 0.0821 -0.4640 -0.0606
737780.02431 0.0782 -0.4679 -0.0578
737780.02778 0.0742 -0.4702 -0.0553
737780.03125 0.0700 -0.4710 -0.0532
737780.03472 0.0657 -0.4704 -0.0513
737780.03819 0.0612 -0.4683 -0.0496
737780.04167 0.0567 -0.4648 -0.0483
737780.04514 0.0521 -0.4599 -0.0473
737780.04861 0.0474 -0.4536 -0.0465
737780.05208 0.0427 -0.4460 -0.0460
737780.05556 0.0379 -0.4371 -0.0458
737780.05903 0.0331 -0.4269 -0.0459
737780.06250 0.0282 -0.4155 -0.0463
737780.06597 0.0234 -0.4030 -0.0469
737780.06944 0.0185 -0.3893 -0.0478
737780.07292 0.0137 -0.3746 -0.0490
737780.07639 0.0089 -0.3589 -0.0504
737780.07986 0.0042 -0.3422 -0.0520
737780.08333 -0.0005 -0.3246 -0.0539
737780.08681 -0.0051 -0.3061 -0.0561
737780.09028 -0.0097 -0.2869 -0.0584
737780.09375 -0.0141 -0.2670 -0.0610
737780.09722 -0.0185 -0.2464 -0.0638
737780.10069 -0.0227 -0.2252 -0.0667
737780.10417 -0.0268 -0.2035 -0.0699
737780.10764 -0.0307 -0.1813 -0.0732
737780.11111 -0.0345 -0.1588 -0.0767
737780.11458 -0.0381 -0.1359 -0.0803
737780.11806 -0.0416 -0.1128 -0.0841
737780.12153 -0.0449 -0.0895 -0.0879
737780.12500 -0.0479 -0.0661 -0.0919
737780.12847 -0.0508 -0.0427 -0.0960
737780.13194 -0.0535 -0.0193 -0.1002
737780.13542 -0.0559 0.0040 -0.1044
737780.13889 -0.0581 0.0270 -0.1087
737780.14236 -0.0601 0.0498 -0.1130
737780.14583 -0.0618 0.0723 -0.1174
737780.14931 -0.0633 0.0944 -0.1217
737780.15278 -0.0645 0.1160 -0.1260
737780.15625 -0.0655 0.1371 -0.1304
737780.15972 -0.0661 0.1576 -0.1346
737780.16319 -0.0666 0.1774 -0.1388
737780.16667 -0.0667 0.1964 -0.1430
737780.17014 -0.0666 0.2146 -0.1471
737780.17361 -0.0661 0.2320 -0.1510
737780.17708 -0.0654 0.2484 -0.1549
737780.18056 -0.0644 0.2639 -0.1586
737780.18403 -0.0631 0.2783 -0.1621
737780.18750 -0.0616 0.2916 -0.1655
737780.19097 -0.0597 0.3037 -0.1687
737780.19444 -0.0576 0.3147 -0.1718
737780.19792 -0.0551 0.3243 -0.1746
737780.20139 -0.0524 0.3327 -0.1772
737780.20486 -0.0494 0.3397 -0.1795
737780.20833 -0.0462 0.3454 -0.1817
737780.21181 -0.0426 0.3496 -0.1835
737780.21528 -0.0388 0.3524 -0.1851
737780.21875 -0.0347 0.3536 -0.1864
737780.22222 -0.0304 0.3534 -0.1874
737780.22569 -0.0258 0.3516 -0.1882
737780.22917 -0.0210 0.3482 -0.1885
737780.23264 -0.0159 0.3432 -0.1886
737780.23611 -0.0106 0.3367 -0.1884
737780.23958 -0.0051 0.3285 -0.1877
737780.24306 0.0006 0.3187 -0.1868
737780.24653 0.0066 0.3073 -0.1855
737780.25000 0.0127 0.2942 -0.1838
737780.25347 0.0190 0.2795 -0.1817
737780.25694 0.0255 0.2632 -0.1793
737780.26042 0.0321 0.2452 -0.1765
737780.26389 0.0389 0.2257 -0.1733
737780.26736 0.0458 0.2045 -0.1697
737780.27083 0.0529 0.1818 -0.1657
737780.27431 0.0600 0.1575 -0.1614
737780.27778 0.0673 0.1317 -0.1566
737780.28125 0.0746 0.1044 -0.1515
737780.28472 0.0820 0.0756 -0.1460
737780.28819 0.0895 0.0455 -0.1400
737780.29167 0.0970 0.0139 -0.1337
737780.29514 0.1045 -0.0191 -0.1270
737780.29861 0.1121 -0.0533 -0.1200
737780.30208 0.1196 -0.0888 -0.1125
737780.30556 0.1272 -0.1255 -0.1047
737780.30903 0.1347 -0.1633 -0.0965
737780.31250 0.1421 -0.2023 -0.0880
737780.31597 0.1495 -0.2422 -0.0791
737780.31944 0.1569 -0.2831 -0.0699
737780.32292 0.1641 -0.3250 -0.0603
737780.32639 0.1712 -0.3676 -0.0505
737780.32986 0.1782 -0.4111 -0.0403
737780.33333 0.1851 -0.4552 -0.0298
737780.33681 0.1918 -0.4999 -0.0190
737780.34028 0.1983 -0.5452 -0.0080
737780.34375 0.2047 -0.5909 0.0033
737780.34722 0.2108 -0.6370 0.0148
737780.35069 0.2168 -0.6835 0.0266
737780.35417 0.2225 -0.7301 0.0386
737780.35764 0.2280 -0.7769 0.0508
737780.36111 0.2333 -0.8237 0.0631
737780.36458 0.2383 -0.8705 0.0756
737780.36806 0.2430 -0.9171 0.0883
737780.37153 0.2474 -0.9636 0.1011
737780.37500 0.2516 -1.0097 0.1140
737780.37847 0.2554 -1.0555 0.1270
737780.38194 0.2589 -1.1007 0.1401
737780.38542 0.2620 -1.1454 0.1532
737780.38889 0.2649 -1.1895 0.1664
737780.39236 0.2674 -1.2328 0.1796
737780.39583 0.2695 -1.2752 0.1928
737780.39931 0.2712 -1.3168 0.2059
737780.40278 0.2726 -1.3573 0.2190
737780.40625 0.2736 -1.3968 0.2320
737780.40972 0.2742 -1.4350 0.2450
737780.41319 0.2745 -1.4720 0.2578
737780.41667 0.2743 -1.5077 0.2705
737780.42014 0.2737 -1.5419 0.2830
737780.42361 0.2727 -1.5747 0.2954
737780.42708 0.2713 -1.6058 0.3075
737780.43056 0.2695 -1.6353 0.3195
737780.43403 0.2673 -1.6631 0.3312
737780.43750 0.2647 -1.6891 0.3427
737780.44097 0.2616 -1.7132 0.3538
737780.44444 0.2582 -1.7354 0.3647
737780.44792 0.2543 -1.7556 0.3753
737780.45139 0.2500 -1.7737 0.3855
737780.45486 0.2453 -1.7898 0.3954
737780.45833 0.2402 -1.8037 0.4049
737780.46181 0.2347 -1.8153 0.4140
737780.46528 0.2288 -1.8247 0.4227
737780.46875 0.2225 -1.8319 0.4309
737780.47222 0.2158 -1.8366 0.4387
737780.47569 0.2087 -1.8390 0.4461
737780.47917 0.2013 -1.8390 0.4530
737780.48264 0.1935 -1.8365 0.4594
737780.48611 0.1853 -1.8316 0.4652
737780.48958 0.1768 -1.8242 0.4706
737780.49306 0.1680 -1.8143 0.4754
737780.49653 0.1588 -1.8018 0.4797
737780.50000 0.1493 -1.7869 0.4834
737780.50347 0.1395 -1.7694 0.4866
737780.50694 0.1294 -1.7493 0.4892
737780.51042 0.1191 -1.7268 0.4912
737780.51389 0.1084 -1.7017 0.4926
737780.51736 0.0975 -1.6741 0.4934
737780.52083 0.0864 -1.6440 0.4936
737780.52431 0.0750 -1.6114 0.4932
737780.52778 0.0635 -1.5763 0.4921
737780.53125 0.0517 -1.5388 0.4905
737780.53472 0.0398 -1.4990 0.4882
737780.53819 0.0277 -1.4567 0.4853
737780.54167 0.0155 -1.4122 0.4817
737780.54514 0.0031 -1.3653 0.4775
737780.54861 -0.0094 -1.3162 0.4727
737780.55208 -0.0219 -1.2650 0.4673
737780.55556 -0.0346 -1.2116 0.4613
737780.55903 -0.0473 -1.1561 0.4546
737780.56250 -0.0600 -1.0987 0.4473
737780.56597 -0.0728 -1.0393 0.4394
737780.56944 -0.0856 -0.9780 0.4309
737780.57292 -0.0983 -0.9149 0.4219
737780.57639 -0.1110 -0.8501 0.4122
737780.57986 -0.1237 -0.7837 0.4019
737780.58333 -0.1363 -0.7157 0.3911
737780.58681 -0.1488 -0.6462 0.3797
737780.59028 -0.1612 -0.5753 0.3678
737780.59375 -0.1735 -0.5031 0.3553
737780.59722 -0.1857 -0.4297 0.3424
737780.60069 -0.1976 -0.3552 0.3289
737780.60417 -0.2094 -0.2796 0.3149
737780.60764 -0.2210 -0.2031 0.3005
737780.61111 -0.2324 -0.1258 0.2856
737780.61458 -0.2436 -0.0478 0.2702
737780.61806 -0.2545 0.0308 0.2544
737780.62153 -0.2652 0.1100 0.2383
737780.62500 -0.2755 0.1895 0.2217
737780.62847 -0.2856 0.2694 0.2048
737780.63194 -0.2954 0.3494 0.1875
737780.63542 -0.3048 0.4295 0.1699
737780.63889 -0.3140 0.5097 0.1521
737780.64236 -0.3227 0.5896 0.1339
737780.64583 -0.3311 0.6694 0.1155
737780.64931 -0.3392 0.7487 0.0968
737780.65278 -0.3468 0.8277 0.0779
737780.65625 -0.3540 0.9060 0.0589
737780.65972 -0.3608 0.9837 0.0397
737780.66319 -0.3673 1.0606 0.0203
737780.66667 -0.3732 1.1366 0.0008
737780.67014 -0.3788 1.2116 -0.0187
737780.67361 -0.3839 1.2855 -0.0384
737780.67708 -0.3885 1.3582 -0.0581
737780.68056 -0.3927 1.4296 -0.0777
737780.68403 -0.3964 1.4996 -0.0974
737780.68750 -0.3996 1.5681 -0.1171
737780.69097 -0.4024 1.6350 -0.1367
737780.69444 -0.4046 1.7002 -0.1562
737780.69792 -0.4064 1.7637 -0.1756
737780.70139 -0.4077 1.8253 -0.1948
737780.70486 -0.4086 1.8849 -0.2139
737780.70833 -0.4089 1.9425 -0.2329
737780.71181 -0.4087 1.9980 -0.2516
737780.71528 -0.4081 2.0513 -0.2701
737780.71875 -0.4069 2.1023 -0.2883
737780.72222 -0.4053 2.1510 -0.3063
737780.72569 -0.4032 2.1974 -0.3240
737780.72917 -0.4006 2.2412 -0.3414
737780.73264 -0.3975 2.2826 -0.3584
737780.73611 -0.3940 2.3214 -0.3751
737780.73958 -0.3900 2.3575 -0.3913
737780.74306 -0.3856 2.3910 -0.4072
737780.74653 -0.3807 2.4218 -0.4227
737780.75000 -0.3753 2.4498 -0.4377
737780.75347 -0.3695 2.4751 -0.4523
737780.75694 -0.3633 2.4975 -0.4664
737780.76042 -0.3567 2.5171 -0.4800
737780.76389 -0.3497 2.5338 -0.4932
737780.76736 -0.3423 2.5476 -0.5058
737780.77083 -0.3345 2.5586 -0.5178
737780.77431 -0.3263 2.5666 -0.5294
737780.77778 -0.3178 2.5718 -0.5404
737780.78125 -0.3090 2.5740 -0.5508
737780.78472 -0.2998 2.5734 -0.5606
737780.78819 -0.2903 2.5698 -0.5698
737780.79167 -0.2805 2.5634 -0.5785
737780.79514 -0.2704 2.5541 -0.5865
737780.79861 -0.2600 2.5419 -0.5940
737780.80208 -0.2494 2.5270 -0.6008
737780.80556 -0.2386 2.5092 -0.6070
737780.80903 -0.2275 2.4887 -0.6126
737780.81250 -0.2163 2.4655 -0.6175
737780.81597 -0.2048 2.4396 -0.6219
737780.81944 -0.1932 2.4111 -0.6256
737780.82292 -0.1814 2.3801 -0.6286
737780.82639 -0.1695 2.3465 -0.6311
737780.82986 -0.1575 2.3104 -0.6329
737780.83333 -0.1454 2.2720 -0.6340
737780.83681 -0.1332 2.2312 -0.6346
737780.84028 -0.1209 2.1881 -0.6346
737780.84375 -0.1087 2.1429 -0.6339
737780.84722 -0.0963 2.0955 -0.6326
737780.85069 -0.0840 2.0461 -0.6307
737780.85417 -0.0717 1.9947 -0.6283
737780.85764 -0.0594 1.9415 -0.6253
737780.86111 -0.0472 1.8864 -0.6216
737780.86458 -0.0350 1.8296 -0.6175
737780.86806 -0.0229 1.7713 -0.6128
737780.87153 -0.0110 1.7114 -0.6075
737780.87500 0.0009 1.6500 -0.6017
737780.87847 0.0126 1.5874 -0.5955
737780.88194 0.0242 1.5235 -0.5887
737780.88542 0.0356 1.4584 -0.5814
737780.88889 0.0469 1.3923 -0.5737
737780.89236 0.0579 1.3253 -0.5655
737780.89583 0.0687 1.2575 -0.5569
737780.89931 0.0793 1.1889 -0.5479
737780.90278 0.0897 1.1197 -0.5385
737780.90625 0.0998 1.0499 -0.5287
737780.90972 0.1096 0.9798 -0.5185
737780.91319 0.1192 0.9093 -0.5080
737780.91667 0.1284 0.8386 -0.4972
737780.92014 0.1374 0.7678 -0.4861
737780.92361 0.1460 0.6970 -0.4747
737780.92708 0.1543 0.6262 -0.4631
737780.93056 0.1623 0.5557 -0.4512
737780.93403 0.1700 0.4855 -0.4391
737780.93750 0.1773 0.4156 -0.4267
737780.94097 0.1842 0.3463 -0.4143
737780.94444 0.1908 0.2775 -0.4016
737780.94792 0.1970 0.2094 -0.3888
737780.95139 0.2029 0.1421 -0.3759
737780.95486 0.2083 0.0757 -0.3630
737780.95833 0.2134 0.0102 -0.3499
737780.96181 0.2181 -0.0542 -0.3368
737780.96528 0.2224 -0.1176 -0.3237
737780.96875 0.2263 -0.1797 -0.3105
737780.97222 0.2298 -0.2405 -0.2974
737780.97569 0.2329 -0.3000 -0.2843
737780.97917 0.2357 -0.3581 -0.2712
737780.98264 0.2380 -0.4147 -0.2583
737780.98611 0.2400 -0.4697 -0.2454
737780.98958 0.2415 -0.5231 -0.2326
737780.99306 0.2427 -0.5748 -0.2199
737780.99653 0.2435 -0.6247 -0.2074
737781.00000 0.2439 -0.6729 -0.1951
737781.00347 0.2440 -0.7192 -0.1829
737781.00694 0.2437 -0.7637 -0.1709
737781.01042 0.2430 -0.8062 -0.1592
737781.01389 0.2420 -0.8467 -0.1476
737781.01736 0.2406 -0.8853 -0.1363
737781.02083 0.2389 -0.9219 -0.1253
737781.02431 0.2369 -0.9563 -0.1145
737781.02778 0.2346 -0.9888 -0.1040
737781.03125 0.2319 -1.0191 -0.0938
737781.03472 0.2290 -1.0474 -0.0839
737781.03819 0.2258 -1.0735 -0.0743
737781.04167 0.2223 -1.0975 -0.0650
737781.04514 0.2185 -1.1194 -0.0561
737781.04861 0.2145 -1.1392 -0.0475
737781.05208 0.2103 -1.1569 -0.0392
737781.05556 0.2058 -1.1725 -0.0313
737781.05903 0.2011 -1.1861 -0.0237
737781.06250 0.1963 -1.1976 -0.0165
737781.06597 0.1912 -1.2070 -0.0096
737781.06944 0.1860 -1.2144 -0.0032
737781.07292 0.1807 -1.2199 0.0029
737781.07639 0.1752 -1.2234 0.0087
737781.07986 0.1695 -1.2251 0.0141
737781.08333 0.1638 -1.2248 0.0191
737781.08681 0.1580 -1.2228 0.0237
737781.09028 0.1521 -1.2190 0.0280
737781.09375 0.1461 -1.2134 0.0319
737781.09722 0.1401 -1.2062 0.0355
737781.10069 0.1341 -1.1974 0.0387
737781.10417 0.1280 -1.1871 0.0416
737781.10764 0.1220 -1.1752 0.0441
737781.11111 0.1160 -1.1620 0.0463
737781.11458 0.1100 -1.1473 0.0482
737781.11806 0.1040 -1.1314 0.0497
737781.12153 0.0981 -1.1143 0.0509
737781.12500 0.0923 -1.0961 0.0519
737781.12847 0.0866 -1.0768 0.0525
737781.13194 0.0810 -1.0565 0.0529
737781.13542 0.0755 -1.0353 0.0530
737781.13889 0.0701 -1.0133 0.0529
737781.14236 0.0649 -0.9906 0.0525
737781.14583 0.0598 -0.9672 0.0519
737781.14931 0.0549 -0.9432 0.0511
737781.15278 0.0502 -0.9187 0.0501
737781.15625 0.0457 -0.8938 0.0489
737781.15972 0.0414 -0.8686 0.0475
737781.16319 0.0373 -0.8432 0.0460
737781.16667 0.0334 -0.8176 0.0444
737781.17014 0.0298 -0.7919 0.0426
737781.17361 0.0264 -0.7662 0.0407
737781.17708 0.0233 -0.7407 0.0388
737781.18056 0.0204 -0.7153 0.0367
737781.18403 0.0178 -0.6902 0.0346
737781.18750 0.0154 -0.6654 0.0325
737781.19097 0.0134 -0.6410 0.0304
737781.19444 0.0116 -0.6172 0.0282
737781.19792 0.0101 -0.5939 0.0261
737781.20139 0.0089 -0.5713 0.0240
737781.20486 0.0080 -0.5494 0.0219
737781.20833 0.0074 -0.5283 0.0199
737781.21181 0.0071 -0.5081 0.0180
737781.21528 0.0071 -0.4888 0.0162
737781.21875 0.0074 -0.4705 0.0145
737781.22222 0.0080 -0.4533 0.0129
737781.22569 0.0090 -0.4372 0.0115
737781.22917 0.0102 -0.4222 0.0102
737781.23264 0.0117 -0.4085 0.0091
737781.23611 0.0135 -0.3961 0.0083
737781.23958 0.0156 -0.3849 0.0076
737781.24306 0.0179 -0.3752 0.0071
737781.24653 0.0206 -0.3669 0.0069
737781.25000 0.0235 -0.3600 0.0069
737781.25347 0.0267 -0.3546 0.0071
737781.25694 0.0302 -0.3506 0.0077
737781.26042 0.0339 -0.3483 0.0085
737781.26389 0.0379 -0.3475 0.0096
737781.26736 0.0421 -0.3482 0.0110
737781.27083 0.0465 -0.3505 0.0127
737781.27431 0.0512 -0.3545 0.0148
737781.27778 0.0560 -0.3600 0.0171
737781.28125 0.0611 -0.3672 0.0198
737781.28472 0.0663 -0.3760 0.0228
737781.28819 0.0717 -0.3863 0.0262
737781.29167 0.0773 -0.3983 0.0299
737781.29514 0.0830 -0.4118 0.0340
737781.29861 0.0888 -0.4269 0.0384
737781.30208 0.0948 -0.4436 0.0432
737781.30556 0.1009 -0.4617 0.0483
737781.30903 0.1070 -0.4814 0.0538
737781.31250 0.1133 -0.5025 0.0597
737781.31597 0.1196 -0.5250 0.0659
737781.31944 0.1259 -0.5489 0.0724
737781.32292 0.1323 -0.5742 0.0793
737781.32639 0.1387 -0.6007 0.0866
737781.32986 0.1450 -0.6285 0.0942
737781.33333 0.1514 -0.6574 0.1021
737781.33681 0.1577 -0.6875 0.1103
737781.34028 0.1640 -0.7186 0.1189
737781.34375 0.1702 -0.7508 0.1278
737781.34722 0.1764 -0.7839 0.1370
737781.35069 0.1824 -0.8178 0.1465
737781.35417 0.1883 -0.8526 0.1562
737781.35764 0.1941 -0.8880 0.1662
737781.36111 0.1997 -0.9241 0.1765
737781.36458 0.2052 -0.9608 0.1871
737781.36806 0.2105 -0.9980 0.1978
737781.37153 0.2156 -1.0355 0.2088
737781.37500 0.2204 -1.0734 0.2200
737781.37847 0.2251 -1.1115 0.2313
737781.38194 0.2295 -1.1497 0.2428
737781.38542 0.2337 -1.1879 0.2545
737781.38889 0.2376 -1.2262 0.2663
737781.39236 0.2412 -1.2642 0.2783
737781.39583 0.2445 -1.3021 0.2903
737781.39931 0.2475 -1.3396 0.3024
737781.40278 0.2502 -1.3767 0.3145
737781.40625 0.2525 -1.4133 0.3267
737781.40972 0.2545 -1.4493 0.3389
737781.41319 0.2562 -1.4845 0.3511
737781.41667 0.2575 -1.5190 0.3632
737781.42014 0.2584 -1.5526 0.3754
737781.42361 0.2589 -1.5852 0.3874
737781.42708 0.2590 -1.6167 0.3994
737781.43056 0.2588 -1.6470 0.4112
737781.43403 0.2581 -1.6761 0.4229
737781.43750 0.2570 -1.7038 0.4344
737781.44097 0.2555 -1.7301 0.4458
737781.44444 0.2536 -1.7548 0.4569
737781.44792 0.2512 -1.7779 0.4678
737781.45139 0.2484 -1.7994 0.4785
737781.45486 0.2452 -1.8190 0.4889
737781.45833 0.2415 -1.8368 0.4990
737781.46181 0.2374 -1.8527 0.5088
737781.46528 0.2329 -1.8665 0.5182
737781.46875 0.2279 -1.8783 0.5273
737781.47222 0.2225 -1.8880 0.5360
737781.47569 0.2166 -1.8955 0.5443
737781.47917 0.2103 -1.9006 0.5522
737781.48264 0.2036 -1.9035 0.5597
737781.48611 0.1965 -1.9040 0.5666
737781.48958 0.1889 -1.9021 0.5731
737781.49306 0.1810 -1.8977 0.5791
737781.49653 0.1726 -1.8907 0.5846
737781.50000 0.1638 -1.8813 0.5896
737781.50347 0.1546 -1.8692 0.5940
737781.50694 0.1451 -1.8545 0.5978
737781.51042 0.1351 -1.8372 0.6011
737781.51389 0.1248 -1.8172 0.6037
737781.51736 0.1142 -1.7945 0.6058
737781.52083 0.1032 -1.7692 0.6072
737781.52431 0.0919 -1.7411 0.6080
737781.52778 0.0803 -1.7103 0.6081
737781.53125 0.0683 -1.6768 0.6076
737781.53472 0.0561 -1.6406 0.6064
737781.53819 0.0436 -1.6016 0.6046
737781.54167 0.0308 -1.5601 0.6020
737781.54514 0.0178 -1.5158 0.5988
737781.54861 0.0046 -1.4689 0.5949
737781.55208 -0.0088 -1.4194 0.5903
737781.55556 -0.0225 -1.3673 0.5850
737781.55903 -0.0363 -1.3127 0.5790
737781.56250 -0.0502 -1.2555 0.5723
737781.56597 -0.0643 -1.1959 0.5649
737781.56944 -0.0785 -1.1339 0.5568
737781.57292 -0.0928 -1.0696 0.5479
737781.57639 -0.1072 -1.0029 0.5384
737781.57986 -0.1217 -0.9341 0.5282
737781.58333 -0.1362 -0.8630 0.5173
737781.58681 -0.1507 -0.7899 0.5057
737781.59028 -0.1652 -0.7147 0.4935
737781.59375 -0.1797 -0.6377 0.4805
737781.59722 -0.1942 -0.5587 0.4669
737781.60069 -0.2086 -0.4780 0.4527
737781.60417 -0.2229 -0.3956 0.4378
737781.60764 -0.2371 -0.3116 0.4223
737781.61111 -0.2512 -0.2262 0.4062
737781.61458 -0.2651 -0.1393 0.3894
737781.61806 -0.2789 -0.0512 0.3721
737781.62153 -0.2925 0.0382 0.3543
737781.62500 -0.3059 0.1286 0.3358
737781.62847 -0.3191 0.2200 0.3169
737781.63194 -0.3320 0.3122 0.2974
737781.63542 -0.3446 0.4052 0.2774
737781.63889 -0.3570 0.4988 0.2570
737781.64236 -0.3691 0.5929 0.2361
737781.64583 -0.3808 0.6874 0.2148
737781.64931 -0.3923 0.7822 0.1930
737781.65278 -0.4033 0.8771 0.1709
737781.65625 -0.4140 0.9721 0.1484
737781.65972 -0.4243 1.0670 0.1256
737781.66319 -0.4342 1.1616 0.1025
737781.66667 -0.4437 1.2559 0.0791
737781.67014 -0.4528 1.3497 0.0554
737781.67361 -0.4614 1.4429 0.0315
737781.67708 -0.4695 1.5354 0.0074
737781.68056 -0.4772 1.6271 -0.0169
737781.68403 -0.4844 1.7178 -0.0414
737781.68750 -0.4911 1.8074 -0.0660
737781.69097 -0.4973 1.8958 -0.0906
737781.69444 -0.5029 1.9829 -0.1154
737781.69792 -0.5081 2.0685 -0.1402
737781.70139 -0.5127 2.1526 -0.1649
737781.70486 -0.5167 2.2350 -0.1897
737781.70833 -0.5202 2.3156 -0.2144
737781.71181 -0.5232 2.3943 -0.2391
737781.71528 -0.5256 2.4710 -0.2636
737781.71875 -0.5274 2.5456 -0.2880
737781.72222 -0.5286 2.6180 -0.3122
737781.72569 -0.5293 2.6881 -0.3363
737781.72917 -0.5294 2.7557 -0.3601
737781.73264 -0.5289 2.8209 -0.3836
737781.73611 -0.5279 2.8834 -0.4069
737781.73958 -0.5263 2.9433 -0.4299
737781.74306 -0.5241 3.0004 -0.4526
737781.74653 -0.5213 3.0546 -0.4749
737781.75000 -0.5179 3.1060 -0.4968
737781.75347 -0.5140 3.1543 -0.5183
737781.75694 -0.5096 3.1996 -0.5394
737781.76042 -0.5046 3.2418 -0.5600
737781.76389 -0.4990 3.2807 -0.5801
737781.76736 -0.4929 3.3165 -0.5997
737781.77083 -0.4863 3.3490 -0.6188
737781.77431 -0.4791 3.3781 -0.6374
737781.77778 -0.4714 3.4039 -0.6554
737781.78125 -0.4632 3.4262 -0.6728
737781.78472 -0.4546 3.4451 -0.6896
737781.78819 -0.4454 3.4606 -0.7057
737781.79167 -0.4358 3.4726 -0.7212
737781.79514 -0.4257 3.4811 -0.7361
737781.79861 -0.4152 3.4861 -0.7503
737781.80208 -0.4043 3.4876 -0.7637
737781.80556 -0.3929 3.4855 -0.7765
737781.80903 -0.3812 3.4800 -0.7886
737781.81250 -0.3691 3.4710 -0.7999
737781.81597 -0.3566 3.4585 -0.8105
737781.81944 -0.3438 3.4425 -0.8204
737781.82292 -0.3306 3.4230 -0.8295
737781.82639 -0.3172 3.4002 -0.8378
737781.82986 -0.3034 3.3740 -0.8454
737781.83333 -0.2894 3.3445 -0.8521
737781.83681 -0.2751 3.3116 -0.8581
737781.84028 -0.2606 3.2756 -0.8634
737781.84375 -0.2459 3.2363 -0.8678
737781.84722 -0.2310 3.1939 -0.8714
737781.85069 -0.2159 3.1484 -0.8743
737781.85417 -0.2007 3.0999 -0.8764
737781.85764 -0.1854 3.0485 -0.8777
737781.86111 -0.1699 2.9942 -0.8782
737781.86458 -0.1543 2.9371 -0.8779
737781.86806 -0.1387 2.8774 -0.8769
737781.87153 -0.1231 2.8150 -0.8751
737781.87500 -0.1074 2.7500 -0.8726
737781.87847 -0.0917 2.6827 -0.8693
737781.88194 -0.0760 2.6130 -0.8653
737781.88542 -0.0604 2.5410 -0.8606
737781.88889 -0.0448 2.4670 -0.8551
737781.89236 -0.0293 2.3908 -0.8490
737781.89583 -0.0139 2.3128 -0.8421
737781.89931 0.0013 2.2329 -0.8346
737781.90278 0.0165 2.1513 -0.8265
737781.90625 0.0314 2.0681 -0.8177
737781.90972 0.0462 1.9834 -0.8082
737781.91319 0.0608 1.8974 -0.7982
737781.91667 0.0752 1.8101 -0.7876
737781.92014 0.0894 1.7216 -0.7764
737781.92361 0.1033 1.6322 -0.7646
737781.92708 0.1169 1.5418 -0.7524
737781.93056 0.1303 1.4507 -0.7396
737781.93403 0.1434 1.3589 -0.7263
737781.93750 0.1561 1.2666 -0.7126
737781.94097 0.1686 1.1739 -0.6984
737781.94444 0.1806 1.0809 -0.6838
737781.94792 0.1924 0.9877 -0.6688
737781.95139 0.2038 0.8945 -0.6535
737781.95486 0.2147 0.8014 -0.6378
737781.95833 0.2253 0.7085 -0.6217
737781.96181 0.2356 0.6158 -0.6054
737781.96528 0.2453 0.5236 -0.5888
737781.96875 0.2547 0.4319 -0.5719
737781.97222 0.2637 0.3409 -0.5548
737781.97569 0.2722 0.2506 -0.5376
737781.97917 0.2803 0.1613 -0.5201
737781.98264 0.2879 0.0728 -0.5025
737781.98611 0.2951 -0.0145 -0.4847
737781.98958 0.3018 -0.1006 -0.4669
737781.99306 0.3081 -0.1855 -0.4490
737781.99653 0.3139 -0.2690 -0.4310
737782.00000 0.3193 -0.3511 -0.4130
737782.00347 0.3242 -0.4315 -0.3950
737782.00694 0.3286 -0.5104 -0.3770
737782.01042 0.3326 -0.5875 -0.3590
737782.01389 0.3361 -0.6628 -0.3412
737782.01736 0.3391 -0.7362 -0.3234
737782.02083 0.3417 -0.8077 -0.3057
737782.02431 0.3438 -0.8771 -0.2881
737782.02778 0.3455 -0.9445 -0.2707
737782.03125 0.3467 -1.0098 -0.2534
737782.03472 0.3475 -1.0728 -0.2364
737782.03819 0.3479 -1.1336 -0.2195
737782.04167 0.3479 -1.1921 -0.2029
737782.04514 0.3474 -1.2483 -0.1865
737782.04861 0.3465 -1.3021 -0.1704
737782.05208 0.3453 -1.3535 -0.1546
737782.05556 0.3436 -1.4025 -0.1390
737782.05903 0.3416 -1.4491 -0.1238
737782.06250 0.3392 -1.4931 -0.1088
737782.06597 0.3365 -1.5347 -0.0942
737782.06944 0.3334 -1.5737 -0.0800
737782.07292 0.3300 -1.6103 -0.0661
737782.07639 0.3262 -1.6443 -0.0526
737782.07986 0.3222 -1.6759 -0.0394
737782.08333 0.3179 -1.7049 -0.0267
737782.08681 0.3133 -1.7315 -0.0143
737782.09028 0.3085 -1.7556 -0.0023
737782.09375 0.3034 -1.7772 0.0092
737782.09722 0.2981 -1.7964 0.0204
737782.10069 0.2926 -1.8133 0.0311
737782.10417 0.2868 -1.8277 0.0415
737782.10764 0.2810 -1.8399 0.0514
737782.11111 0.2749 -1.8497 0.0609
737782.11458 0.2687 -1.8574 0.0699
737782.11806 0.2624 -1.8628 0.0786
737782.12153 0.2559 -1.8661 0.0868
737782.12500 0.2494 -1.8673 0.0946
737782.12847 0.2428 -1.8665 0.1021
737782.13194 0.2361 -1.8637 0.1091
737782.13542 0.2294 -1.8591 0.1157
737782.13889 0.2227 -1.8526 0.1219
737782.14236 0.2159 -1.8443 0.1277
737782.14583 0.2092 -1.8344 0.1331
737782.14931 0.2024 -1.8228 0.1382
737782.15278 0.1957 -1.8097 0.1429
737782.15625 0.1891 -1.7952 0.1472
737782.15972 0.1825 -1.7793 0.1512
737782.16319 0.1761 -1.7621 0.1549
737782.16667 0.1697 -1.7437 0.1582
737782.17014 0.1634 -1.7242 0.1612
737782.17361 0.1573 -1.7037 0.1640
737782.17708 0.1513 -1.6822 0.1664
737782.18056 0.1455 -1.6599 0.1686
737782.18403 0.1398 -1.6368 0.1705
737782.18750 0.1343 -1.6130 0.1722
737782.19097 0.1290 -1.5887 0.1737
737782.19444 0.1239 -1.5639 0.1749
737782.19792 0.1190 -1.5387 0.1760
737782.20139 0.1144 -1.5132 0.1769
737782.20486 0.1100 -1.4874 0.1776
737782.20833 0.1058 -1.4616 0.1782
737782.21181 0.1019 -1.4357 0.1787
737782.21528 0.0982 -1.4098 0.1791
737782.21875 0.0948 -1.3841 0.1794
737782.22222 0.0917 -1.3587 0.1796
737782.22569 0.0888 -1.3335 0.1797
737782.22917 0.0862 -1.3087 0.1798
737782.23264 0.0840 -1.2844 0.1799
737782.23611 0.0820 -1.2606 0.1800
737782.23958 0.0803 -1.2375 0.1801
737782.24306 0.0789 -1.2150 0.1802
737782.24653 0.0777 -1.1933 0.1804
737782.25000 0.0769 -1.1725 0.1806
737782.25347 0.0764 -1.1525 0.1810
737782.25694 0.0762 -1.1335 0.1814
737782.26042 0.0763 -1.1155 0.1819
737782.26389 0.0766 -1.0986 0.1826
737782.26736 0.0773 -1.0828 0.1834
737782.27083 0.0782 -1.0682 0.1844
737782.27431 0.0794 -1.0549 0.1855
737782.27778 0.0809 -1.0428 0.1868
737782.28125 0.0827 -1.0320 0.1883
737782.28472 0.0847 -1.0225 0.1901
737782.28819 0.0869 -1.0144 0.1920
737782.29167 0.0895 -1.0077 0.1942
737782.29514 0.0922 -1.0024 0.1966
737782.29861 0.0952 -0.9986 0.1993
737782.30208 0.0984 -0.9962 0.2022
737782.30556 0.1018 -0.9953 0.2054
737782.30903 0.1054 -0.9959 0.2089
737782.31250 0.1092 -0.9979 0.2127
737782.31597 0.1131 -1.0014 0.2167
737782.31944 0.1173 -1.0064 0.2210
737782.32292 0.1215 -1.0128 0.2257
737782.32639 0.1259 -1.0207 0.2306
737782.32986 0.1305 -1.0300 0.2358
737782.33333 0.1351 -1.0407 0.2414
737782.33681 0.1398 -1.0528 0.2472
737782.34028 0.1446 -1.0662 0.2533
737782.34375 0.1494 -1.0809 0.2598
737782.34722 0.1543 -1.0969 0.2665
737782.35069 0.1593 -1.1142 0.2735
737782.35417 0.1642 -1.1326 0.2809
737782.35764 0.1691 -1.1522 0.2885
737782.36111 0.1741 -1.1728 0.2964
737782.36458 0.1790 -1.1945 0.3046
737782.36806 0.1838 -1.2172 0.3130
737782.37153 0.1886 -1.2407 0.3217
737782.37500 0.1932 -1.2651 0.3307
737782.37847 0.1978 -1.2903 0.3398
737782.38194 0.2023 -1.3162 0.3493
737782.38542 0.2066 -1.3427 0.3589
737782.38889 0.2108 -1.3697 0.3687
737782.39236 0.2148 -1.3972 0.3788
737782.39583 0.2186 -1.4251 0.3890
737782.39931 0.2222 -1.4534 0.3993
737782.40278 0.2256 -1.4818 0.4099
737782.40625 0.2288 -1.5103 0.4205
737782.40972 0.2318 -1.5389 0.4313
737782.41319 0.2344 -1.5675 0.4421
737782.41667 0.2368 -1.5959 0.4531
737782.42014 0.2390 -1.6241 0.4641
737782.42361 0.2408 -1.6520 0.4751
737782.42708 0.2423 -1.6794 0.4861
737782.43056 0.2435 -1.7063 0.4972
737782.43403 0.2443 -1.7326 0.5082
737782.43750 0.2448 -1.7582 0.5192
737782.44097 0.2449 -1.7830 0.5302
737782.44444 0.2447 -1.8070 0.5410
737782.44792 0.2441 -1.8299 0.5518
737782.45139 0.2431 -1.8517 0.5624
737782.45486 0.2417 -1.8724 0.5729
737782.45833 0.2399 -1.8918 0.5832
737782.46181 0.2377 -1.9098 0.5933
737782.46528 0.2351 -1.9264 0.6032
737782.46875 0.2320 -1.9414 0.6128
737782.47222 0.2286 -1.9548 0.6222
737782.47569 0.2247 -1.9665 0.6313
737782.47917 0.2203 -1.9765 0.6401
737782.48264 0.2155 -1.9845 0.6485
737782.48611 0.2103 -1.9906 0.6566
737782.48958 0.2047 -1.9947 0.6644
737782.49306 0.1986 -1.9967 0.6717
737782.49653 0.1921 -1.9966 0.6786
737782.50000 0.1851 -1.9942 0.6851
737782.50347 0.1777 -1.9895 0.6911
737782.50694 0.1699 -1.9825 0.6967
737782.51042 0.1616 -1.9731 0.7017
737782.51389 0.1530 -1.9612 0.7062
737782.51736 0.1439 -1.9468 0.7102
737782.52083 0.1344 -1.9299 0.7136
737782.52431 0.1245 -1.9104 0.7165
737782.52778 0.1142 -1.8883 0.7188
737782.53125 0.1035 -1.8635 0.7204
737782.53472 0.0924 -1.8360 0.7215
737782.53819 0.0810 -1.8059 0.7219
737782.54167 0.0692 -1.7730 0.7216
737782.54514 0.0571 -1.7374 0.7207
737782.54861 0.0447 -1.6990 0.7191
737782.55208 0.0319 -1.6579 0.7168
737782.55556 0.0189 -1.6140 0.7139
737782.55903 0.0055 -1.5674 0.7102
737782.56250 -0.0081 -1.5181 0.7058
737782.56597 -0.0220 -1.4660 0.7007
737782.56944 -0.0361 -1.4113 0.6949
737782.57292 -0.0505 -1.3538 0.6883
737782.57639 -0.0651 -1.2937 0.6810
737782.57986 -0.0798 -1.2310 0.6730
737782.58333 -0.0947 -1.1658 0.6642
737782.58681 -0.1098 -1.0980 0.6546
737782.59028 -0.1250 -1.0277 0.6443
737782.59375 -0.1403 -0.9549 0.6333
737782.59722 -0.1557 -0.8798 0.6216
737782.60069 -0.1712 -0.8024 0.6091
737782.60417 -0.1868 -0.7227 0.5958
737782.60764 -0.2023 -0.6409 0.5818
737782.61111 -0.2179 -0.5569 0.5672
737782.61458 -0.2335 -0.4709 0.5517
737782.61806 -0.2490 -0.3830 0.5356
737782.62153 -0.2645 -0.2932 0.5188
737782.62500 -0.2799 -0.2016 0.5013
737782.62847 -0.2952 -0.1084 0.4832
737782.63194 -0.3104 -0.0135 0.4643
737782.63542 -0.3255 0.0828 0.4449
737782.63889 -0.3404 0.1804 0.4248
737782.64236 -0.3551 0.2794 0.4041
737782.64583 -0.3696 0.3795 0.3827
737782.64931 -0.3839 0.4806 0.3608
737782.65278 -0.3980 0.5827 0.3384
737782.65625 -0.4117 0.6856 0.3154
737782.65972 -0.4252 0.7892 0.2919
737782.66319 -0.4384 0.8933 0.2679
737782.66667 -0.4513 0.9979 0.2434
737782.67014 -0.4638 1.1028 0.2184
737782.67361 -0.4759 1.2079 0.1931
737782.67708 -0.4877 1.3131 0.1673
737782.68056 -0.4991 1.4182 0.1411
737782.68403 -0.5100 1.5232 0.1146
737782.68750 -0.5205 1.6278 0.0878
737782.69097 -0.5306 1.7319 0.0607
737782.69444 -0.5402 1.8355 0.0333
737782.69792 -0.5493 1.9383 0.0056
737782.70139 -0.5579 2.0403 -0.0222
737782.70486 -0.5660 2.1413 -0.0503
737782.70833 -0.5736 2.2413 -0.0785
737782.71181 -0.5806 2.3399 -0.1068
737782.71528 -0.5871 2.4372 -0.1352
737782.71875 -0.5930 2.5330 -0.1636
737782.72222 -0.5984 2.6272 -0.1921
737782.72569 -0.6032 2.7196 -0.2206
737782.72917 -0.6074 2.8102 -0.2491
737782.73264 -0.6110 2.8988 -0.2775
737782.73611 -0.6140 2.9853 -0.3058
737782.73958 -0.6163 3.0695 -0.3340
737782.74306 -0.6181 3.1514 -0.3620
737782.74653 -0.6193 3.2309 -0.3898
737782.75000 -0.6198 3.3078 -0.4174
737782.75347 -0.6197 3.3820 -0.4448
737782.75694 -0.6190 3.4535 -0.4719
737782.76042 -0.6176 3.5222 -0.4987
737782.76389 -0.6157 3.5878 -0.5251
737782.76736 -0.6131 3.6505 -0.5512
737782.77083 -0.6099 3.7100 -0.5769
737782.77431 -0.6060 3.7663 -0.6021
737782.77778 -0.6016 3.8193 -0.6269
737782.78125 -0.5965 3.8690 -0.6512
737782.78472 -0.5908 3.9152 -0.6750
737782.78819 -0.5845 3.9579 -0.6983
737782.79167 -0.5777 3.9971 -0.7210
737782.79514 -0.5702 4.0326 -0.7432
737782.79861 -0.5622 4.0645 -0.7647
737782.80208 -0.5536 4.0927 -0.7856
737782.80556 -0.5444 4.1171 -0.8058
737782.80903 -0.5347 4.1378 -0.8254
737782.81250 -0.5245 4.1546 -0.8442
737782.81597 -0.5137 4.1676 -0.8624
737782.81944 -0.5025 4.1768 -0.8798
737782.82292 -0.4907 4.1820 -0.8965
737782.82639 -0.4785 4.1834 -0.9124
737782.82986 -0.4658 4.1809 -0.9275
737782.83333 -0.4526 4.1745 -0.9418
737782.83681 -0.4391 4.1643 -0.9553
737782.84028 -0.4251 4.1501 -0.9680
737782.84375 -0.4107 4.1322 -0.9799
737782.84722 -0.3960 4.1104 -0.9909
737782.85069 -0.3809 4.0848 -1.0010
737782.85417 -0.3654 4.0554 -1.0103
737782.85764 -0.3497 4.0223 -1.0188
737782.86111 -0.3336 3.9855 -1.0263
737782.86458 -0.3173 3.9451 -1.0330
737782.86806 -0.3007 3.9011 -1.0387
737782.87153 -0.2839 3.8536 -1.0436
737782.87500 -0.2669 3.8026 -1.0477
737782.87847 -0.2497 3.7482 -1.0508
737782.88194 -0.2323 3.6905 -1.0530
737782.88542 -0.2148 3.6295 -1.0544
737782.88889 -0.1971 3.5654 -1.0549
737782.89236 -0.1794 3.4982 -1.0545
737782.89583 -0.1616 3.4279 -1.0532
737782.89931 -0.1437 3.3548 -1.0511
737782.90278 -0.1258 3.2789 -1.0481
737782.90625 -0.1078 3.2002 -1.0443
737782.90972 -0.0899 3.1190 -1.0397
737782.91319 -0.0720 3.0352 -1.0342
737782.91667 -0.0542 2.9490 -1.0279
737782.92014 -0.0365 2.8606 -1.0208
737782.92361 -0.0188 2.7700 -1.0130
737782.92708 -0.0013 2.6773 -1.0043
737782.93056 0.0161 2.5827 -0.9950
737782.93403 0.0333 2.4863 -0.9848
737782.93750 0.0504 2.3882 -0.9740
737782.94097 0.0672 2.2885 -0.9625
737782.94444 0.0838 2.1874 -0.9503
737782.94792 0.1002 2.0850 -0.9374
737782.95139 0.1163 1.9814 -0.9239
737782.95486 0.1322 1.8767 -0.9098
737782.95833 0.1477 1.7711 -0.8951
737782.96181 0.1629 1.6648 -0.8798
737782.96528 0.1779 1.5577 -0.8640
737782.96875 0.1924 1.4501 -0.8477
737782.97222 0.2066 1.3421 -0.8308
737782.97569 0.2205 1.2339 -0.8135
737782.97917 0.2339 1.1255 -0.7957
737782.98264 0.2470 1.0171 -0.7775
737782.98611 0.2596 0.9087 -0.7589
737782.98958 0.2718 0.8007 -0.7400
737782.99306 0.2836 0.6930 -0.7207
737782.99653 0.2949 0.5857 -0.7010
737783.00000 0.3058 0.4791 -0.6811
737783.00347 0.3163 0.3732 -0.6609
737783.00694 0.3262 0.2682 -0.6405
737783.01042 0.3357 0.1641 -0.6199
737783.01389 0.3447 0.0611 -0.5991
737783.01736 0.3532 -0.0407 -0.5781
737783.02083 0.3612 -0.1412 -0.5570
737783.02431 0.3688 -0.2404 -0.5358
737783.02778 0.3758 -0.3380 -0.5145
737783.03125 0.3823 -0.4341 -0.4931
737783.03472 0.3884 -0.5284 -0.4717
737783.03819 0.3939 -0.6210 -0.4503
737783.04167 0.3989 -0.7117 -0.4290
737783.04514 0.4035 -0.8004 -0.4076
737783.04861 0.4075 -0.8872 -0.3864
737783.05208 0.4111 -0.9718 -0.3652
737783.05556 0.4141 -1.0542 -0.3442
737783.05903 0.4167 -1.1345 -0.3233
737783.06250 0.4188 -1.2123 -0.3025
737783.06597 0.4204 -1.2879 -0.2820
737783.06944 0.4216 -1.3610 -0.2616
737783.07292 0.4223 -1.4316 -0.2415
737783.07639 0.4226 -1.4998 -0.2216
737783.07986 0.4224 -1.5654 -0.2019
737783.08333 0.4218 -1.6284 -0.1825
737783.08681 0.4207 -1.6887 -0.1635
737783.09028 0.4193 -1.7465 -0.1447
737783.09375 0.4174 -1.8015 -0.1262
737783.09722 0.4152 -1.8539 -0.1081
737783.10069 0.4126 -1.9036 -0.0903
737783.10417 0.4096 -1.9506 -0.0729
737783.10764 0.4063 -1.9948 -0.0559
737783.11111 0.4027 -2.0364 -0.0393
737783.11458 0.3987 -2.0753 -0.0230
737783.11806 0.3944 -2.1115 -0.0072
737783.12153 0.3899 -2.1450 0.0083
737783.12500 0.3851 -2.1758 0.0233
737783.12847 0.3800 -2.2041 0.0379
737783.13194 0.3746 -2.2297 0.0521
737783.13542 0.3691 -2.2528 0.0658
737783.13889 0.3633 -2.2733 0.0791
737783.14236 0.3574 -2.2913 0.0920
737783.14583 0.3513 -2.3069 0.1044
737783.14931 0.3450 -2.3201 0.1164
737783.15278 0.3385 -2.3310 0.1280
737783.15625 0.3320 -2.3395 0.1391
737783.15972 0.3253 -2.3458 0.1498
737783.16319 0.3186 -2.3500 0.1601
737783.16667 0.3118 -2.3520 0.1699
737783.17014 0.3049 -2.3520 0.1793
737783.17361 0.2980 -2.3500 0.1883
737783.17708 0.2911 -2.3462 0.1969
737783.18056 0.2841 -2.3405 0.2051
737783.18403 0.2772 -2.3330 0.2129
737783.18750 0.2703 -2.3240 0.2203
737783.19097 0.2635 -2.3133 0.2273
737783.19444 0.2567 -2.3011 0.2340
737783.19792 0.2499 -2.2875 0.2403
737783.20139 0.2433 -2.2726 0.2463
737783.20486 0.2368 -2.2564 0.2519
737783.20833 0.2303 -2.2391 0.2572
737783.21181 0.2241 -2.2207 0.2623
737783.21528 0.2179 -2.2014 0.2670
737783.21875 0.2119 -2.1812 0.2715
737783.22222 0.2061 -2.1601 0.2757
737783.22569 0.2004 -2.1384 0.2796
737783.22917 0.1950 -2.1161 0.2834
737783.23264 0.1897 -2.0932 0.2869
737783.23611 0.1846 -2.0699 0.2902
737783.23958 0.1798 -2.0463 0.2933
737783.24306 0.1752 -2.0224 0.2963
737783.24653 0.1708 -1.9984 0.2991
737783.25000 0.1666 -1.9743 0.3018
737783.25347 0.1627 -1.9501 0.3043
737783.25694 0.1591 -1.9261 0.3068
737783.26042 0.1557 -1.9022 0.3092
737783.26389 0.1526 -1.8786 0.3115
737783.26736 0.1497 -1.8553 0.3138
737783.27083 0.1471 -1.8324 0.3160
737783.27431 0.1448 -1.8100 0.3182
737783.27778 0.1427 -1.7881 0.3204
737783.28125 0.1409 -1.7669 0.3226
737783.28472 0.1394 -1.7463 0.3249
737783.28819 0.1381 -1.7264 0.3272
737783.29167 0.1371 -1.7074 0.3296
737783.29514 0.1364 -1.6891 0.3320
737783.29861 0.1360 -1.6718 0.3345
737783.30208 0.1358 -1.6555 0.3371
737783.30556 0.1358 -1.6401 0.3398
737783.30903 0.1361 -1.6258 0.3427
737783.31250 0.1367 -1.6125 0.3457
737783.31597 0.1375 -1.6004 0.3489
737783.31944 0.1385 -1.5894 0.3522
737783.32292 0.1397 -1.5796 0.3556
737783.32639 0.1412 -1.5709 0.3593
737783.32986 0.1428 -1.5635 0.3631
737783.33333 0.1447 -1.5573 0.3672
737783.33681 0.1467 -1.5523 0.3714
737783.34028 0.1489 -1.5486 0.3759
737783.34375 0.1513 -1.5461 0.3806
737783.34722 0.1538 -1.5448 0.3855
737783.35069 0.1565 -1.5448 0.3906
737783.35417 0.1593 -1.5460 0.3959
737783.35764 0.1622 -1.5485 0.4015
737783.36111 0.1652 -1.5521 0.4073
737783.36458 0.1683 -1.5569 0.4134
737783.36806 0.1714 -1.5628 0.4197
737783.37153 0.1747 -1.5699 0.4262
737783.37500 0.1779 -1.5781 0.4329
737783.37847 0.1812 -1.5873 0.4399
737783.38194 0.1845 -1.5975 0.4471
737783.38542 0.1878 -1.6087 0.4545
737783.38889 0.1911 -1.6208 0.4621
737783.39236 0.1944 -1.6338 0.4700
737783.39583 0.1976 -1.6476 0.4780
737783.39931 0.2007 -1.6621 0.4863
737783.40278 0.2038 -1.6774 0.4947
737783.40625 0.2068 -1.6933 0.5033
737783.40972 0.2096 -1.7097 0.5121
737783.41319 0.2124 -1.7266 0.5210
737783.41667 0.2150 -1.7440 0.5301
737783.42014 0.2174 -1.7617 0.5393
737783.42361 0.2197 -1.7797 0.5486
737783.42708 0.2217 -1.7980 0.5581
737783.43056 0.2236 -1.8163 0.5676
737783.43403 0.2253 -1.8346 0.5772
737783.43750 0.2267 -1.8530 0.5868
737783.44097 0.2279 -1.8711 0.5965
737783.44444 0.2288 -1.8891 0.6062
737783.44792 0.2294 -1.9068 0.6160
737783.45139 0.2298 -1.9241 0.6257
737783.45486 0.2299 -1.9409 0.6354
737783.45833 0.2296 -1.9571 0.6450
737783.46181 0.2291 -1.9727 0.6546
737783.46528 0.2282 -1.9875 0.6641
737783.46875 0.2269 -2.0015 0.6734
737783.47222 0.2253 -2.0146 0.6827
737783.47569 0.2234 -2.0266 0.6918
737783.47917 0.2211 -2.0376 0.7007
737783.48264 0.2184 -2.0473 0.7095
737783.48611 0.2153 -2.0558 0.7180
737783.48958 0.2119 -2.0629 0.7263
737783.49306 0.2080 -2.0686 0.7343
737783.49653 0.2038 -2.0727 0.7421
737783.50000 0.1991 -2.0753 0.7495
737783.50347 0.1941 -2.0761 0.7567
737783.50694 0.1886 -2.0752 0.7635
737783.51042 0.1827 -2.0725 0.7699
737783.51389 0.1764 -2.0678 0.7760
737783.51736 0.1697 -2.0612 0.7816
737783.52083 0.1626 -2.0525 0.7868
737783.52431 0.1551 -2.0417 0.7916
737783.52778 0.1471 -2.0287 0.7959
737783.53125 0.1387 -2.0135 0.7998
737783.53472 0.1300 -1.9960 0.8031
737783.53819 0.1208 -1.9762 0.8059
737783.54167 0.1113 -1.9540 0.8081
737783.54514 0.1013 -1.9294 0.8099
737783.54861 0.0910 -1.9023 0.8110
737783.55208 0.0803 -1.8727 0.8115
737783.55556 0.0692 -1.8406 0.8115
737783.55903 0.0577 -1.8059 0.8108
737783.56250 0.0460 -1.7686 0.8094
737783.56597 0.0338 -1.7287 0.8075
737783.56944 0.0214 -1.6862 0.8048
737783.57292 0.0086 -1.6411 0.8015
737783.57639 -0.0045 -1.5934 0.7975
737783.57986 -0.0179 -1.5430 0.7928
737783.58333 -0.0315 -1.4899 0.7874
737783.58681 -0.0454 -1.4343 0.7813
737783.59028 -0.0596 -1.3760 0.7745
737783.59375 -0.0740 -1.3151 0.7670
737783.59722 -0.0886 -1.2517 0.7587
737783.60069 -0.1034 -1.1857 0.7496
737783.60417 -0.1184 -1.1172 0.7399
737783.60764 -0.1336 -1.0462 0.7294
737783.61111 -0.1489 -0.9727 0.7181
737783.61458 -0.1643 -0.8969 0.7061
737783.61806 -0.1799 -0.8187 0.6934
737783.62153 -0.1955 -0.7382 0.6799
737783.62500 -0.2112 -0.6555 0.6657
737783.62847 -0.2270 -0.5706 0.6507
737783.63194 -0.2428 -0.4836 0.6350
737783.63542 -0.2586 -0.3946 0.6186
737783.63889 -0.2744 -0.3036 0.6015
737783.64236 -0.2902 -0.2107 0.5837
737783.64583 -0.3059 -0.1160 0.5651
737783.64931 -0.3215 -0.0196 0.5459
737783.65278 -0.3371 0.0784 0.5260
737783.65625 -0.3525 0.1779 0.5054
737783.65972 -0.3678 0.2789 0.4842
737783.66319 -0.3829 0.3812 0.4624
737783.66667 -0.3979 0.4848 0.4399
737783.67014 -0.4127 0.5894 0.4168
737783.67361 -0.4272 0.6951 0.3932
737783.67708 -0.4415 0.8016 0.3689
737783.68056 -0.4555 0.9090 0.3442
737783.68403 -0.4693 1.0170 0.3189
737783.68750 -0.4827 1.1255 0.2931
737783.69097 -0.4959 1.2345 0.2668
737783.69444 -0.5086 1.3438 0.2400
737783.69792 -0.5211 1.4533 0.2128
737783.70139 -0.5331 1.5628 0.1852
737783.70486 -0.5448 1.6722 0.1572
737783.70833 -0.5560 1.7814 0.1289
737783.71181 -0.5668 1.8903 0.1002
737783.71528 -0.5772 1.9987 0.0712
737783.71875 -0.5870 2.1066 0.0419
737783.72222 -0.5964 2.2137 0.0124
737783.72569 -0.6054 2.3199 -0.0173
737783.72917 -0.6138 2.4252 -0.0473
737783.73264 -0.6216 2.5293 -0.0774
737783.73611 -0.6290 2.6322 -0.1076
737783.73958 -0.6358 2.7338 -0.1380
737783.74306 -0.6420 2.8338 -0.1684
737783.74653 -0.6477 2.9322 -0.1988
737783.75000 -0.6527 3.0288 -0.2293
737783.75347 -0.6572 3.1236 -0.2597
737783.75694 -0.6611 3.2164 -0.2901
737783.76042 -0.6644 3.3070 -0.3204
737783.76389 -0.6671 3.3955 -0.3506
737783.76736 -0.6691 3.4815 -0.3807
737783.77083 -0.6705 3.5651 -0.4105
737783.77431 -0.6713 3.6462 -0.4402
737783.77778 -0.6715 3.7245 -0.4696
737783.78125 -0.6710 3.8001 -0.4987
737783.78472 -0.6699 3.8728 -0.5276
737783.78819 -0.6682 3.9425 -0.5561
737783.79167 -0.6658 4.0092 -0.5842
737783.79514 -0.6628 4.0727 -0.6120
737783.79861 -0.6591 4.1329 -0.6393
737783.80208 -0.6548 4.1898 -0.6662
737783.80556 -0.6499 4.2433 -0.6925
737783.80903 -0.6444 4.2933 -0.7184
737783.81250 -0.6382 4.3398 -0.7438
737783.81597 -0.6314 4.3827 -0.7686
737783.81944 -0.6241 4.4218 -0.7928
737783.82292 -0.6161 4.4573 -0.8164
737783.82639 -0.6075 4.4890 -0.8393
737783.82986 -0.5984 4.5168 -0.8616
737783.83333 -0.5887 4.5408 -0.8833
737783.83681 -0.5784 4.5609 -0.9042
737783.84028 -0.5676 4.5771 -0.9244
737783.84375 -0.5563 4.5893 -0.9438
737783.84722 -0.5444 4.5975 -0.9625
737783.85069 -0.5320 4.6018 -0.9804
737783.85417 -0.5192 4.6020 -0.9975
737783.85764 -0.5058 4.5982 -1.0138
737783.86111 -0.4920 4.5905 -1.0292
737783.86458 -0.4778 4.5787 -1.0439
737783.86806 -0.4631 4.5629 -1.0576
737783.87153 -0.4481 4.5432 -1.0705
737783.87500 -0.4326 4.5196 -1.0825
737783.87847 -0.4168 4.4920 -1.0936
737783.88194 -0.4006 4.4605 -1.1038
737783.88542 -0.3841 4.4251 -1.1131
737783.88889 -0.3672 4.3860 -1.1215
737783.89236 -0.3501 4.3431 -1.1290
737783.89583 -0.3327 4.2965 -1.1356
737783.89931 -0.3151 4.2462 -1.1412
737783.90278 -0.2972 4.1923 -1.1459
737783.90625 -0.2791 4.1349 -1.1497
737783.90972 -0.2609 4.0740 -1.1525
737783.91319 -0.2425 4.0098 -1.1545
737783.91667 -0.2239 3.9422 -1.1555
737783.92014 -0.2052 3.8715 -1.1556
737783.92361 -0.1865 3.7975 -1.1548
737783.92708 -0.1676 3.7206 -1.1530
737783.93056 -0.1487 3.6407 -1.1504
737783.93403 -0.1298 3.5579 -1.1469
737783.93750 -0.1109 3.4724 -1.1425
737783.94097 -0.0919 3.3842 -1.1373
737783.94444 -0.0731 3.2935 -1.1312
737783.94792 -0.0543 3.2004 -1.1242
737783.95139 -0.0355 3.1049 -1.1164
737783.95486 -0.0169 3.0073 -1.1078
737783.95833 0.0016 2.9075 -1.0984
737783.96181 0.0200 2.8058 -1.0882
737783.96528 0.0382 2.7023 -1.0772
737783.96875 0.0562 2.5970 -1.0655
737783.97222 0.0740 2.4902 -1.0531
737783.97569 0.0916 2.3818 -1.0399
737783.97917 0.1089 2.2722 -1.0261
737783.98264 0.1260 2.1613 -1.0116
737783.98611 0.1428 2.0493 -0.9964
737783.98958 0.1593 1.9364 -0.9806
737783.99306 0.1755 1.8227 -0.9642
737783.99653 0.1914 1.7083 -0.9473
737784.00000 0.2069 1.5933 -0.9297
737784.00347 0.2221 1.4779 -0.9117
737784.00694 0.2368 1.3623 -0.8931
737784.01042 0.2512 1.2464 -0.8741
737784.01389 0.2652 1.1305 -0.8546
737784.01736 0.2788 1.0147 -0.8346
737784.02083 0.2920 0.8991 -0.8143
737784.02431 0.3047 0.7838 -0.7936
737784.02778 0.3170 0.6690 -0.7725
737784.03125 0.3288 0.5548 -0.7511
737784.03472 0.3402 0.4413 -0.7295
737784.03819 0.3511 0.3286 -0.7075
737784.04167 0.3615 0.2168 -0.6853
737784.04514 0.3715 0.1061 -0.6629
737784.04861 0.3809 -0.0034 -0.6403
737784.05208 0.3899 -0.1117 -0.6175
737784.05556 0.3983 -0.2186 -0.5946
737784.05903 0.4063 -0.3240 -0.5716
737784.06250 0.4138 -0.4279 -0.5485
737784.06597 0.4207 -0.5301 -0.5253
737784.06944 0.4272 -0.6306 -0.5021
737784.07292 0.4332 -0.7292 -0.4789
737784.07639 0.4386 -0.8259 -0.4557
737784.07986 0.4436 -0.9206 -0.4326
737784.08333 0.4480 -1.0132 -0.4095
737784.08681 0.4520 -1.1036 -0.3865
737784.09028 0.4555 -1.1918 -0.3636
737784.09375 0.4585 -1.2778 -0.3408
737784.09722 0.4610 -1.3614 -0.3182
737784.10069 0.4631 -1.4426 -0.2957
737784.10417 0.4647 -1.5213 -0.2735
737784.10764 0.4658 -1.5976 -0.2514
737784.11111 0.4665 -1.6713 -0.2296
737784.11458 0.4667 -1.7424 -0.2080
737784.11806 0.4665 -1.8109 -0.1867
737784.12153 0.4659 -1.8768 -0.1657
737784.12500 0.4649 -1.9400 -0.1450
737784.12847 0.4635 -2.0006 -0.1245
737784.13194 0.4617 -2.0584 -0.1044
737784.13542 0.4595 -2.1136 -0.0847
737784.13889 0.4570 -2.1660 -0.0653
737784.14236 0.4541 -2.2157 -0.0462
737784.14583 0.4509 -2.2627 -0.0276
737784.14931 0.4474 -2.3070 -0.0093
737784.15278 0.4435 -2.3486 0.0086
737784.15625 0.4394 -2.3875 0.0261
737784.15972 0.4350 -2.4238 0.0432
737784.16319 0.4303 -2.4574 0.0599
737784.16667 0.4254 -2.4884 0.0762
737784.17014 0.4203 -2.5169 0.0921
737784.17361 0.4149 -2.5428 0.1075
737784.17708 0.4094 -2.5662 0.1225
737784.18056 0.4036 -2.5872 0.1371
737784.18403 0.3977 -2.6057 0.1513
737784.18750 0.3917 -2.6219 0.1650
737784.19097 0.3855 -2.6358 0.1783
737784.19444 0.3792 -2.6475 0.1912
737784.19792 0.3728 -2.6569 0.2036
737784.20139 0.3663 -2.6642 0.2157
737784.20486 0.3598 -2.6695 0.2273
737784.20833 0.3532 -2.6727 0.2385
737784.21181 0.3465 -2.6741 0.2493
737784.21528 0.3399 -2.6735 0.2597
737784.21875 0.3332 -2.6712 0.2698
737784.22222 0.3265 -2.6672 0.2794
737784.22569 0.3199 -2.6615 0.2887
737784.22917 0.3133 -2.6543 0.2976
737784.23264 0.3067 -2.6456 0.3062
737784.23611 0.3002 -2.6356 0.3144
737784.23958 0.2938 -2.6242 0.3223
737784.24306 0.2875 -2.6115 0.3299
737784.24653 0.2812 -2.5978 0.3372
737784.25000 0.2751 -2.5830 0.3441
737784.25347 0.2692 -2.5672 0.3508
737784.25694 0.2633 -2.5505 0.3572
737784.26042 0.2576 -2.5329 0.3634
737784.26389 0.2520 -2.5147 0.3693
737784.26736 0.2467 -2.4958 0.3750
737784.27083 0.2415 -2.4764 0.3805
737784.27431 0.2364 -2.4565 0.3858
737784.27778 0.2316 -2.4362 0.3908
737784.28125 0.2270 -2.4156 0.3958
737784.28472 0.2225 -2.3947 0.4005
737784.28819 0.2183 -2.3737 0.4052
737784.29167 0.2143 -2.3526 0.4096
737784.29514 0.2105 -2.3315 0.4140
737784.29861 0.2069 -2.3105 0.4183
737784.30208 0.2035 -2.2896 0.4225
737784.30556 0.2004 -2.2689 0.4266
737784.30903 0.1975 -2.2484 0.4307
737784.31250 0.1948 -2.2283 0.4348
737784.31597 0.1924 -2.2086 0.4388
737784.31944 0.1901 -2.1893 0.4428
737784.32292 0.1881 -2.1705 0.4468
737784.32639 0.1864 -2.1523 0.4508
737784.32986 0.1848 -2.1347 0.4548
737784.33333 0.1835 -2.1178 0.4589
737784.33681 0.1824 -2.1015 0.4630
737784.34028 0.1815 -2.0860 0.4672
737784.34375 0.1808 -2.0712 0.4714
737784.34722 0.1803 -2.0572 0.4758
737784.35069 0.1800 -2.0441 0.4802
737784.35417 0.1799 -2.0318 0.4847
737784.35764 0.1800 -2.0204 0.4893
737784.36111 0.1802 -2.0099 0.4941
737784.36458 0.1806 -2.0004 0.4989
737784.36806 0.1812 -1.9917 0.5039
737784.37153 0.1819 -1.9840 0.5090
737784.37500 0.1827 -1.9772 0.5143
737784.37847 0.1837 -1.9714 0.5197
737784.38194 0.1847 -1.9665 0.5253
737784.38542 0.1859 -1.9625 0.5310
737784.38889 0.1872 -1.9594 0.5368
737784.39236 0.1886 -1.9573 0.5428
737784.39583 0.1900 -1.9560 0.5490
737784.39931 0.1915 -1.9556 0.5553
737784.40278 0.1930 -1.9560 0.5618
737784.40625 0.1945 -1.9573 0.5684
737784.40972 0.1961 -1.9593 0.5752
737784.41319 0.1977 -1.9620 0.5821
737784.41667 0.1992 -1.9655 0.5891
737784.42014 0.2008 -1.9696 0.5963
737784.42361 0.2023 -1.9744 0.6036
737784.42708 0.2037 -1.9797 0.6111
737784.43056 0.2051 -1.9855 0.6186
737784.43403 0.2064 -1.9918 0.6263
737784.43750 0.2076 -1.9985 0.6340
737784.44097 0.2087 -2.0056 0.6419
737784.44444 0.2097 -2.0130 0.6498
737784.44792 0.2105 -2.0206 0.6578
737784.45139 0.2112 -2.0283 0.6659
737784.45486 0.2117 -2.0362 0.6740
737784.45833 0.2121 -2.0441 0.6821
737784.46181 0.2123 -2.0519 0.6903
737784.46528 0.2122 -2.0597 0.6985
737784.46875 0.2120 -2.0672 0.7066
737784.47222 0.2115 -2.0745 0.7148
737784.47569 0.2108 -2.0815 0.7229
737784.47917 0.2098 -2.0880 0.7309
737784.48264 0.2086 -2.0941 0.7389
737784.48611 0.2071 -2.0996 0.7468
737784.48958 0.2053 -2.1044 0.7546
737784.49306 0.2033 -2.1086 0.7622
737784.49653 0.2009 -2.1119 0.7697
737784.50000 0.1982 -2.1143 0.7771
737784.50347 0.1952 -2.1158 0.7843
737784.50694 0.1919 -2.1163 0.7913
737784.51042 0.1883 -2.1156 0.7981
737784.51389 0.1843 -2.1138 0.8046
737784.51736 0.1800 -2.1107 0.8109
737784.52083 0.1753 -2.1062 0.8169
737784.52431 0.1703 -2.1004 0.8226
737784.52778 0.1649 -2.0930 0.8281
737784.53125 0.1591 -2.0842 0.8332
737784.53472 0.1530 -2.0737 0.8379
737784.53819 0.1465 -2.0615 0.8423
737784.54167 0.1397 -2.0475 0.8463
737784.54514 0.1325 -2.0318 0.8499
737784.54861 0.1249 -2.0142 0.8530
737784.55208 0.1169 -1.9947 0.8558
737784.55556 0.1086 -1.9732 0.8580
737784.55903 0.1000 -1.9496 0.8598
737784.56250 0.0909 -1.9240 0.8612
737784.56597 0.0815 -1.8963 0.8620
737784.56944 0.0718 -1.8664 0.8622
737784.57292 0.0617 -1.8343 0.8620
737784.57639 0.0513 -1.8000 0.8611
737784.57986 0.0405 -1.7634 0.8598
737784.58333 0.0295 -1.7245 0.8578
737784.58681 0.0181 -1.6833 0.8552
737784.59028 0.0064 -1.6398 0.8520
737784.59375 -0.0057 -1.5939 0.8482
737784.59722 -0.0180 -1.5456 0.8438
737784.60069 -0.0305 -1.4950 0.8387
737784.60417 -0.0434 -1.4420 0.8330
737784.60764 -0.0565 -1.3866 0.8266
737784.61111 -0.0698 -1.3288 0.8195
737784.61458 -0.0834 -1.2687 0.8118
737784.61806 -0.0972 -1.2062 0.8034
737784.62153 -0.1112 -1.1414 0.7943
737784.62500 -0.1254 -1.0742 0.7845
737784.62847 -0.1397 -1.0048 0.7740
737784.63194 -0.1543 -0.9331 0.7628
737784.63542 -0.1689 -0.8592 0.7509
737784.63889 -0.1837 -0.7831 0.7383
737784.64236 -0.1986 -0.7049 0.7250
737784.64583 -0.2136 -0.6245 0.7110
737784.64931 -0.2286 -0.5421 0.6963
737784.65278 -0.2437 -0.4577 0.6809
737784.65625 -0.2588 -0.3713 0.6648
737784.65972 -0.2740 -0.2831 0.6480
737784.66319 -0.2892 -0.1931 0.6305
737784.66667 -0.3043 -0.1013 0.6124
737784.67014 -0.3194 -0.0079 0.5936
737784.67361 -0.3344 0.0871 0.5741
737784.67708 -0.3494 0.1837 0.5540
737784.68056 -0.3642 0.2816 0.5333
737784.68403 -0.3790 0.3809 0.5119
737784.68750 -0.3936 0.4815 0.4899
737784.69097 -0.4080 0.5832 0.4674
737784.69444 -0.4223 0.6859 0.4442
737784.69792 -0.4364 0.7896 0.4205
737784.70139 -0.4502 0.8942 0.3962
737784.70486 -0.4638 0.9995 0.3714
737784.70833 -0.4772 1.1055 0.3461
737784.71181 -0.4903 1.2120 0.3203
737784.71528 -0.5031 1.3189 0.2940
737784.71875 -0.5156 1.4262 0.2673
737784.72222 -0.5278 1.5336 0.2401
737784.72569 -0.5396 1.6412 0.2126
737784.72917 -0.5510 1.7486 0.1846
737784.73264 -0.5621 1.8560 0.1563
737784.73611 -0.5728 1.9630 0.1276
737784.73958 -0.5831 2.0697 0.0987
737784.74306 -0.5929 2.1759 0.0694
737784.74653 -0.6023 2.2814 0.0399
737784.75000 -0.6113 2.3862 0.0101
737784.75347 -0.6197 2.4900 -0.0198
737784.75694 -0.6277 2.5929 -0.0499
737784.76042 -0.6352 2.6947 -0.0802
737784.76389 -0.6422 2.7952 -0.1106
737784.76736 -0.6486 2.8944 -0.1411
737784.77083 -0.6545 2.9920 -0.1717
737784.77431 -0.6599 3.0881 -0.2023
737784.77778 -0.6647 3.1825 -0.2329
737784.78125 -0.6690 3.2750 -0.2635
737784.78472 -0.6727 3.3656 -0.2940
737784.78819 -0.6758 3.4541 -0.3244
737784.79167 -0.6783 3.5404 -0.3547
737784.79514 -0.6802 3.6245 -0.3849
737784.79861 -0.6816 3.7062 -0.4149
737784.80208 -0.6823 3.7854 -0.4447
737784.80556 -0.6824 3.8620 -0.4743
737784.80903 -0.6819 3.9360 -0.5036
737784.81250 -0.6809 4.0071 -0.5326
737784.81597 -0.6792 4.0754 -0.5613
737784.81944 -0.6769 4.1407 -0.5896
737784.82292 -0.6739 4.2030 -0.6176
737784.82639 -0.6704 4.2622 -0.6451
737784.82986 -0.6663 4.3181 -0.6722
737784.83333 -0.6615 4.3708 -0.6989
737784.83681 -0.6562 4.4201 -0.7251
737784.84028 -0.6503 4.4660 -0.7507
737784.84375 -0.6438 4.5084 -0.7758
737784.84722 -0.6367 4.5473 -0.8004
737784.85069 -0.6290 4.5826 -0.8243
737784.85417 -0.6207 4.6143 -0.8477
737784.85764 -0.6119 4.6423 -0.8704
737784.86111 -0.6025 4.6665 -0.8925
737784.86458 -0.5926 4.6870 -0.9138
737784.86806 -0.5822 4.7037 -0.9345
737784.87153 -0.5712 4.7166 -0.9545
737784.87500 -0.5598 4.7256 -0.9737
737784.87847 -0.5478 4.7308 -0.9922
737784.88194 -0.5354 4.7321 -1.0099
737784.88542 -0.5225 4.7296 -1.0268
737784.88889 -0.5091 4.7231 -1.0429
737784.89236 -0.4953 4.7128 -1.0582
737784.89583 -0.4811 4.6987 -1.0726
737784.89931 -0.4664 4.6806 -1.0862
737784.90278 -0.4514 4.6588 -1.0990
737784.90625 -0.4360 4.6331 -1.1108
737784.90972 -0.4202 4.6036 -1.1219
737784.91319 -0.4042 4.5704 -1.1320
737784.91667 -0.3877 4.5334 -1.1412
737784.92014 -0.3710 4.4928 -1.1496
737784.92361 -0.3541 4.4485 -1.1570
737784.92708 -0.3368 4.4006 -1.1635
737784.93056 -0.3193 4.3492 -1.1692
737784.93403 -0.3016 4.2943 -1.1739
737784.93750 -0.2837 4.2360 -1.1777
737784.94097 -0.2656 4.1744 -1.1806
737784.94444 -0.2473 4.1095 -1.1826
737784.94792 -0.2290 4.0414 -1.1837
737784.95139 -0.2104 3.9701 -1.1838
737784.95486 -0.1918 3.8958 -1.1831
737784.95833 -0.1732 3.8186 -1.1815
737784.96181 -0.1544 3.7385 -1.1790
737784.96528 -0.1357 3.6556 -1.1757
737784.96875 -0.1169 3.5700 -1.1714
737784.97222 -0.0981 3.4819 -1.1664
737784.97569 -0.0793 3.3913 -1.1604
737784.97917 -0.0606 3.2983 -1.1537
737784.98264 -0.0420 3.2030 -1.1461
737784.98611 -0.0235 3.1056 -1.1377
737784.98958 -0.0050 3.0061 -1.1285
737784.99306 0.0133 2.9046 -1.1185
737784.99653 0.0314 2.8014 -1.1077
737785.00000 0.0494 2.6964 -1.0962
737785.00347 0.0672 2.5899 -1.0840
737785.00694 0.0848 2.4819 -1.0711
737785.01042 0.1022 2.3725 -1.0575
737785.01389 0.1194 2.2619 -1.0432
737785.01736 0.1363 2.1502 -1.0282
737785.02083 0.1529 2.0374 -1.0126
737785.02431 0.1692 1.9239 -0.9965
737785.02778 0.1853 1.8096 -0.9797
737785.03125 0.2010 1.6946 -0.9623
737785.03472 0.2163 1.5792 -0.9444
737785.03819 0.2314 1.4634 -0.9260
737785.04167 0.2461 1.3473 -0.9071
737785.04514 0.2604 1.2312 -0.8877
737785.04861 0.2743 1.1150 -0.8679
737785.05208 0.2878 0.9989 -0.8476
737785.05556 0.3010 0.8830 -0.8270
737785.05903 0.3137 0.7675 -0.8060
737785.06250 0.3260 0.6524 -0.7846
737785.06597 0.3378 0.5379 -0.7629
737785.06944 0.3493 0.4241 -0.7409
737785.07292 0.3602 0.3111 -0.7186
737785.07639 0.3708 0.1990 -0.6961
737785.07986 0.3808 0.0878 -0.6733
737785.08333 0.3904 -0.0222 -0.6503
737785.08681 0.3996 -0.1310 -0.6272
737785.09028 0.4082 -0.2385 -0.6039
737785.09375 0.4164 -0.3446 -0.5805
737785.09722 0.4242 -0.4493 -0.5570
737785.10069 0.4314 -0.5523 -0.5335
737785.10417 0.4382 -0.6537 -0.5098
737785.10764 0.4445 -0.7534 -0.4862
737785.11111 0.4503 -0.8512 -0.4625
737785.11458 0.4557 -0.9472 -0.4388
737785.11806 0.4606 -1.0412 -0.4152
737785.12153 0.4650 -1.1331 -0.3917
737785.12500 0.4689 -1.2230 -0.3682
737785.12847 0.4724 -1.3107 -0.3448
737785.13194 0.4755 -1.3962 -0.3216
737785.13542 0.4781 -1.4795 -0.2985
737785.13889 0.4802 -1.5604 -0.2755
737785.14236 0.4819 -1.6390 -0.2528
737785.14583 0.4832 -1.7152 -0.2302
737785.14931 0.4841 -1.7890 -0.2078
737785.15278 0.4846 -1.8603 -0.1857
737785.15625 0.4846 -1.9291 -0.1638
737785.15972 0.4843 -1.9954 -0.1422
737785.16319 0.4836 -2.0592 -0.1208
737785.16667 0.4825 -2.1205 -0.0998
737785.17014 0.4811 -2.1792 -0.0790
737785.17361 0.4793 -2.2353 -0.0586
737785.17708 0.4771 -2.2889 -0.0384
737785.18056 0.4747 -2.3399 -0.0187
737785.18403 0.4719 -2.3883 0.0008
737785.18750 0.4688 -2.4342 0.0199
737785.19097 0.4655 -2.4775 0.0386
737785.19444 0.4619 -2.5184 0.0570
737785.19792 0.4580 -2.5567 0.0750
737785.20139 0.4538 -2.5925 0.0926
737785.20486 0.4495 -2.6259 0.1099
737785.20833 0.4449 -2.6569 0.1267
737785.21181 0.4401 -2.6855 0.1432
737785.21528 0.4351 -2.7117 0.1592
737785.21875 0.4300 -2.7356 0.1749
737785.22222 0.4246 -2.7572 0.1902
737785.22569 0.4192 -2.7766 0.2051
737785.22917 0.4136 -2.7938 0.2196
737785.23264 0.4079 -2.8089 0.2337
737785.23611 0.4021 -2.8220 0.2474
737785.23958 0.3961 -2.8330 0.2607
737785.24306 0.3902 -2.8420 0.2736
737785.24653 0.3841 -2.8491 0.2862
737785.25000 0.3780 -2.8544 0.2984
737785.25347 0.3719 -2.8579 0.3102
737785.25694 0.3657 -2.8597 0.3216
737785.26042 0.3596 -2.8599 0.3327
737785.26389 0.3534 -2.8585 0.3434
737785.26736 0.3473 -2.8555 0.3539
737785.27083 0.3411 -2.8512 0.3639
737785.27431 0.3351 -2.8454 0.3737
737785.27778 0.3290 -2.8384 0.3831
737785.28125 0.3231 -2.8301 0.3922
737785.28472 0.3172 -2.8207 0.4010
737785.28819 0.3114 -2.8102 0.4096
737785.29167 0.3056 -2.7987 0.4178
737785.29514 0.3000 -2.7863 0.4258
737785.29861 0.2945 -2.7730 0.4336
737785.30208 0.2891 -2.7589 0.4411
737785.30556 0.2838 -2.7441 0.4483
737785.30903 0.2787 -2.7286 0.4554
737785.31250 0.2737 -2.7126 0.4622
737785.31597 0.2688 -2.6961 0.4689
737785.31944 0.2641 -2.6791 0.4754
737785.32292 0.2596 -2.6618 0.4816
737785.32639 0.2552 -2.6441 0.4878
737785.32986 0.2510 -2.6262 0.4938
737785.33333 0.2469 -2.6082 0.4996
737785.33681 0.2430 -2.5900 0.5054
737785.34028 0.2393 -2.5717 0.5110
737785.34375 0.2358 -2.5535 0.5165
737785.34722 0.2324 -2.5353 0.5219
737785.35069 0.2292 -2.5172 0.5273
737785.35417 0.2262 -2.4993 0.5326
737785.35764 0.2233 -2.4816 0.5378
737785.36111 0.2206 -2.4641 0.5430
737785.36458 0.2181 -2.4469 0.5481
737785.36806 0.2158 -2.4300 0.5532
737785.37153 0.2136 -2.4135 0.5584
737785.37500 0.2116 -2.3975 0.5635
737785.37847 0.2098 -2.3818 0.5686
737785.38194 0.2081 -2.3666 0.5737
737785.38542 0.2065 -2.3519 0.5788
737785.38889 0.2051 -2.3378 0.5840
737785.39236 0.2039 -2.3241 0.5892
737785.39583 0.2027 -2.3110 0.5944
737785.39931 0.2017 -2.2985 0.5996
737785.40278 0.2008 -2.2865 0.6050
737785.40625 0.2000 -2.2752 0.6103
737785.40972 0.1993 -2.2644 0.6157
737785.41319 0.1987 -2.2542 0.6212
737785.41667 0.1982 -2.2446 0.6268
737785.42014 0.1978 -2.2355 0.6324
737785.42361 0.1974 -2.2271 0.6380
737785.42708 0.1970 -2.2192 0.6438
737785.43056 0.1968 -2.2118 0.6496
737785.43403 0.1965 -2.2050 0.6555
737785.43750 0.1963 -2.1987 0.6614
737785.44097 0.1961 -2.1929 0.6674
737785.44444 0.1959 -2.1875 0.6734
737785.44792 0.1956 -2.1826 0.6796
737785.45139 0.1954 -2.1781 0.6857
737785.45486 0.1951 -2.1740 0.6919
737785.45833 0.1948 -2.1702 0.6982
737785.46181 0.1944 -2.1666 0.7045
737785.46528 0.1940 -2.1634 0.7108
737785.46875 0.1935 -2.1603 0.7172
737785.47222 0.1928 -2.1574 0.7235
737785.47569 0.1921 -2.1547 0.7299
737785.47917 0.1913 -2.1520 0.7363
737785.48264 0.1904 -2.1493 0.7427
737785.48611 0.1893 -2.1466 0.7490
737785.48958 0.1881 -2.1438 0.7553
737785.49306 0.1867 -2.1409 0.7616
737785.49653 0.1852 -2.1377 0.7678
737785.50000 0.1834 -2.1343 0.7740
737785.50347 0.1815 -2.1306 0.7801
737785.50694 0.1794 -2.1265 0.7861
737785.51042 0.1771 -2.1219 0.7920
737785.51389 0.1746 -2.1169 0.7978
737785.51736 0.1719 -2.1113 0.8035
737785.52083 0.1689 -2.1050 0.8090
737785.52431 0.1657 -2.0981 0.8143
737785.52778 0.1622 -2.0904 0.8195
737785.53125 0.1585 -2.0819 0.8245
737785.53472 0.1545 -2.0725 0.8293
737785.53819 0.1503 -2.0622 0.8339
737785.54167 0.1458 -2.0509 0.8383
737785.54514 0.1410 -2.0385 0.8424
737785.54861 0.1359 -2.0250 0.8462
737785.55208 0.1305 -2.0103 0.8498
737785.55556 0.1249 -1.9943 0.8530
737785.55903 0.1189 -1.9771 0.8560
737785.56250 0.1127 -1.9585 0.8586
737785.56597 0.1061 -1.9385 0.8609
737785.56944 0.0993 -1.9171 0.8629
737785.57292 0.0922 -1.8941 0.8644
737785.57639 0.0847 -1.8696 0.8656
737785.57986 0.0770 -1.8435 0.8664
737785.58333 0.0689 -1.8157 0.8667
737785.58681 0.0606 -1.7862 0.8667
737785.59028 0.0520 -1.7550 0.8662
737785.59375 0.0431 -1.7220 0.8652
737785.59722 0.0338 -1.6873 0.8637
737785.60069 0.0243 -1.6506 0.8618
737785.60417 0.0146 -1.6122 0.8594
737785.60764 0.0045 -1.5718 0.8564
737785.61111 -0.0058 -1.5295 0.8529
737785.61458 -0.0164 -1.4853 0.8489
737785.61806 -0.0273 -1.4391 0.8444
737785.62153 -0.0383 -1.3910 0.8393
737785.62500 -0.0497 -1.3408 0.8336
737785.62847 -0.0612 -1.2887 0.8274
737785.63194 -0.0730 -1.2347 0.8206
737785.63542 -0.0850 -1.1786 0.8132
737785.63889 -0.0972 -1.1205 0.8052
737785.64236 -0.1096 -1.0605 0.7966
737785.64583 -0.1222 -0.9984 0.7874
737785.64931 -0.1349 -0.9345 0.7776
737785.65278 -0.1478 -0.8686 0.7672
737785.65625 -0.1609 -0.8007 0.7561
737785.65972 -0.1740 -0.7310 0.7445
737785.66319 -0.1873 -0.6594 0.7322
737785.66667 -0.2007 -0.5860 0.7193
737785.67014 -0.2142 -0.5108 0.7057
737785.67361 -0.2277 -0.4338 0.6916
737785.67708 -0.2413 -0.3551 0.6768
737785.68056 -0.2550 -0.2747 0.6614
737785.68403 -0.2687 -0.1927 0.6454
737785.68750 -0.2823 -0.1091 0.6288
737785.69097 -0.2960 -0.0240 0.6116
737785.69444 -0.3097 0.0625 0.5938
737785.69792 -0.3233 0.1505 0.5754
737785.70139 -0.3369 0.2398 0.5564
737785.70486 -0.3504 0.3303 0.5368
737785.70833 -0.3638 0.4220 0.5167
737785.71181 -0.3771 0.5149 0.4960
737785.71528 -0.3903 0.6088 0.4748
737785.71875 -0.4033 0.7036 0.4530
737785.72222 -0.4162 0.7993 0.4308
737785.72569 -0.4289 0.8958 0.4080
737785.72917 -0.4415 0.9930 0.3847
737785.73264 -0.4538 1.0909 0.3610
737785.73611 -0.4659 1.1892 0.3368
737785.73958 -0.4778 1.2880 0.3121
737785.74306 -0.4894 1.3872 0.2870
737785.74653 -0.5007 1.4865 0.2616
737785.75000 -0.5117 1.5860 0.2357
737785.75347 -0.5225 1.6856 0.2095
737785.75694 -0.5329 1.7851 0.1829
737785.76042 -0.5430 1.8844 0.1560
737785.76389 -0.5528 1.9834 0.1287
737785.76736 -0.5621 2.0821 0.1012
737785.77083 -0.5711 2.1803 0.0735
737785.77431 -0.5798 2.2779 0.0455
737785.77778 -0.5880 2.3749 0.0173
737785.78125 -0.5958 2.4710 -0.0111
737785.78472 -0.6031 2.5663 -0.0397
737785.78819 -0.6100 2.6605 -0.0684
737785.79167 -0.6165 2.7536 -0.0973
737785.79514 -0.6225 2.8455 -0.1262
737785.79861 -0.6281 2.9361 -0.1552
737785.80208 -0.6331 3.0253 -0.1842
737785.80556 -0.6377 3.1129 -0.2133
737785.80903 -0.6417 3.1989 -0.2423
737785.81250 -0.6453 3.2832 -0.2713
737785.81597 -0.6483 3.3656 -0.3002
737785.81944 -0.6509 3.4461 -0.3290
737785.82292 -0.6529 3.5246 -0.3578
737785.82639 -0.6543 3.6009 -0.3863
737785.82986 -0.6552 3.6751 -0.4147
737785.83333 -0.6556 3.7469 -0.4429
737785.83681 -0.6554 3.8164 -0.4709
737785.84028 -0.6547 3.8834 -0.4986
737785.84375 -0.6535 3.9478 -0.5261
737785.84722 -0.6517 4.0095 -0.5532
737785.85069 -0.6493 4.0686 -0.5800
737785.85417 -0.6464 4.1248 -0.6065
737785.85764 -0.6429 4.1782 -0.6325
737785.86111 -0.6389 4.2287 -0.6582
737785.86458 -0.6343 4.2761 -0.6834
737785.86806 -0.6292 4.3205 -0.7082
737785.87153 -0.6236 4.3618 -0.7325
737785.87500 -0.6174 4.3999 -0.7563
737785.87847 -0.6107 4.4347 -0.7796
737785.88194 -0.6035 4.4663 -0.8023
737785.88542 -0.5957 4.4946 -0.8245
737785.88889 -0.5875 4.5195 -0.8461
737785.89236 -0.5787 4.5410 -0.8671
737785.89583 -0.5694 4.5591 -0.8874
737785.89931 -0.5597 4.5737 -0.9071
737785.90278 -0.5495 4.5848 -0.9261
737785.90625 -0.5388 4.5924 -0.9445
737785.90972 -0.5277 4.5966 -0.9622
737785.91319 -0.5161 4.5971 -0.9791
737785.91667 -0.5041 4.5942 -0.9953
737785.92014 -0.4916 4.5877 -1.0108
737785.92361 -0.4788 4.5776 -1.0255
737785.92708 -0.4656 4.5640 -1.0395
737785.93056 -0.4520 4.5469 -1.0527
737785.93403 -0.4380 4.5263 -1.0650
737785.93750 -0.4237 4.5022 -1.0766
737785.94097 -0.4090 4.4746 -1.0874
737785.94444 -0.3941 4.4435 -1.0974
737785.94792 -0.3788 4.4090 -1.1065
737785.95139 -0.3632 4.3712 -1.1148
737785.95486 -0.3474 4.3300 -1.1223
737785.95833 -0.3313 4.2855 -1.1289
737785.96181 -0.3150 4.2377 -1.1347
737785.96528 -0.2985 4.1867 -1.1396
737785.96875 -0.2818 4.1325 -1.1437
737785.97222 -0.2649 4.0753 -1.1470
737785.97569 -0.2478 4.0150 -1.1494
737785.97917 -0.2306 3.9517 -1.1509
737785.98264 -0.2132 3.8855 -1.1516
737785.98611 -0.1958 3.8164 -1.1515
737785.98958 -0.1783 3.7446 -1.1506
737785.99306 -0.1606 3.6701 -1.1488
737785.99653 -0.1430 3.5930 -1.1461
737786.00000 -0.1253 3.5133 -1.1427
737786.00347 -0.1076 3.4312 -1.1385
737786.00694 -0.0899 3.3468 -1.1334
737786.01042 -0.0722 3.2600 -1.1276
737786.01389 -0.0545 3.1711 -1.1210
737786.01736 -0.0369 3.0801 -1.1136
737786.02083 -0.0194 2.9871 -1.1054
737786.02431 -0.0020 2.8922 -1.0966
737786.02778 0.0153 2.7956 -1.0869
737786.03125 0.0325 2.6972 -1.0766
737786.03472 0.0495 2.5973 -1.0655
737786.03819 0.0664 2.4959 -1.0538
737786.04167 0.0831 2.3931 -1.0414
737786.04514 0.0997 2.2890 -1.0284
737786.04861 0.1160 2.1838 -1.0147
737786.05208 0.1320 2.0775 -1.0003
737786.05556 0.1479 1.9702 -0.9854
737786.05903 0.1635 1.8622 -0.9699
737786.06250 0.1788 1.7534 -0.9538
737786.06597 0.1939 1.6439 -0.9372
737786.06944 0.2086 1.5340 -0.9201
737786.07292 0.2231 1.4237 -0.9025
737786.07639 0.2372 1.3130 -0.8843
737786.07986 0.2510 1.2022 -0.8658
737786.08333 0.2645 1.0913 -0.8467
737786.08681 0.2777 0.9804 -0.8273
737786.09028 0.2904 0.8697 -0.8075
737786.09375 0.3028 0.7592 -0.7873
737786.09722 0.3149 0.6490 -0.7667
737786.10069 0.3265 0.5392 -0.7458
737786.10417 0.3378 0.4301 -0.7246
737786.10764 0.3486 0.3215 -0.7031
737786.11111 0.3591 0.2137 -0.6814
737786.11458 0.3691 0.1066 -0.6594
737786.11806 0.3788 0.0006 -0.6372
737786.12153 0.3880 -0.1045 -0.6148
737786.12500 0.3968 -0.2085 -0.5922
737786.12847 0.4052 -0.3113 -0.5695
737786.13194 0.4131 -0.4129 -0.5467
737786.13542 0.4207 -0.5131 -0.5237
737786.13889 0.4278 -0.6118 -0.5007
737786.14236 0.4344 -0.7091 -0.4776
737786.14583 0.4407 -0.8048 -0.4545
737786.14931 0.4465 -0.8989 -0.4313
737786.15278 0.4519 -0.9913 -0.4081
737786.15625 0.4568 -1.0819 -0.3850
737786.15972 0.4614 -1.1707 -0.3619
737786.16319 0.4655 -1.2576 -0.3388
737786.16667 0.4692 -1.3426 -0.3158
737786.17014 0.4725 -1.4255 -0.2929
737786.17361 0.4753 -1.5065 -0.2702
737786.17708 0.4778 -1.5854 -0.2475
737786.18056 0.4799 -1.6622 -0.2250
737786.18403 0.4816 -1.7368 -0.2026
737786.18750 0.4829 -1.8092 -0.1805
737786.19097 0.4838 -1.8794 -0.1585
737786.19444 0.4844 -1.9474 -0.1367
737786.19792 0.4846 -2.0132 -0.1152
737786.20139 0.4845 -2.0766 -0.0939
737786.20486 0.4840 -2.1378 -0.0728
737786.20833 0.4831 -2.1966 -0.0520
737786.21181 0.4820 -2.2531 -0.0314
737786.21528 0.4805 -2.3073 -0.0111
737786.21875 0.4787 -2.3592 0.0089
737786.22222 0.4766 -2.4088 0.0285
737786.22569 0.4743 -2.4560 0.0479
737786.22917 0.4717 -2.5009 0.0670
737786.23264 0.4688 -2.5436 0.0857
737786.23611 0.4656 -2.5839 0.1042
737786.23958 0.4622 -2.6220 0.1223
737786.24306 0.4586 -2.6578 0.1400
737786.24653 0.4548 -2.6914 0.1574
737786.25000 0.4507 -2.7227 0.1745
737786.25347 0.4465 -2.7519 0.1912
737786.25694 0.4421 -2.7790 0.2075
737786.26042 0.4375 -2.8039 0.2235
737786.26389 0.4328 -2.8268 0.2392
737786.26736 0.4279 -2.8476 0.2545
737786.27083 0.4229 -2.8665 0.2694
737786.27431 0.4177 -2.8833 0.2840
737786.27778 0.4125 -2.8983 0.2982
737786.28125 0.4071 -2.9113 0.3121
737786.28472 0.4017 -2.9226 0.3256
737786.28819 0.3962 -2.9321 0.3388
737786.29167 0.3906 -2.9398 0.3516
737786.29514 0.3850 -2.9459 0.3641
737786.29861 0.3793 -2.9504 0.3762
737786.30208 0.3736 -2.9533 0.3880
737786.30556 0.3679 -2.9547 0.3995
737786.30903 0.3621 -2.9546 0.4107
737786.31250 0.3564 -2.9532 0.4215
737786.31597 0.3507 -2.9504 0.4321
737786.31944 0.3450 -2.9463 0.4423
737786.32292 0.3393 -2.9410 0.4523
737786.32639 0.3336 -2.9346 0.4619
737786.32986 0.3280 -2.9270 0.4713
737786.33333 0.3224 -2.9184 0.4804
737786.33681 0.3169 -2.9089 0.4893
737786.34028 0.3115 -2.8984 0.4979
737786.34375 0.3061 -2.8870 0.5062
737786.34722 0.3009 -2.8748 0.5143
737786.35069 0.2956 -2.8619 0.5222
737786.35417 0.2905 -2.8482 0.5298
737786.35764 0.2855 -2.8340 0.5373
737786.36111 0.2806 -2.8191 0.5445
737786.36458 0.2758 -2.8037 0.5516
737786.36806 0.2711 -2.7878 0.5584
737786.37153 0.2665 -2.7716 0.5651
737786.37500 0.2620 -2.7549 0.5716
737786.37847 0.2576 -2.7379 0.5780
737786.38194 0.2533 -2.7206 0.5842
737786.38542 0.2492 -2.7031 0.5903
737786.38889 0.2452 -2.6854 0.5962
737786.39236 0.2413 -2.6675 0.6020
737786.39583 0.2375 -2.6496 0.6077
737786.39931 0.2338 -2.6315 0.6133
737786.40278 0.2303 -2.6135 0.6188
737786.40625 0.2269 -2.5954 0.6242
737786.40972 0.2235 -2.5774 0.6295
737786.41319 0.2203 -2.5594 0.6348
737786.41667 0.2173 -2.5415 0.6399
737786.42014 0.2143 -2.5237 0.6450
737786.42361 0.2114 -2.5061 0.6501
737786.42708 0.2086 -2.4886 0.6551
737786.43056 0.2059 -2.4713 0.6600
737786.43403 0.2033 -2.4543 0.6649
737786.43750 0.2008 -2.4374 0.6698
737786.44097 0.1984 -2.4207 0.6746
737786.44444 0.1960 -2.4043 0.6794
737786.44792 0.1937 -2.3881 0.6841
737786.45139 0.1915 -2.3721 0.6888
737786.45486 0.1893 -2.3564 0.6935
737786.45833 0.1872 -2.3409 0.6982
737786.46181 0.1851 -2.3257 0.7029
737786.46528 0.1831 -2.3107 0.7075
737786.46875 0.1811 -2.2959 0.7121
737786.47222 0.1791 -2.2814 0.7167
737786.47569 0.1771 -2.2670 0.7212
737786.47917 0.1751 -2.2529 0.7258
737786.48264 0.1732 -2.2389 0.7303
737786.48611 0.1712 -2.2251 0.7348
737786.48958 0.1692 -2.2114 0.7392
737786.49306 0.1671 -2.1978 0.7436
737786.49653 0.1650 -2.1843 0.7480
737786.50000 0.1629 -2.1708 0.7523
737786.50347 0.1608 -2.1574 0.7566
737786.50694 0.1585 -2.1440 0.7609
737786.51042 0.1562 -2.1306 0.7650
737786.51389 0.1538 -2.1171 0.7691
737786.51736 0.1514 -2.1035 0.7732
737786.52083 0.1488 -2.0898 0.7771
737786.52431 0.1461 -2.0759 0.7810
737786.52778 0.1434 -2.0618 0.7848
737786.53125 0.1405 -2.0474 0.7885
737786.53472 0.1374 -2.0328 0.7920
737786.53819 0.1343 -2.0178 0.7955
737786.54167 0.1310 -2.0025 0.7988
737786.54514 0.1275 -1.9867 0.8020
737786.54861 0.1239 -1.9705 0.8050
737786.55208 0.1202 -1.9538 0.8079
737786.55556 0.1162 -1.9365 0.8106
737786.55903 0.1121 -1.9187 0.8131
737786.56250 0.1078 -1.9002 0.8155
737786.56597 0.1034 -1.8810 0.8176
737786.56944 0.0987 -1.8611 0.8196
737786.57292 0.0939 -1.8405 0.8213
737786.57639 0.0888 -1.8190 0.8228
737786.57986 0.0835 -1.7966 0.8240
737786.58333 0.0781 -1.7734 0.8250
737786.58681 0.0724 -1.7492 0.8257
737786.59028 0.0665 -1.7241 0.8261
737786.59375 0.0604 -1.6979 0.8263
737786.59722 0.0541 -1.6707 0.8261
737786.60069 0.0476 -1.6423 0.8257
737786.60417 0.0408 -1.6129 0.8249
737786.60764 0.0339 -1.5822 0.8238
737786.61111 0.0267 -1.5503 0.8223
737786.61458 0.0193 -1.5172 0.8204
737786.61806 0.0116 -1.4829 0.8182
737786.62153 0.0038 -1.4472 0.8157
737786.62500 -0.0043 -1.4102 0.8127
737786.62847 -0.0125 -1.3718 0.8093
737786.63194 -0.0210 -1.3321 0.8056
737786.63542 -0.0297 -1.2909 0.8014
737786.63889 -0.0386 -1.2484 0.7967
737786.64236 -0.0477 -1.2044 0.7917
737786.64583 -0.0569 -1.1589 0.7862
737786.64931 -0.0664 -1.1120 0.7802
737786.65278 -0.0761 -1.0636 0.7738
737786.65625 -0.0859 -1.0137 0.7669
737786.65972 -0.0959 -0.9624 0.7596
737786.66319 -0.1061 -0.9095 0.7518
737786.66667 -0.1164 -0.8551 0.7434
737786.67014 -0.1268 -0.7993 0.7346
737786.67361 -0.1374 -0.7419 0.7253
737786.67708 -0.1482 -0.6831 0.7155
737786.68056 -0.1590 -0.6228 0.7052
737786.68403 -0.1700 -0.5611 0.6944
737786.68750 -0.1811 -0.4979 0.6831
737786.69097 -0.1922 -0.4333 0.6713
737786.69444 -0.2035 -0.3673 0.6589
737786.69792 -0.2148 -0.2999 0.6461
737786.70139 -0.2262 -0.2312 0.6327
737786.70486 -0.2376 -0.1612 0.6189
737786.70833 -0.2491 -0.0899 0.6045
737786.71181 -0.2606 -0.0173 0.5896
737786.71528 -0.2721 0.0565 0.5743
737786.71875 -0.2836 0.1315 0.5584
737786.72222 -0.2951 0.2076 0.5420
737786.72569 -0.3066 0.2847 0.5251
737786.72917 -0.3180 0.3629 0.5078
737786.73264 -0.3294 0.4421 0.4900
737786.73611 -0.3407 0.5222 0.4717
737786.73958 -0.3520 0.6032 0.4529
737786.74306 -0.3631 0.6850 0.4337
737786.74653 -0.3742 0.7676 0.4141
737786.75000 -0.3851 0.8509 0.3940
737786.75347 -0.3959 0.9347 0.3735
737786.75694 -0.4065 1.0192 0.3525
737786.76042 -0.4170 1.1041 0.3312
737786.76389 -0.4273 1.1895 0.3095
737786.76736 -0.4375 1.2752 0.2874
737786.77083 -0.4474 1.3612 0.2649
737786.77431 -0.4571 1.4474 0.2421
737786.77778 -0.4666 1.5337 0.2190
737786.78125 -0.4759 1.6200 0.1955
737786.78472 -0.4849 1.7064 0.1718
737786.78819 -0.4937 1.7926 0.1477
737786.79167 -0.5021 1.8786 0.1234
737786.79514 -0.5103 1.9643 0.0988
737786.79861 -0.5182 2.0497 0.0740
737786.80208 -0.5257 2.1346 0.0490
737786.80556 -0.5330 2.2189 0.0238
737786.80903 -0.5399 2.3027 -0.0016
737786.81250 -0.5465 2.3858 -0.0272
737786.81597 -0.5527 2.4680 -0.0529
737786.81944 -0.5585 2.5494 -0.0787
737786.82292 -0.5640 2.6299 -0.1046
737786.82639 -0.5690 2.7092 -0.1305
737786.82986 -0.5737 2.7875 -0.1566
737786.83333 -0.5780 2.8645 -0.1826
737786.83681 -0.5819 2.9403 -0.2087
737786.84028 -0.5853 3.0146 -0.2348
737786.84375 -0.5884 3.0875 -0.2608
737786.84722 -0.5910 3.1588 -0.2868
737786.85069 -0.5931 3.2285 -0.3127
737786.85417 -0.5949 3.2965 -0.3385
737786.85764 -0.5961 3.3627 -0.3642
737786.86111 -0.5969 3.4270 -0.3897
737786.86458 -0.5973 3.4894 -0.4151
737786.86806 -0.5972 3.5498 -0.4403
737786.87153 -0.5967 3.6080 -0.4652
737786.87500 -0.5956 3.6641 -0.4900
737786.87847 -0.5941 3.7180 -0.5145
737786.88194 -0.5922 3.7696 -0.5387
737786.88542 -0.5897 3.8189 -0.5626
737786.88889 -0.5868 3.8657 -0.5861
737786.89236 -0.5835 3.9100 -0.6094
737786.89583 -0.5796 3.9518 -0.6323
737786.89931 -0.5753 3.9910 -0.6548
737786.90278 -0.5706 4.0276 -0.6768
737786.90625 -0.5653 4.0614 -0.6985
737786.90972 -0.5596 4.0926 -0.7197
737786.91319 -0.5535 4.1209 -0.7405
737786.91667 -0.5469 4.1464 -0.7608
737786.92014 -0.5399 4.1691 -0.7805
737786.92361 -0.5324 4.1888 -0.7998
737786.92708 -0.5245 4.2057 -0.8185
737786.93056 -0.5162 4.2196 -0.8367
737786.93403 -0.5074 4.2305 -0.8543
737786.93750 -0.4982 4.2384 -0.8713
737786.94097 -0.4887 4.2432 -0.8877
737786.94444 -0.4787 4.2451 -0.9035
737786.94792 -0.4683 4.2439 -0.9187
737786.95139 -0.4576 4.2396 -0.9333
737786.95486 -0.4465 4.2323 -0.9471
737786.95833 -0.4350 4.2219 -0.9604
737786.96181 -0.4232 4.2085 -0.9729
737786.96528 -0.4111 4.1920 -0.9848
737786.96875 -0.3987 4.1724 -0.9959
737786.97222 -0.3859 4.1498 -1.0064
737786.97569 -0.3728 4.1242 -1.0161
737786.97917 -0.3595 4.0956 -1.0251
737786.98264 -0.3458 4.0640 -1.0334
737786.98611 -0.3320 4.0295 -1.0410
737786.98958 -0.3178 3.9920 -1.0478
737786.99306 -0.3035 3.9516 -1.0539
737786.99653 -0.2889 3.9084 -1.0592
737787.00000 -0.2741 3.8623 -1.0638
737787.00347 -0.2591 3.8135 -1.0676
737787.00694 -0.2440 3.7619 -1.0707
737787.01042 -0.2287 3.7077 -1.0730
737787.01389 -0.2132 3.6508 -1.0746
737787.01736 -0.1977 3.5913 -1.0754
737787.02083 -0.1820 3.5293 -1.0754
737787.02431 -0.1662 3.4648 -1.0747
737787.02778 -0.1503 3.3979 -1.0733
737787.03125 -0.1344 3.3287 -1.0711
737787.03472 -0.1184 3.2572 -1.0682
737787.03819 -0.1024 3.1834 -1.0646
737787.04167 -0.0863 3.1075 -1.0602
737787.04514 -0.0703 3.0296 -1.0551
737787.04861 -0.0542 2.9496 -1.0493
737787.05208 -0.0382 2.8678 -1.0428
737787.05556 -0.0222 2.7841 -1.0356
737787.05903 -0.0063 2.6986 -1.0277
737787.06250 0.0095 2.6115 -1.0192
737787.06597 0.0253 2.5227 -1.0099
737787.06944 0.0409 2.4325 -1.0001
737787.07292 0.0565 2.3408 -0.9896
737787.07639 0.0719 2.2478 -0.9785
737787.07986 0.0872 2.1535 -0.9667
737787.08333 0.1023 2.0581 -0.9544
737787.08681 0.1173 1.9616 -0.9415
737787.09028 0.1320 1.8641 -0.9280
737787.09375 0.1466 1.7658 -0.9139
737787.09722 0.1610 1.6666 -0.8993
737787.10069 0.1751 1.5667 -0.8842
737787.10417 0.1890 1.4663 -0.8686
737787.10764 0.2027 1.3653 -0.8525
737787.11111 0.2161 1.2638 -0.8360
737787.11458 0.2292 1.1621 -0.8190
737787.11806 0.2421 1.0600 -0.8015
737787.12153 0.2547 0.9579 -0.7836
737787.12500 0.2670 0.8556 -0.7654
737787.12847 0.2790 0.7534 -0.7467
737787.13194 0.2907 0.6513 -0.7277
737787.13542 0.3021 0.5495 -0.7084
737787.13889 0.3131 0.4479 -0.6887
737787.14236 0.3238 0.3466 -0.6687
737787.14583 0.3342 0.2459 -0.6484
737787.14931 0.3442 0.1457 -0.6279
737787.15278 0.3539 0.0461 -0.6071
737787.15625 0.3632 -0.0528 -0.5861
737787.15972 0.3722 -0.1509 -0.5649
737787.16319 0.3807 -0.2482 -0.5435
737787.16667 0.3890 -0.3444 -0.5220
737787.17014 0.3968 -0.4397 -0.5003
737787.17361 0.4043 -0.5339 -0.4784
737787.17708 0.4114 -0.6270 -0.4565
737787.18056 0.4181 -0.7188 -0.4344
737787.18403 0.4245 -0.8093 -0.4123
737787.18750 0.4305 -0.8985 -0.3902
737787.19097 0.4360 -0.9862 -0.3679
737787.19444 0.4413 -1.0725 -0.3457
737787.19792 0.4461 -1.1573 -0.3235
737787.20139 0.4506 -1.2405 -0.3013
737787.20486 0.4546 -1.3221 -0.2791
737787.20833 0.4584 -1.4019 -0.2570
737787.21181 0.4617 -1.4801 -0.2349
737787.21528 0.4647 -1.5565 -0.2129
737787.21875 0.4673 -1.6311 -0.1910
737787.22222 0.4695 -1.7038 -0.1693
737787.22569 0.4714 -1.7746 -0.1476
737787.22917 0.4730 -1.8436 -0.1261
737787.23264 0.4742 -1.9105 -0.1048
737787.23611 0.4751 -1.9756 -0.0836
737787.23958 0.4756 -2.0386 -0.0626
737787.24306 0.4758 -2.0996 -0.0418
737787.24653 0.4757 -2.1586 -0.0212
737787.25000 0.4753 -2.2155 -0.0008
737787.25347 0.4746 -2.2703 0.0193
737787.25694 0.4735 -2.3231 0.0392
737787.26042 0.4722 -2.3738 0.0589
737787.26389 0.4706 -2.4224 0.0783
737787.26736 0.4687 -2.4690 0.0974
737787.27083 0.4666 -2.5134 0.1163
737787.27431 0.4642 -2.5558 0.1349
737787.27778 0.4615 -2.5960 0.1532
737787.28125 0.4586 -2.6342 0.1712
737787.28472 0.4555 -2.6703 0.1889
737787.28819 0.4522 -2.7044 0.2063
737787.29167 0.4486 -2.7365 0.2233
737787.29514 0.4449 -2.7665 0.2401
737787.29861 0.4409 -2.7945 0.2565
737787.30208 0.4368 -2.8205 0.2726
737787.30556 0.4325 -2.8446 0.2884
737787.30903 0.4280 -2.8668 0.3038
737787.31250 0.4233 -2.8870 0.3190
737787.31597 0.4186 -2.9054 0.3337
737787.31944 0.4137 -2.9219 0.3482
737787.32292 0.4086 -2.9366 0.3623
737787.32639 0.4035 -2.9496 0.3761
737787.32986 0.3982 -2.9608 0.3895
737787.33333 0.3928 -2.9703 0.4026
737787.33681 0.3874 -2.9781 0.4154
737787.34028 0.3819 -2.9843 0.4278
737787.34375 0.3763 -2.9889 0.4400
737787.34722 0.3706 -2.9919 0.4517
737787.35069 0.3649 -2.9935 0.4632
737787.35417 0.3591 -2.9936 0.4743
737787.35764 0.3533 -2.9923 0.4852
737787.36111 0.3475 -2.9896 0.4957
737787.36458 0.3416 -2.9855 0.5059
737787.36806 0.3358 -2.9802 0.5158
737787.37153 0.3299 -2.9737 0.5254
737787.37500 0.3240 -2.9659 0.5347
737787.37847 0.3182 -2.9571 0.5437
737787.38194 0.3123 -2.9471 0.5524
737787.38542 0.3065 -2.9360 0.5609
737787.38889 0.3007 -2.9240 0.5691
737787.39236 0.2949 -2.9110 0.5770
737787.39583 0.2892 -2.8971 0.5847
737787.39931 0.2835 -2.8823 0.5921
737787.40278 0.2779 -2.8667 0.5992
737787.40625 0.2723 -2.8504 0.6061
737787.40972 0.2668 -2.8332 0.6128
737787.41319 0.2613 -2.8154 0.6192
737787.41667 0.2559 -2.7970 0.6255
737787.42014 0.2505 -2.7780 0.6315
737787.42361 0.2453 -2.7583 0.6373
737787.42708 0.2401 -2.7382 0.6429
737787.43056 0.2349 -2.7176 0.6483
737787.43403 0.2299 -2.6965 0.6535
737787.43750 0.2249 -2.6750 0.6585
737787.44097 0.2200 -2.6531 0.6633
737787.44444 0.2152 -2.6309 0.6680
737787.44792 0.2104 -2.6084 0.6725
737787.45139 0.2058 -2.5855 0.6769
737787.45486 0.2012 -2.5625 0.6811
737787.45833 0.1967 -2.5392 0.6851
737787.46181 0.1922 -2.5157 0.6890
737787.46528 0.1879 -2.4921 0.6928
737787.46875 0.1836 -2.4682 0.6964
737787.47222 0.1794 -2.4443 0.6999
737787.47569 0.1752 -2.4203 0.7033
737787.47917 0.1711 -2.3962 0.7065
737787.48264 0.1671 -2.3720 0.7097
737787.48611 0.1632 -2.3477 0.7127
737787.48958 0.1593 -2.3234 0.7156
737787.49306 0.1554 -2.2991 0.7184
737787.49653 0.1516 -2.2747 0.7211
737787.50000 0.1479 -2.2504 0.7237
737787.50347 0.1442 -2.2260 0.7262
737787.50694 0.1405 -2.2016 0.7286
737787.51042 0.1369 -2.1773 0.7309
737787.51389 0.1333 -2.1529 0.7330
737787.51736 0.1298 -2.1285 0.7351
737787.52083 0.1262 -2.1042 0.7371
737787.52431 0.1227 -2.0798 0.7390
737787.52778 0.1192 -2.0554 0.7408
737787.53125 0.1156 -2.0310 0.7426
737787.53472 0.1121 -2.0066 0.7442
737787.53819 0.1086 -1.9822 0.7457
737787.54167 0.1051 -1.9577 0.7471
737787.54514 0.1015 -1.9332 0.7484
737787.54861 0.0979 -1.9086 0.7496
737787.55208 0.0943 -1.8839 0.7506
737787.55556 0.0907 -1.8591 0.7516
737787.55903 0.0870 -1.8342 0.7525
737787.56250 0.0833 -1.8092 0.7532
737787.56597 0.0796 -1.7840 0.7538
737787.56944 0.0757 -1.7586 0.7543
737787.57292 0.0718 -1.7330 0.7547
737787.57639 0.0679 -1.7073 0.7549
737787.57986 0.0639 -1.6812 0.7549
737787.58333 0.0598 -1.6550 0.7549
737787.58681 0.0556 -1.6284 0.7546
737787.59028 0.0513 -1.6015 0.7543
737787.59375 0.0470 -1.5743 0.7537
737787.59722 0.0425 -1.5467 0.7530
737787.60069 0.0380 -1.5187 0.7521
737787.60417 0.0334 -1.4903 0.7510
737787.60764 0.0286 -1.4615 0.7498
737787.61111 0.0237 -1.4322 0.7483
737787.61458 0.0188 -1.4024 0.7466
737787.61806 0.0137 -1.3721 0.7448
737787.62153 0.0085 -1.3412 0.7427
737787.62500 0.0031 -1.3098 0.7404
737787.62847 -0.0023 -1.2777 0.7378
737787.63194 -0.0079 -1.2451 0.7351
737787.63542 -0.0136 -1.2117 0.7320
737787.63889 -0.0194 -1.1778 0.7288
737787.64236 -0.0254 -1.1431 0.7252
737787.64583 -0.0315 -1.1077 0.7214
737787.64931 -0.0377 -1.0715 0.7174
737787.65278 -0.0441 -1.0346 0.7130
737787.65625 -0.0506 -0.9970 0.7084
737787.65972 -0.0572 -0.9585 0.7034
737787.66319 -0.0640 -0.9192 0.6982
737787.66667 -0.0708 -0.8790 0.6927
737787.67014 -0.0779 -0.8380 0.6868
737787.67361 -0.0850 -0.7962 0.6807
737787.67708 -0.0923 -0.7534 0.6742
737787.68056 -0.0996 -0.7098 0.6674
737787.68403 -0.1071 -0.6653 0.6602
737787.68750 -0.1147 -0.6198 0.6527
737787.69097 -0.1225 -0.5734 0.6449
737787.69444 -0.1303 -0.5262 0.6367
737787.69792 -0.1382 -0.4779 0.6282
737787.70139 -0.1463 -0.4288 0.6193
737787.70486 -0.1544 -0.3787 0.6100
737787.70833 -0.1626 -0.3277 0.6004
737787.71181 -0.1709 -0.2758 0.5904
737787.71528 -0.1793 -0.2229 0.5801
737787.71875 -0.1878 -0.1692 0.5694
737787.72222 -0.1963 -0.1145 0.5583
737787.72569 -0.2049 -0.0589 0.5468
737787.72917 -0.2135 -0.0025 0.5350
737787.73264 -0.2222 0.0549 0.5228
737787.73611 -0.2309 0.1130 0.5102
737787.73958 -0.2396 0.1721 0.4972
737787.74306 -0.2484 0.2319 0.4839
737787.74653 -0.2572 0.2925 0.4702
737787.75000 -0.2660 0.3539 0.4561
737787.75347 -0.2747 0.4160 0.4416
737787.75694 -0.2835 0.4789 0.4268
737787.76042 -0.2922 0.5424 0.4117
737787.76389 -0.3010 0.6066 0.3961
737787.76736 -0.3096 0.6714 0.3803
737787.77083 -0.3183 0.7368 0.3640
737787.77431 -0.3268 0.8027 0.3475
737787.77778 -0.3353 0.8692 0.3306
737787.78125 -0.3438 0.9361 0.3133
737787.78472 -0.3521 1.0034 0.2958
737787.78819 -0.3603 1.0712 0.2779
737787.79167 -0.3685 1.1392 0.2597
737787.79514 -0.3765 1.2076 0.2412
737787.79861 -0.3843 1.2762 0.2225
737787.80208 -0.3921 1.3450 0.2034
737787.80556 -0.3997 1.4139 0.1841
737787.80903 -0.4071 1.4829 0.1645
737787.81250 -0.4144 1.5519 0.1447
737787.81597 -0.4215 1.6209 0.1246
737787.81944 -0.4284 1.6899 0.1043
737787.82292 -0.4351 1.7587 0.0838
737787.82639 -0.4416 1.8273 0.0630
737787.82986 -0.4479 1.8956 0.0421
737787.83333 -0.4540 1.9637 0.0210
737787.83681 -0.4598 2.0313 -0.0002
737787.84028 -0.4654 2.0985 -0.0216
737787.84375 -0.4707 2.1652 -0.0431
737787.84722 -0.4758 2.2314 -0.0648
737787.85069 -0.4806 2.2969 -0.0866
737787.85417 -0.4851 2.3618 -0.1084
737787.85764 -0.4893 2.4258 -0.1303
737787.86111 -0.4933 2.4891 -0.1523
737787.86458 -0.4969 2.5515 -0.1744
737787.86806 -0.5002 2.6129 -0.1964
737787.87153 -0.5033 2.6733 -0.2185
737787.87500 -0.5060 2.7327 -0.2405
737787.87847 -0.5083 2.7909 -0.2625
737787.88194 -0.5103 2.8479 -0.2845
737787.88542 -0.5120 2.9037 -0.3065
737787.88889 -0.5134 2.9581 -0.3283
737787.89236 -0.5144 3.0112 -0.3501
737787.89583 -0.5150 3.0628 -0.3717
737787.89931 -0.5153 3.1129 -0.3932
737787.90278 -0.5152 3.1614 -0.4146
737787.90625 -0.5148 3.2083 -0.4358
737787.90972 -0.5140 3.2535 -0.4568
737787.91319 -0.5128 3.2970 -0.4776
737787.91667 -0.5112 3.3387 -0.4982
737787.92014 -0.5093 3.3786 -0.5186
737787.92361 -0.5070 3.4166 -0.5387
737787.92708 -0.5043 3.4526 -0.5585
737787.93056 -0.5012 3.4866 -0.5781
737787.93403 -0.4977 3.5186 -0.5974
737787.93750 -0.4939 3.5486 -0.6163
737787.94097 -0.4897 3.5764 -0.6349
737787.94444 -0.4851 3.6020 -0.6531
737787.94792 -0.4802 3.6254 -0.6710
737787.95139 -0.4748 3.6466 -0.6885
737787.95486 -0.4691 3.6655 -0.7056
737787.95833 -0.4631 3.6821 -0.7222
737787.96181 -0.4566 3.6964 -0.7385
737787.96528 -0.4498 3.7082 -0.7542
737787.96875 -0.4427 3.7177 -0.7696
737787.97222 -0.4352 3.7248 -0.7844
737787.97569 -0.4274 3.7294 -0.7988
737787.97917 -0.4192 3.7316 -0.8127
737787.98264 -0.4107 3.7313 -0.8260
737787.98611 -0.4018 3.7285 -0.8388
737787.98958 -0.3927 3.7232 -0.8511
737787.99306 -0.3832 3.7154 -0.8629
737787.99653 -0.3734 3.7050 -0.8741
737788.00000 -0.3633 3.6922 -0.8847
737788.00347 -0.3529 3.6768 -0.8947
737788.00694 -0.3423 3.6589 -0.9042
737788.01042 -0.3313 3.6384 -0.9130
737788.01389 -0.3201 3.6155 -0.9213
737788.01736 -0.3087 3.5901 -0.9289
737788.02083 -0.2970 3.5621 -0.9359
737788.02431 -0.2851 3.5317 -0.9423
737788.02778 -0.2729 3.4989 -0.9481
737788.03125 -0.2605 3.4635 -0.9532
737788.03472 -0.2480 3.4258 -0.9577
737788.03819 -0.2352 3.3857 -0.9615
737788.04167 -0.2223 3.3432 -0.9647
737788.04514 -0.2091 3.2984 -0.9673
737788.04861 -0.1959 3.2512 -0.9692
737788.05208 -0.1825 3.2018 -0.9705
737788.05556 -0.1689 3.1502 -0.9710
737788.05903 -0.1552 3.0964 -0.9710
737788.06250 -0.1414 3.0404 -0.9703
737788.06597 -0.1276 2.9823 -0.9689
737788.06944 -0.1136 2.9221 -0.9669
737788.07292 -0.0996 2.8599 -0.9643
737788.07639 -0.0855 2.7958 -0.9610
737788.07986 -0.0713 2.7297 -0.9570
737788.08333 -0.0571 2.6618 -0.9524
737788.08681 -0.0430 2.5921 -0.9472
737788.09028 -0.0287 2.5206 -0.9414
737788.09375 -0.0145 2.4474 -0.9350
737788.09722 -0.0004 2.3727 -0.9279
737788.10069 0.0138 2.2963 -0.9202
737788.10417 0.0279 2.2185 -0.9120
737788.10764 0.0420 2.1392 -0.9031
737788.11111 0.0559 2.0585 -0.8937
737788.11458 0.0698 1.9766 -0.8837
737788.11806 0.0837 1.8934 -0.8731
737788.12153 0.0974 1.8091 -0.8620
737788.12500 0.1110 1.7237 -0.8503
737788.12847 0.1244 1.6373 -0.8381
737788.13194 0.1378 1.5500 -0.8254
737788.13542 0.1510 1.4617 -0.8122
737788.13889 0.1640 1.3727 -0.7985
737788.14236 0.1768 1.2830 -0.7843
737788.14583 0.1895 1.1926 -0.7696
737788.14931 0.2019 1.1017 -0.7545
737788.15278 0.2142 1.0103 -0.7390
737788.15625 0.2263 0.9185 -0.7230
737788.15972 0.2381 0.8264 -0.7067
737788.16319 0.2497 0.7340 -0.6899
737788.16667 0.2611 0.6414 -0.6728
737788.17014 0.2722 0.5487 -0.6552
737788.17361 0.2830 0.4560 -0.6374
737788.17708 0.2936 0.3634 -0.6192
737788.18056 0.3039 0.2709 -0.6007
737788.18403 0.3139 0.1786 -0.5819
737788.18750 0.3237 0.0865 -0.5628
737788.19097 0.3331 -0.0051 -0.5435
737788.19444 0.3423 -0.0964 -0.5239
737788.19792 0.3511 -0.1871 -0.5041
737788.20139 0.3597 -0.2773 -0.4840
737788.20486 0.3679 -0.3669 -0.4638
737788.20833 0.3758 -0.4557 -0.4434
737788.21181 0.3833 -0.5438 -0.4228
737788.21528 0.3906 -0.6310 -0.4021
737788.21875 0.3975 -0.7174 -0.3812
737788.22222 0.4041 -0.8027 -0.3603
737788.22569 0.4103 -0.8870 -0.3392
737788.22917 0.4162 -0.9703 -0.3181
737788.23264 0.4218 -1.0524 -0.2968
737788.23611 0.4270 -1.1332 -0.2756
737788.23958 0.4319 -1.2128 -0.2543
737788.24306 0.4364 -1.2911 -0.2330
737788.24653 0.4406 -1.3680 -0.2117
737788.25000 0.4444 -1.4435 -0.1905
737788.25347 0.4479 -1.5176 -0.1693
737788.25694 0.4511 -1.5901 -0.1481
737788.26042 0.4539 -1.6610 -0.1270
737788.26389 0.4563 -1.7304 -0.1059
737788.26736 0.4585 -1.7981 -0.0850
737788.27083 0.4603 -1.8641 -0.0641
737788.27431 0.4617 -1.9284 -0.0434
737788.27778 0.4629 -1.9910 -0.0229
737788.28125 0.4637 -2.0518 -0.0024
737788.28472 0.4642 -2.1108 0.0178
737788.28819 0.4644 -2.1679 0.0379
737788.29167 0.4642 -2.2232 0.0578
737788.29514 0.4638 -2.2766 0.0775
737788.29861 0.4630 -2.3281 0.0970
737788.30208 0.4620 -2.3777 0.1163
737788.30556 0.4606 -2.4253 0.1353
737788.30903 0.4590 -2.4710 0.1541
737788.31250 0.4571 -2.5148 0.1726
737788.31597 0.4549 -2.5565 0.1909
737788.31944 0.4525 -2.5963 0.2089
737788.32292 0.4498 -2.6341 0.2266
737788.32639 0.4468 -2.6700 0.2441
737788.32986 0.4436 -2.7038 0.2612
737788.33333 0.4402 -2.7357 0.2781
737788.33681 0.4365 -2.7655 0.2946
737788.34028 0.4326 -2.7934 0.3108
737788.34375 0.4285 -2.8194 0.3267
737788.34722 0.4241 -2.8434 0.3423
737788.35069 0.4196 -2.8654 0.3575
737788.35417 0.4149 -2.8855 0.3724
737788.35764 0.4100 -2.9038 0.3870
737788.36111 0.4049 -2.9201 0.4012
737788.36458 0.3997 -2.9345 0.4151
737788.36806 0.3943 -2.9471 0.4286
737788.37153 0.3888 -2.9578 0.4418
737788.37500 0.3831 -2.9668 0.4546
737788.37847 0.3772 -2.9739 0.4671
737788.38194 0.3713 -2.9793 0.4792
737788.38542 0.3652 -2.9830 0.4909
737788.38889 0.3591 -2.9849 0.5023
737788.39236 0.3528 -2.9852 0.5134
737788.39583 0.3464 -2.9839 0.5241
737788.39931 0.3400 -2.9810 0.5344
737788.40278 0.3335 -2.9765 0.5444
737788.40625 0.3269 -2.9704 0.5540
737788.40972 0.3202 -2.9629 0.5633
737788.41319 0.3135 -2.9539 0.5722
737788.41667 0.3068 -2.9435 0.5808
737788.42014 0.3000 -2.9317 0.5891
737788.42361 0.2932 -2.9186 0.5970
737788.42708 0.2863 -2.9042 0.6045
737788.43056 0.2795 -2.8885 0.6118
737788.43403 0.2726 -2.8716 0.6187
737788.43750 0.2658 -2.8535 0.6253
737788.44097 0.2589 -2.8343 0.6316
737788.44444 0.2521 -2.8139 0.6375
737788.44792 0.2452 -2.7926 0.6432
737788.45139 0.2384 -2.7702 0.6485
737788.45486 0.2316 -2.7468 0.6536
737788.45833 0.2249 -2.7225 0.6583
737788.46181 0.2182 -2.6973 0.6628
737788.46528 0.2115 -2.6713 0.6669
737788.46875 0.2049 -2.6445 0.6709
737788.47222 0.1983 -2.6169 0.6745
737788.47569 0.1918 -2.5886 0.6778
737788.47917 0.1853 -2.5596 0.6809
737788.48264 0.1789 -2.5299 0.6838
737788.48611 0.1726 -2.4997 0.6864
737788.48958 0.1663 -2.4688 0.6888
737788.49306 0.1601 -2.4375 0.6909
737788.49653 0.1540 -2.4057 0.6928
737788.50000 0.1479 -2.3734 0.6944
737788.50347 0.1419 -2.3406 0.6959
737788.50694 0.1361 -2.3075 0.6971
737788.51042 0.1302 -2.2740 0.6982
737788.51389 0.1245 -2.2403 0.6990
737788.51736 0.1189 -2.2062 0.6996
737788.52083 0.1133 -2.1718 0.7001
737788.52431 0.1078 -2.1372 0.7003
737788.52778 0.1024 -2.1025 0.7004
737788.53125 0.0971 -2.0675 0.7003
737788.53472 0.0918 -2.0324 0.7001
737788.53819 0.0867 -1.9971 0.6996
737788.54167 0.0816 -1.9618 0.6991
737788.54514 0.0766 -1.9263 0.6983
737788.54861 0.0716 -1.8908 0.6974
737788.55208 0.0668 -1.8553 0.6964
737788.55556 0.0620 -1.8197 0.6952
737788.55903 0.0573 -1.7841 0.6939
737788.56250 0.0527 -1.7485 0.6924
737788.56597 0.0481 -1.7130 0.6908
737788.56944 0.0436 -1.6774 0.6891
737788.57292 0.0392 -1.6419 0.6873
737788.57639 0.0348 -1.6065 0.6853
737788.57986 0.0305 -1.5711 0.6832
737788.58333 0.0262 -1.5358 0.6810
737788.58681 0.0220 -1.5006 0.6787
737788.59028 0.0178 -1.4654 0.6762
737788.59375 0.0137 -1.4303 0.6737
737788.59722 0.0096 -1.3954 0.6710
737788.60069 0.0055 -1.3605 0.6682
737788.60417 0.0015 -1.3256 0.6653
737788.60764 -0.0025 -1.2909 0.6623
737788.61111 -0.0064 -1.2563 0.6592
737788.61458 -0.0104 -1.2217 0.6559
737788.61806 -0.0143 -1.1872 0.6526
737788.62153 -0.0182 -1.1528 0.6491
737788.62500 -0.0221 -1.1184 0.6455
737788.62847 -0.0260 -1.0841 0.6419
737788.63194 -0.0299 -1.0499 0.6381
737788.63542 -0.0338 -1.0156 0.6341
737788.63889 -0.0377 -0.9815 0.6301
737788.64236 -0.0416 -0.9473 0.6259
737788.64583 -0.0456 -0.9131 0.6217
737788.64931 -0.0495 -0.8790 0.6173
737788.65278 -0.0535 -0.8448 0.6127
737788.65625 -0.0575 -0.8106 0.6081
737788.65972 -0.0615 -0.7763 0.6033
737788.66319 -0.0656 -0.7420 0.5983
737788.66667 -0.0696 -0.7076 0.5933
737788.67014 -0.0738 -0.6731 0.5881
737788.67361 -0.0779 -0.6385 0.5827
737788.67708 -0.0821 -0.6038 0.5772
737788.68056 -0.0864 -0.5690 0.5716
737788.68403 -0.0907 -0.5340 0.5658
737788.68750 -0.0950 -0.4989 0.5598
737788.69097 -0.0994 -0.4636 0.5537
737788.69444 -0.1038 -0.4281 0.5474
737788.69792 -0.1083 -0.3924 0.5410
737788.70139 -0.1129 -0.3564 0.5344
737788.70486 -0.1175 -0.3202 0.5276
737788.70833 -0.1222 -0.2838 0.5206
737788.71181 -0.1269 -0.2471 0.5134
737788.71528 -0.1317 -0.2101 0.5061
737788.71875 -0.1366 -0.1728 0.4986
737788.72222 -0.1415 -0.1352 0.4908
737788.72569 -0.1464 -0.0973 0.4829
737788.72917 -0.1515 -0.0591 0.4748
737788.73264 -0.1566 -0.0205 0.4665
737788.73611 -0.1617 0.0184 0.4579
737788.73958 -0.1669 0.0577 0.4492
737788.74306 -0.1722 0.0974 0.4402
737788.74653 -0.1775 0.1374 0.4311
737788.75000 -0.1828 0.1779 0.4217
737788.75347 -0.1883 0.2187 0.4121
737788.75694 -0.1937 0.2599 0.4022
737788.76042 -0.1992 0.3015 0.3922
737788.76389 -0.2048 0.3435 0.3819
737788.76736 -0.2104 0.3859 0.3714
737788.77083 -0.2160 0.4286 0.3606
737788.77431 -0.2216 0.4718 0.3497
737788.77778 -0.2273 0.5154 0.3385
737788.78125 -0.2330 0.5594 0.3270
737788.78472 -0.2387 0.6038 0.3154
737788.78819 -0.2445 0.6485 0.3035
737788.79167 -0.2502 0.6936 0.2914
737788.79514 -0.2560 0.7391 0.2790
737788.79861 -0.2617 0.7849 0.2664
737788.80208 -0.2675 0.8311 0.2536
737788.80556 -0.2732 0.8776 0.2406
737788.80903 -0.2789 0.9244 0.2273
737788.81250 -0.2846 0.9716 0.2138
737788.81597 -0.2903 1.0190 0.2001
737788.81944 -0.2959 1.0666 0.1862
737788.82292 -0.3015 1.1145 0.1721
737788.82639 -0.3071 1.1627 0.1577
737788.82986 -0.3126 1.2110 0.1432
737788.83333 -0.3180 1.2595 0.1284
737788.83681 -0.3234 1.3082 0.1134
737788.84028 -0.3287 1.3569 0.0983
737788.84375 -0.3339 1.4058 0.0830
737788.84722 -0.3390 1.4548 0.0675
737788.85069 -0.3440 1.5038 0.0518
737788.85417 -0.3490 1.5527 0.0359
737788.85764 -0.3538 1.6017 0.0199
737788.86111 -0.3585 1.6506 0.0037
737788.86458 -0.3630 1.6994 -0.0126
737788.86806 -0.3675 1.7481 -0.0291
737788.87153 -0.3718 1.7966 -0.0457
737788.87500 -0.3759 1.8449 -0.0624
737788.87847 -0.3799 1.8930 -0.0792
737788.88194 -0.3838 1.9407 -0.0961
737788.88542 -0.3875 1.9882 -0.1132
737788.88889 -0.3910 2.0352 -0.1303
737788.89236 -0.3943 2.0819 -0.1475
737788.89583 -0.3974 2.1281 -0.1647
737788.89931 -0.4003 2.1738 -0.1820
737788.90278 -0.4031 2.2190 -0.1994
737788.90625 -0.4056 2.2636 -0.2168
737788.90972 -0.4079 2.3076 -0.2341
737788.91319 -0.4100 2.3508 -0.2516
737788.91667 -0.4118 2.3934 -0.2690
737788.92014 -0.4134 2.4352 -0.2863
737788.92361 -0.4148 2.4762 -0.3037
737788.92708 -0.4159 2.5163 -0.3210
737788.93056 -0.4168 2.5555 -0.3383
737788.93403 -0.4175 2.5938 -0.3555
737788.93750 -0.4178 2.6310 -0.3726
737788.94097 -0.4179 2.6673 -0.3896
737788.94444 -0.4178 2.7024 -0.4065
737788.94792 -0.4173 2.7364 -0.4233
737788.95139 -0.4166 2.7692 -0.4400
737788.95486 -0.4156 2.8008 -0.4565
737788.95833 -0.4143 2.8311 -0.4729
737788.96181 -0.4128 2.8600 -0.4890
737788.96528 -0.4109 2.8877 -0.5050
737788.96875 -0.4087 2.9139 -0.5208
737788.97222 -0.4063 2.9387 -0.5364
737788.97569 -0.4036 2.9620 -0.5517
737788.97917 -0.4005 2.9838 -0.5668
737788.98264 -0.3972 3.0040 -0.5817
737788.98611 -0.3935 3.0226 -0.5963
737788.98958 -0.3896 3.0396 -0.6106
737788.99306 -0.3853 3.0549 -0.6246
737788.99653 -0.3808 3.0685 -0.6382
737789.00000 -0.3760 3.0803 -0.6516
737789.00347 -0.3708 3.0904 -0.6646
737789.00694 -0.3654 3.0987 -0.6773
737789.01042 -0.3596 3.1051 -0.6896
737789.01389 -0.3536 3.1097 -0.7016
737789.01736 -0.3473 3.1124 -0.7131
737789.02083 -0.3407 3.1132 -0.7243
737789.02431 -0.3338 3.1121 -0.7350
737789.02778 -0.3266 3.1090 -0.7454
737789.03125 -0.3192 3.1040 -0.7553
737789.03472 -0.3114 3.0969 -0.7647
737789.03819 -0.3034 3.0879 -0.7738
737789.04167 -0.2952 3.0768 -0.7823
737789.04514 -0.2866 3.0637 -0.7904
737789.04861 -0.2779 3.0486 -0.7980
737789.05208 -0.2688 3.0315 -0.8051
737789.05556 -0.2595 3.0122 -0.8117
737789.05903 -0.2500 2.9910 -0.8179
737789.06250 -0.2403 2.9677 -0.8235
737789.06597 -0.2303 2.9423 -0.8285
737789.06944 -0.2202 2.9149 -0.8331
737789.07292 -0.2098 2.8854 -0.8371
737789.07639 -0.1992 2.8540 -0.8406
737789.07986 -0.1884 2.8204 -0.8436
737789.08333 -0.1775 2.7849 -0.8460
737789.08681 -0.1663 2.7474 -0.8478
737789.09028 -0.1550 2.7079 -0.8491
737789.09375 -0.1436 2.6664 -0.8499
737789.09722 -0.1320 2.6230 -0.8500
737789.10069 -0.1202 2.5776 -0.8496
737789.10417 -0.1084 2.5304 -0.8487
737789.10764 -0.0964 2.4813 -0.8472
737789.11111 -0.0843 2.4303 -0.8451
737789.11458 -0.0721 2.3775 -0.8424
737789.11806 -0.0598 2.3230 -0.8392
737789.12153 -0.0475 2.2667 -0.8354
737789.12500 -0.0351 2.2087 -0.8311
737789.12847 -0.0226 2.1490 -0.8262
737789.13194 -0.0101 2.0877 -0.8207
737789.13542 0.0025 2.0249 -0.8147
737789.13889 0.0150 1.9605 -0.8081
737789.14236 0.0276 1.8945 -0.8010
737789.14583 0.0402 1.8272 -0.7934
737789.14931 0.0528 1.7584 -0.7852
737789.15278 0.0653 1.6883 -0.7764
737789.15625 0.0778 1.6169 -0.7672
737789.15972 0.0902 1.5443 -0.7574
737789.16319 0.1026 1.4705 -0.7471
737789.16667 0.1150 1.3956 -0.7363
737789.17014 0.1272 1.3196 -0.7251
737789.17361 0.1394 1.2426 -0.7133
737789.17708 0.1514 1.1646 -0.7011
737789.18056 0.1634 1.0858 -0.6883
737789.18403 0.1752 1.0061 -0.6752
737789.18750 0.1869 0.9257 -0.6616
737789.19097 0.1984 0.8446 -0.6475
737789.19444 0.2098 0.7629 -0.6331
737789.19792 0.2210 0.6806 -0.6182
737789.20139 0.2321 0.5979 -0.6029
737789.20486 0.2429 0.5147 -0.5872
737789.20833 0.2536 0.4311 -0.5712
737789.21181 0.2640 0.3473 -0.5548
737789.21528 0.2743 0.2632 -0.5380
737789.21875 0.2843 0.1791 -0.5210
737789.22222 0.2941 0.0948 -0.5036
737789.22569 0.3037 0.0105 -0.4859
737789.22917 0.3130 -0.0737 -0.4679
737789.23264 0.3220 -0.1578 -0.4496
737789.23611 0.3308 -0.2416 -0.4311
737789.23958 0.3393 -0.3252 -0.4123
737789.24306 0.3476 -0.4085 -0.3933
737789.24653 0.3555 -0.4913 -0.3741
737789.25000 0.3632 -0.5737 -0.3547
737789.25347 0.3705 -0.6555 -0.3351
737789.25694 0.3776 -0.7367 -0.3154
737789.26042 0.3844 -0.8172 -0.2955
737789.26389 0.3908 -0.8969 -0.2755
737789.26736 0.3970 -0.9759 -0.2553
737789.27083 0.4028 -1.0540 -0.2351
737789.27431 0.4082 -1.1311 -0.2148
737789.27778 0.4134 -1.2072 -0.1944
737789.28125 0.4182 -1.2823 -0.1739
737789.28472 0.4227 -1.3562 -0.1535
737789.28819 0.4269 -1.4290 -0.1330
737789.29167 0.4307 -1.5005 -0.1125
737789.29514 0.4342 -1.5708 -0.0920
737789.29861 0.4373 -1.6397 -0.0716
737789.30208 0.4401 -1.7072 -0.0512
737789.30556 0.4426 -1.7732 -0.0309
737789.30903 0.4447 -1.8378 -0.0106
737789.31250 0.4465 -1.9008 0.0095
737789.31597 0.4479 -1.9622 0.0296
737789.31944 0.4490 -2.0220 0.0495
737789.32292 0.4497 -2.0801 0.0693
737789.32639 0.4501 -2.1364 0.0889
737789.32986 0.4502 -2.1911 0.1084
737789.33333 0.4500 -2.2439 0.1276
737789.33681 0.4494 -2.2949 0.1467
737789.34028 0.4485 -2.3441 0.1656
737789.34375 0.4472 -2.3914 0.1842
737789.34722 0.4457 -2.4368 0.2027
737789.35069 0.4438 -2.4802 0.2208
737789.35417 0.4417 -2.5217 0.2387
737789.35764 0.4392 -2.5612 0.2564
737789.36111 0.4364 -2.5986 0.2738
737789.36458 0.4334 -2.6341 0.2908
737789.36806 0.4300 -2.6676 0.3076
737789.37153 0.4264 -2.6990 0.3240
737789.37500 0.4225 -2.7283 0.3402
737789.37847 0.4183 -2.7556 0.3560
737789.38194 0.4139 -2.7808 0.3714
737789.38542 0.4092 -2.8040 0.3865
737789.38889 0.4042 -2.8250 0.4013
737789.39236 0.3990 -2.8441 0.4157
737789.39583 0.3936 -2.8610 0.4297
737789.39931 0.3880 -2.8759 0.4434
737789.40278 0.3822 -2.8887 0.4566
737789.40625 0.3761 -2.8995 0.4695
737789.40972 0.3698 -2.9083 0.4820
737789.41319 0.3634 -2.9150 0.4941
737789.41667 0.3568 -2.9198 0.5058
737789.42014 0.3500 -2.9225 0.5171
737789.42361 0.3430 -2.9233 0.5279
737789.42708 0.3359 -2.9222 0.5384
737789.43056 0.3286 -2.9191 0.5485
737789.43403 0.3212 -2.9142 0.5581
737789.43750 0.3137 -2.9074 0.5673
737789.44097 0.3061 -2.8987 0.5761
737789.44444 0.2983 -2.8883 0.5845
737789.44792 0.2905 -2.8761 0.5925
737789.45139 0.2825 -2.8621 0.6001
737789.45486 0.2745 -2.8465 0.6072
737789.45833 0.2664 -2.8291 0.6140
737789.46181 0.2583 -2.8102 0.6203
737789.46528 0.2500 -2.7897 0.6262
737789.46875 0.2418 -2.7676 0.6317
737789.47222 0.2335 -2.7440 0.6368
737789.47569 0.2252 -2.7189 0.6415
737789.47917 0.2168 -2.6924 0.6458
737789.48264 0.2085 -2.6646 0.6498
737789.48611 0.2002 -2.6354 0.6533
737789.48958 0.1918 -2.6050 0.6564
737789.49306 0.1835 -2.5733 0.6592
737789.49653 0.1752 -2.5404 0.6616
737789.50000 0.1669 -2.5064 0.6636
737789.50347 0.1587 -2.4713 0.6653
737789.50694 0.1505 -2.4351 0.6666
737789.51042 0.1424 -2.3980 0.6676
737789.51389 0.1343 -2.3599 0.6683
737789.51736 0.1263 -2.3209 0.6686
737789.52083 0.1183 -2.2811 0.6685
737789.52431 0.1105 -2.2405 0.6682
737789.52778 0.1027 -2.1992 0.6675
737789.53125 0.0950 -2.1572 0.6666
737789.53472 0.0875 -2.1145 0.6653
737789.53819 0.0800 -2.0713 0.6638
737789.54167 0.0726 -2.0275 0.6620
737789.54514 0.0653 -1.9832 0.6599
737789.54861 0.0582 -1.9385 0.6575
737789.55208 0.0512 -1.8934 0.6549
737789.55556 0.0443 -1.8480 0.6521
737789.55903 0.0375 -1.8022 0.6490
737789.56250 0.0308 -1.7562 0.6457
737789.56597 0.0243 -1.7100 0.6422
737789.56944 0.0179 -1.6636 0.6384
737789.57292 0.0117 -1.6172 0.6345
737789.57639 0.0056 -1.5706 0.6303
737789.57986 -0.0004 -1.5240 0.6260
737789.58333 -0.0062 -1.4774 0.6215
737789.58681 -0.0118 -1.4308 0.6168
737789.59028 -0.0174 -1.3844 0.6120
737789.59375 -0.0228 -1.3380 0.6070
737789.59722 -0.0280 -1.2918 0.6019
737789.60069 -0.0331 -1.2459 0.5966
737789.60417 -0.0380 -1.2001 0.5912
737789.60764 -0.0428 -1.1546 0.5857
737789.61111 -0.0475 -1.1093 0.5801
737789.61458 -0.0520 -1.0644 0.5743
737789.61806 -0.0564 -1.0198 0.5685
737789.62153 -0.0606 -0.9756 0.5625
737789.62500 -0.0647 -0.9318 0.5565
737789.62847 -0.0686 -0.8884 0.5504
737789.63194 -0.0725 -0.8455 0.5442
737789.63542 -0.0762 -0.8029 0.5380
737789.63889 -0.0797 -0.7609 0.5317
737789.64236 -0.0832 -0.7194 0.5253
737789.64583 -0.0865 -0.6783 0.5189
737789.64931 -0.0897 -0.6378 0.5124
737789.65278 -0.0928 -0.5979 0.5059
737789.65625 -0.0957 -0.5584 0.4993
737789.65972 -0.0986 -0.5195 0.4927
737789.66319 -0.1014 -0.4812 0.4861
737789.66667 -0.1040 -0.4434 0.4794
737789.67014 -0.1066 -0.4062 0.4728
737789.67361 -0.1091 -0.3696 0.4661
737789.67708 -0.1115 -0.3336 0.4593
737789.68056 -0.1138 -0.2981 0.4526
737789.68403 -0.1161 -0.2632 0.4458
737789.68750 -0.1182 -0.2288 0.4391
737789.69097 -0.1203 -0.1950 0.4323
737789.69444 -0.1224 -0.1618 0.4255
737789.69792 -0.1244 -0.1291 0.4187
737789.70139 -0.1263 -0.0970 0.4119
737789.70486 -0.1282 -0.0654 0.4050
737789.70833 -0.1300 -0.0343 0.3982
737789.71181 -0.1319 -0.0037 0.3914
737789.71528 -0.1336 0.0263 0.3845
737789.71875 -0.1354 0.0559 0.3776
737789.72222 -0.1371 0.0851 0.3708
737789.72569 -0.1389 0.1137 0.3639
737789.72917 -0.1406 0.1420 0.3570
737789.73264 -0.1423 0.1698 0.3500
737789.73611 -0.1440 0.1972 0.3431
737789.73958 -0.1457 0.2243 0.3361
737789.74306 -0.1474 0.2510 0.3291
737789.74653 -0.1491 0.2773 0.3221
737789.75000 -0.1508 0.3033 0.3150
737789.75347 -0.1526 0.3290 0.3080
737789.75694 -0.1543 0.3545 0.3009
737789.76042 -0.1561 0.3797 0.2937
737789.76389 -0.1579 0.4046 0.2865
737789.76736 -0.1598 0.4294 0.2793
737789.77083 -0.1617 0.4540 0.2720
737789.77431 -0.1636 0.4783 0.2646
737789.77778 -0.1656 0.5026 0.2572
737789.78125 -0.1676 0.5267 0.2498
737789.78472 -0.1697 0.5507 0.2423
737789.78819 -0.1718 0.5747 0.2347
737789.79167 -0.1739 0.5986 0.2270
737789.79514 -0.1762 0.6224 0.2193
737789.79861 -0.1784 0.6463 0.2115
737789.80208 -0.1807 0.6701 0.2036
737789.80556 -0.1831 0.6940 0.1957
737789.80903 -0.1855 0.7179 0.1876
737789.81250 -0.1880 0.7419 0.1795
737789.81597 -0.1905 0.7660 0.1712
737789.81944 -0.1931 0.7901 0.1629
737789.82292 -0.1957 0.8144 0.1544
737789.82639 -0.1984 0.8388 0.1459
737789.82986 -0.2012 0.8633 0.1372
737789.83333 -0.2040 0.8881 0.1284
737789.83681 -0.2068 0.9129 0.1195
737789.84028 -0.2097 0.9380 0.1105
737789.84375 -0.2126 0.9632 0.1014
737789.84722 -0.2156 0.9887 0.0921
737789.85069 -0.2186 1.0143 0.0827
737789.85417 -0.2216 1.0402 0.0732
737789.85764 -0.2247 1.0663 0.0636
737789.86111 -0.2278 1.0926 0.0539
737789.86458 -0.2310 1.1192 0.0440
737789.86806 -0.2341 1.1459 0.0340
737789.87153 -0.2373 1.1729 0.0238
737789.87500 -0.2405 1.2002 0.0135
737789.87847 -0.2437 1.2276 0.0031
737789.88194 -0.2469 1.2553 -0.0074
737789.88542 -0.2501 1.2832 -0.0181
737789.88889 -0.2532 1.3113 -0.0289
737789.89236 -0.2564 1.3395 -0.0398
737789.89583 -0.2596 1.3680 -0.0509
737789.89931 -0.2627 1.3967 -0.0621
737789.90278 -0.2658 1.4255 -0.0734
737789.90625 -0.2689 1.4544 -0.0848
737789.90972 -0.2719 1.4835 -0.0963
737789.91319 -0.2749 1.5127 -0.1080
737789.91667 -0.2779 1.5420 -0.1197
737789.92014 -0.2807 1.5714 -0.1316
737789.92361 -0.2835 1.6008 -0.1435
737789.92708 -0.2863 1.6303 -0.1556
737789.93056 -0.2889 1.6597 -0.1677
737789.93403 -0.2915 1.6892 -0.1800
737789.93750 -0.2939 1.7186 -0.1923
737789.94097 -0.2963 1.7479 -0.2047
737789.94444 -0.2986 1.7771 -0.2171
737789.94792 -0.3007 1.8062 -0.2296
737789.95139 -0.3027 1.8351 -0.2422
737789.95486 -0.3046 1.8638 -0.2548
737789.95833 -0.3064 1.8922 -0.2674
737789.96181 -0.3080 1.9204 -0.2801
737789.96528 -0.3095 1.9483 -0.2928
737789.96875 -0.3108 1.9759 -0.3055
737789.97222 -0.3119 2.0030 -0.3182
737789.97569 -0.3129 2.0298 -0.3309
737789.97917 -0.3137 2.0560 -0.3436
737789.98264 -0.3143 2.0818 -0.3563
737789.98611 -0.3147 2.1071 -0.3689
737789.98958 -0.3150 2.1317 -0.3815
737789.99306 -0.3150 2.1558 -0.3940
737789.99653 -0.3149 2.1791 -0.4065
737790.00000 -0.3145 2.2018 -0.4189
737790.00347 -0.3139 2.2237 -0.4312
737790.00694 -0.3131 2.2449 -0.4434
737790.01042 -0.3121 2.2652 -0.4555
737790.01389 -0.3108 2.2846 -0.4674
737790.01736 -0.3093 2.3031 -0.4792
737790.02083 -0.3076 2.3206 -0.4909
737790.02431 -0.3056 2.3372 -0.5024
737790.02778 -0.3034 2.3527 -0.5138
737790.03125 -0.3009 2.3671 -0.5249
737790.03472 -0.2982 2.3804 -0.5359
737790.03819 -0.2952 2.3925 -0.5467
737790.04167 -0.2920 2.4035 -0.5572
737790.04514 -0.2885 2.4132 -0.5675
737790.04861 -0.2848 2.4216 -0.5776
737790.05208 -0.2808 2.4286 -0.5874
737790.05556 -0.2765 2.4344 -0.5969
737790.05903 -0.2720 2.4387 -0.6062
737790.06250 -0.2672 2.4416 -0.6152
737790.06597 -0.2622 2.4431 -0.6239
737790.06944 -0.2568 2.4430 -0.6322
737790.07292 -0.2513 2.4415 -0.6402
737790.07639 -0.2455 2.4384 -0.6479
737790.07986 -0.2394 2.4337 -0.6553
737790.08333 -0.2330 2.4274 -0.6623
737790.08681 -0.2264 2.4195 -0.6689
737790.09028 -0.2196 2.4099 -0.6751
737790.09375 -0.2125 2.3987 -0.6810
737790.09722 -0.2052 2.3857 -0.6865
737790.10069 -0.1976 2.3711 -0.6915
737790.10417 -0.1898 2.3547 -0.6961
737790.10764 -0.1818 2.3366 -0.7003
737790.11111 -0.1735 2.3167 -0.7041
737790.11458 -0.1651 2.2951 -0.7074
737790.11806 -0.1564 2.2717 -0.7103
737790.12153 -0.1475 2.2465 -0.7127
737790.12500 -0.1384 2.2195 -0.7147
737790.12847 -0.1291 2.1907 -0.7162
737790.13194 -0.1196 2.1602 -0.7172
737790.13542 -0.1099 2.1279 -0.7177
737790.13889 -0.1001 2.0938 -0.7177
737790.14236 -0.0901 2.0579 -0.7173
737790.14583 -0.0799 2.0203 -0.7163
737790.14931 -0.0696 1.9809 -0.7149
737790.15278 -0.0592 1.9397 -0.7129
737790.15625 -0.0486 1.8969 -0.7105
737790.15972 -0.0379 1.8523 -0.7075
737790.16319 -0.0271 1.8061 -0.7040
737790.16667 -0.0162 1.7582 -0.7001
737790.17014 -0.0051 1.7087 -0.6956
737790.17361 0.0059 1.6575 -0.6906
737790.17708 0.0171 1.6048 -0.6850
737790.18056 0.0283 1.5506 -0.6790
737790.18403 0.0396 1.4948 -0.6725
737790.18750 0.0509 1.4375 -0.6654
737790.19097 0.0622 1.3788 -0.6579
737790.19444 0.0736 1.3187 -0.6499
737790.19792 0.0849 1.2572 -0.6413
737790.20139 0.0963 1.1944 -0.6323
737790.20486 0.1076 1.1304 -0.6228
737790.20833 0.1189 1.0651 -0.6128
737790.21181 0.1302 0.9987 -0.6023
737790.21528 0.1414 0.9311 -0.5914
737790.21875 0.1525 0.8625 -0.5800
737790.22222 0.1636 0.7928 -0.5682
737790.22569 0.1746 0.7222 -0.5559
737790.22917 0.1855 0.6507 -0.5432
737790.23264 0.1962 0.5784 -0.5300
737790.23611 0.2069 0.5053 -0.5165
737790.23958 0.2174 0.4315 -0.5025
737790.24306 0.2278 0.3570 -0.4881
737790.24653 0.2380 0.2820 -0.4734
737790.25000 0.2481 0.2064 -0.4583
737790.25347 0.2579 0.1304 -0.4428
737790.25694 0.2676 0.0540 -0.4270
737790.26042 0.2771 -0.0228 -0.4108
737790.26389 0.2864 -0.0997 -0.3943
737790.26736 0.2955 -0.1768 -0.3776
737790.27083 0.3043 -0.2541 -0.3605
737790.27431 0.3129 -0.3313 -0.3431
737790.27778 0.3213 -0.4086 -0.3255
737790.28125 0.3294 -0.4857 -0.3077
737790.28472 0.3372 -0.5626 -0.2896
737790.28819 0.3448 -0.6393 -0.2712
737790.29167 0.3520 -0.7156 -0.2527
737790.29514 0.3590 -0.7915 -0.2340
737790.29861 0.3657 -0.8670 -0.2152
737790.30208 0.3721 -0.9419 -0.1962
737790.30556 0.3782 -1.0161 -0.1770
737790.30903 0.3839 -1.0897 -0.1577
737790.31250 0.3894 -1.1625 -0.1384
737790.31597 0.3945 -1.2345 -0.1189
737790.31944 0.3993 -1.3056 -0.0994
737790.32292 0.4037 -1.3757 -0.0798
737790.32639 0.4078 -1.4448 -0.0602
737790.32986 0.4116 -1.5127 -0.0406
737790.33333 0.4150 -1.5795 -0.0210
737790.33681 0.4180 -1.6450 -0.0014
737790.34028 0.4207 -1.7093 0.0181
737790.34375 0.4230 -1.7722 0.0376
737790.34722 0.4250 -1.8336 0.0570
737790.35069 0.4266 -1.8936 0.0763
737790.35417 0.4278 -1.9520 0.0955
737790.35764 0.4287 -2.0089 0.1146
737790.36111 0.4292 -2.0641 0.1336
737790.36458 0.4294 -2.1176 0.1524
737790.36806 0.4292 -2.1693 0.1710
737790.37153 0.4286 -2.2193 0.1894
737790.37500 0.4276 -2.2674 0.2076
737790.37847 0.4263 -2.3136 0.2256
737790.38194 0.4247 -2.3579 0.2433
737790.38542 0.4227 -2.4002 0.2608
737790.38889 0.4203 -2.4406 0.2781
737790.39236 0.4176 -2.4788 0.2950
737790.39583 0.4146 -2.5151 0.3117
737790.39931 0.4112 -2.5492 0.3280
737790.40278 0.4075 -2.5812 0.3441
737790.40625 0.4035 -2.6110 0.3598
737790.40972 0.3991 -2.6387 0.3751
737790.41319 0.3945 -2.6641 0.3901
737790.41667 0.3895 -2.6874 0.4047
737790.42014 0.3842 -2.7084 0.4189
737790.42361 0.3787 -2.7272 0.4328
737790.42708 0.3728 -2.7438 0.4462
737790.43056 0.3667 -2.7581 0.4592
737790.43403 0.3603 -2.7702 0.4719
737790.43750 0.3536 -2.7800 0.4840
737790.44097 0.3467 -2.7875 0.4958
737790.44444 0.3396 -2.7928 0.5071
737790.44792 0.3322 -2.7958 0.5179
737790.45139 0.3246 -2.7966 0.5283
737790.45486 0.3168 -2.7952 0.5383
737790.45833 0.3087 -2.7916 0.5477
737790.46181 0.3005 -2.7858 0.5567
737790.46528 0.2921 -2.7778 0.5653
737790.46875 0.2835 -2.7677 0.5733
737790.47222 0.2748 -2.7555 0.5809
737790.47569 0.2659 -2.7411 0.5880
737790.47917 0.2569 -2.7247 0.5945
737790.48264 0.2478 -2.7063 0.6007
737790.48611 0.2385 -2.6859 0.6063
737790.48958 0.2291 -2.6635 0.6114
737790.49306 0.2197 -2.6392 0.6161
737790.49653 0.2101 -2.6130 0.6203
737790.50000 0.2005 -2.5849 0.6240
737790.50347 0.1908 -2.5551 0.6272
737790.50694 0.1811 -2.5235 0.6299
737790.51042 0.1713 -2.4902 0.6322
737790.51389 0.1616 -2.4553 0.6340
737790.51736 0.1518 -2.4187 0.6353
737790.52083 0.1420 -2.3806 0.6362
737790.52431 0.1322 -2.3411 0.6366
737790.52778 0.1224 -2.3001 0.6366
737790.53125 0.1127 -2.2577 0.6361
737790.53472 0.1030 -2.2140 0.6352
737790.53819 0.0933 -2.1690 0.6339
737790.54167 0.0837 -2.1229 0.6322
737790.54514 0.0742 -2.0756 0.6300
737790.54861 0.0648 -2.0272 0.6275
737790.55208 0.0555 -1.9778 0.6245
737790.55556 0.0462 -1.9275 0.6212
737790.55903 0.0371 -1.8763 0.6175
737790.56250 0.0281 -1.8243 0.6134
737790.56597 0.0192 -1.7716 0.6090
737790.56944 0.0105 -1.7181 0.6043
737790.57292 0.0019 -1.6640 0.5992
737790.57639 -0.0065 -1.6094 0.5938
737790.57986 -0.0148 -1.5543 0.5881
737790.58333 -0.0229 -1.4988 0.5821
737790.58681 -0.0309 -1.4430 0.5758
737790.59028 -0.0386 -1.3868 0.5692
737790.59375 -0.0462 -1.3304 0.5624
737790.59722 -0.0536 -1.2739 0.5554
737790.60069 -0.0607 -1.2172 0.5481
737790.60417 -0.0677 -1.1606 0.5405
737790.60764 -0.0745 -1.1039 0.5328
737790.61111 -0.0810 -1.0474 0.5249
737790.61458 -0.0874 -0.9910 0.5167
737790.61806 -0.0935 -0.9348 0.5085
737790.62153 -0.0994 -0.8789 0.5000
737790.62500 -0.1050 -0.8233 0.4914
737790.62847 -0.1105 -0.7680 0.4827
737790.63194 -0.1157 -0.7133 0.4738
737790.63542 -0.1207 -0.6590 0.4649
737790.63889 -0.1254 -0.6052 0.4558
737790.64236 -0.1300 -0.5520 0.4467
737790.64583 -0.1342 -0.4995 0.4374
737790.64931 -0.1383 -0.4476 0.4282
737790.65278 -0.1421 -0.3965 0.4188
737790.65625 -0.1457 -0.3461 0.4095
737790.65972 -0.1491 -0.2966 0.4001
737790.66319 -0.1522 -0.2479 0.3907
737790.66667 -0.1551 -0.2001 0.3812
737790.67014 -0.1578 -0.1532 0.3718
737790.67361 -0.1603 -0.1072 0.3624
737790.67708 -0.1625 -0.0622 0.3531
737790.68056 -0.1645 -0.0182 0.3437
737790.68403 -0.1664 0.0247 0.3344
737790.68750 -0.1680 0.0666 0.3252
737790.69097 -0.1694 0.1074 0.3160
737790.69444 -0.1706 0.1471 0.3069
737790.69792 -0.1716 0.1857 0.2978
737790.70139 -0.1725 0.2232 0.2889
737790.70486 -0.1731 0.2595 0.2800
737790.70833 -0.1736 0.2947 0.2712
737790.71181 -0.1739 0.3287 0.2625
737790.71528 -0.1741 0.3615 0.2540
737790.71875 -0.1741 0.3932 0.2455
737790.72222 -0.1740 0.4237 0.2372
737790.72569 -0.1737 0.4530 0.2289
737790.72917 -0.1732 0.4812 0.2208
737790.73264 -0.1727 0.5082 0.2129
737790.73611 -0.1720 0.5341 0.2051
737790.73958 -0.1712 0.5588 0.1974
737790.74306 -0.1703 0.5824 0.1898
737790.74653 -0.1694 0.6049 0.1824
737790.75000 -0.1683 0.6263 0.1751
737790.75347 -0.1671 0.6465 0.1679
737790.75694 -0.1659 0.6658 0.1609
737790.76042 -0.1646 0.6839 0.1541
737790.76389 -0.1632 0.7011 0.1474
737790.76736 -0.1618 0.7172 0.1408
737790.77083 -0.1604 0.7324 0.1343
737790.77431 -0.1589 0.7467 0.1280
737790.77778 -0.1574 0.7600 0.1218
737790.78125 -0.1559 0.7724 0.1158
737790.78472 -0.1544 0.7840 0.1099
737790.78819 -0.1528 0.7948 0.1041
737790.79167 -0.1513 0.8048 0.0984
737790.79514 -0.1498 0.8140 0.0929
737790.79861 -0.1483 0.8225 0.0874
737790.80208 -0.1468 0.8304 0.0821
737790.80556 -0.1454 0.8376 0.0769
737790.80903 -0.1440 0.8442 0.0718
737790.81250 -0.1426 0.8502 0.0667
737790.81597 -0.1413 0.8557 0.0618
737790.81944 -0.1401 0.8607 0.0569
737790.82292 -0.1389 0.8653 0.0522
737790.82639 -0.1378 0.8695 0.0475
737790.82986 -0.1367 0.8734 0.0428
737790.83333 -0.1358 0.8769 0.0382
737790.83681 -0.1349 0.8801 0.0337
737790.84028 -0.1341 0.8831 0.0292
737790.84375 -0.1334 0.8859 0.0247
737790.84722 -0.1328 0.8885 0.0203
737790.85069 -0.1324 0.8911 0.0159
737790.85417 -0.1320 0.8935 0.0115
737790.85764 -0.1317 0.8959 0.0072
737790.86111 -0.1315 0.8983 0.0028
737790.86458 -0.1315 0.9008 -0.0016
737790.86806 -0.1315 0.9033 -0.0060
737790.87153 -0.1317 0.9059 -0.0104
737790.87500 -0.1319 0.9087 -0.0148
737790.87847 -0.1323 0.9117 -0.0193
737790.88194 -0.1329 0.9149 -0.0238
737790.88542 -0.1335 0.9183 -0.0284
737790.88889 -0.1342 0.9220 -0.0330
737790.89236 -0.1351 0.9260 -0.0377
737790.89583 -0.1361 0.9303 -0.0424
737790.89931 -0.1371 0.9350 -0.0473
737790.90278 -0.1383 0.9401 -0.0522
737790.90625 -0.1396 0.9455 -0.0571
737790.90972 -0.1410 0.9514 -0.0622
737790.91319 -0.1426 0.9578 -0.0674
737790.91667 -0.1442 0.9646 -0.0726
737790.92014 -0.1459 0.9719 -0.0780
737790.92361 -0.1477 0.9796 -0.0835
737790.92708 -0.1496 0.9879 -0.0891
737790.93056 -0.1515 0.9967 -0.0948
737790.93403 -0.1536 1.0060 -0.1006
737790.93750 -0.1557 1.0158 -0.1066
737790.94097 -0.1579 1.0262 -0.1127
737790.94444 -0.1601 1.0371 -0.1189
737790.94792 -0.1624 1.0485 -0.1252
737790.95139 -0.1648 1.0605 -0.1316
737790.95486 -0.1672 1.0730 -0.1382
737790.95833 -0.1696 1.0860 -0.1450
737790.96181 -0.1720 1.0995 -0.1518
737790.96528 -0.1745 1.1136 -0.1588
737790.96875 -0.1770 1.1281 -0.1659
737790.97222 -0.1795 1.1431 -0.1732
737790.97569 -0.1820 1.1586 -0.1805
737790.97917 -0.1845 1.1745 -0.1880
737790.98264 -0.1870 1.1908 -0.1957
737790.98611 -0.1894 1.2076 -0.2034
737790.98958 -0.1918 1.2247 -0.2113
737790.99306 -0.1942 1.2421 -0.2192
737790.99653 -0.1965 1.2599 -0.2273
737791.00000 -0.1988 1.2780 -0.2355
737791.00347 -0.2010 1.2963 -0.2438
737791.00694 -0.2031 1.3149 -0.2522
737791.01042 -0.2052 1.3337 -0.2606
737791.01389 -0.2071 1.3526 -0.2692
737791.01736 -0.2090 1.3716 -0.2778
737791.02083 -0.2107 1.3908 -0.2864
737791.02431 -0.2123 1.4099 -0.2952
737791.02778 -0.2138 1.4291 -0.3040
737791.03125 -0.2152 1.4483 -0.3128
737791.03472 -0.2164 1.4673 -0.3217
737791.03819 -0.2174 1.4862 -0.3305
737791.04167 -0.2184 1.5050 -0.3394
737791.04514 -0.2191 1.5235 -0.3483
737791.04861 -0.2197 1.5418 -0.3572
737791.05208 -0.2201 1.5597 -0.3661
737791.05556 -0.2203 1.5773 -0.3750
737791.05903 -0.2203 1.5944 -0.3838
737791.06250 -0.2201 1.6111 -0.3925
737791.06597 -0.2197 1.6273 -0.4012
737791.06944 -0.2191 1.6429 -0.4099
737791.07292 -0.2183 1.6579 -0.4184
737791.07639 -0.2172 1.6722 -0.4269
737791.07986 -0.2159 1.6858 -0.4352
737791.08333 -0.2144 1.6987 -0.4434
737791.08681 -0.2127 1.7107 -0.4515
737791.09028 -0.2107 1.7219 -0.4595
737791.09375 -0.2085 1.7322 -0.4672
737791.09722 -0.2060 1.7415 -0.4748
737791.10069 -0.2032 1.7498 -0.4823
737791.10417 -0.2003 1.7570 -0.4895
737791.10764 -0.1970 1.7631 -0.4965
737791.11111 -0.1935 1.7681 -0.5033
737791.11458 -0.1898 1.7719 -0.5099
737791.11806 -0.1857 1.7745 -0.5162
737791.12153 -0.1815 1.7758 -0.5222
737791.12500 -0.1769 1.7758 -0.5280
737791.12847 -0.1721 1.7744 -0.5335
737791.13194 -0.1671 1.7716 -0.5387
737791.13542 -0.1618 1.7675 -0.5436
737791.13889 -0.1562 1.7618 -0.5482
737791.14236 -0.1504 1.7547 -0.5524
737791.14583 -0.1443 1.7461 -0.5563
737791.14931 -0.1380 1.7359 -0.5599
737791.15278 -0.1314 1.7241 -0.5631
737791.15625 -0.1246 1.7107 -0.5659
737791.15972 -0.1176 1.6958 -0.5683
737791.16319 -0.1103 1.6791 -0.5704
737791.16667 -0.1028 1.6609 -0.5720
737791.17014 -0.0951 1.6409 -0.5732
737791.17361 -0.0872 1.6193 -0.5740
737791.17708 -0.0790 1.5960 -0.5744
737791.18056 -0.0707 1.5710 -0.5744
737791.18403 -0.0622 1.5442 -0.5739
737791.18750 -0.0535 1.5158 -0.5730
737791.19097 -0.0446 1.4857 -0.5716
737791.19444 -0.0355 1.4538 -0.5698
737791.19792 -0.0263 1.4203 -0.5675
737791.20139 -0.0170 1.3850 -0.5648
737791.20486 -0.0075 1.3481 -0.5615
737791.20833 0.0022 1.3095 -0.5579
737791.21181 0.0119 1.2693 -0.5537
737791.21528 0.0218 1.2274 -0.5491
737791.21875 0.0318 1.1840 -0.5439
737791.22222 0.0418 1.1389 -0.5384
737791.22569 0.0520 1.0923 -0.5323
737791.22917 0.0622 1.0441 -0.5258
737791.23264 0.0724 0.9945 -0.5187
737791.23611 0.0827 0.9433 -0.5112
737791.23958 0.0930 0.8908 -0.5033
737791.24306 0.1034 0.8368 -0.4949
737791.24653 0.1137 0.7816 -0.4860
737791.25000 0.1241 0.7250 -0.4766
737791.25347 0.1344 0.6671 -0.4668
737791.25694 0.1447 0.6081 -0.4566
737791.26042 0.1549 0.5479 -0.4459
737791.26389 0.1651 0.4865 -0.4348
737791.26736 0.1752 0.4242 -0.4232
737791.27083 0.1853 0.3608 -0.4113
737791.27431 0.1952 0.2966 -0.3989
737791.27778 0.2051 0.2314 -0.3861
737791.28125 0.2148 0.1655 -0.3729
737791.28472 0.2244 0.0988 -0.3594
737791.28819 0.2338 0.0314 -0.3455
737791.29167 0.2431 -0.0365 -0.3312
737791.29514 0.2522 -0.1050 -0.3166
737791.29861 0.2611 -0.1740 -0.3016
737791.30208 0.2699 -0.2433 -0.2863
737791.30556 0.2784 -0.3130 -0.2708
737791.30903 0.2867 -0.3829 -0.2549
737791.31250 0.2948 -0.4530 -0.2387
737791.31597 0.3026 -0.5231 -0.2223
737791.31944 0.3102 -0.5933 -0.2057
737791.32292 0.3176 -0.6634 -0.1888
737791.32639 0.3246 -0.7334 -0.1717
737791.32986 0.3314 -0.8031 -0.1544
737791.33333 0.3379 -0.8725 -0.1369
737791.33681 0.3441 -0.9416 -0.1193
737791.34028 0.3500 -1.0102 -0.1015
737791.34375 0.3556 -1.0782 -0.0836
737791.34722 0.3608 -1.1457 -0.0655
737791.35069 0.3657 -1.2124 -0.0474
737791.35417 0.3703 -1.2784 -0.0292
737791.35764 0.3745 -1.3435 -0.0110
737791.36111 0.3784 -1.4077 0.0073
737791.36458 0.3819 -1.4709 0.0256
737791.36806 0.3851 -1.5330 0.0439
737791.37153 0.3879 -1.5939 0.0622
737791.37500 0.3903 -1.6536 0.0805
737791.37847 0.3924 -1.7121 0.0987
737791.38194 0.3940 -1.7691 0.1168
737791.38542 0.3953 -1.8247 0.1348
737791.38889 0.3962 -1.8788 0.1527
737791.39236 0.3967 -1.9314 0.1704
737791.39583 0.3969 -1.9823 0.1881
737791.39931 0.3966 -2.0315 0.2055
737791.40278 0.3960 -2.0789 0.2228
737791.40625 0.3949 -2.1245 0.2398
737791.40972 0.3935 -2.1683 0.2566
737791.41319 0.3917 -2.2101 0.2732
737791.41667 0.3895 -2.2500 0.2896
737791.42014 0.3870 -2.2878 0.3056
737791.42361 0.3840 -2.3236 0.3214
737791.42708 0.3807 -2.3573 0.3368
737791.43056 0.3770 -2.3888 0.3520
737791.43403 0.3729 -2.4181 0.3667
737791.43750 0.3685 -2.4452 0.3812
737791.44097 0.3637 -2.4701 0.3953
737791.44444 0.3586 -2.4926 0.4089
737791.44792 0.3531 -2.5129 0.4222
737791.45139 0.3473 -2.5308 0.4351
737791.45486 0.3412 -2.5463 0.4476
737791.45833 0.3348 -2.5595 0.4596
737791.46181 0.3280 -2.5703 0.4711
737791.46528 0.3209 -2.5787 0.4823
737791.46875 0.3136 -2.5847 0.4929
737791.47222 0.3059 -2.5882 0.5031
737791.47569 0.2980 -2.5894 0.5128
737791.47917 0.2898 -2.5881 0.5220
737791.48264 0.2814 -2.5845 0.5307
737791.48611 0.2727 -2.5784 0.5389
737791.48958 0.2638 -2.5700 0.5465
737791.49306 0.2546 -2.5592 0.5537
737791.49653 0.2453 -2.5460 0.5603
737791.50000 0.2357 -2.5305 0.5664
737791.50347 0.2260 -2.5127 0.5720
737791.50694 0.2161 -2.4926 0.5770
737791.51042 0.2061 -2.4703 0.5815
737791.51389 0.1959 -2.4457 0.5855
737791.51736 0.1855 -2.4190 0.5889
737791.52083 0.1751 -2.3901 0.5917
737791.52431 0.1645 -2.3591 0.5941
737791.52778 0.1539 -2.3260 0.5959
737791.53125 0.1432 -2.2909 0.5971
737791.53472 0.1324 -2.2539 0.5978
737791.53819 0.1215 -2.2149 0.5980
737791.54167 0.1107 -2.1741 0.5977
737791.54514 0.0998 -2.1315 0.5968
737791.54861 0.0888 -2.0871 0.5954
737791.55208 0.0779 -2.0411 0.5935
737791.55556 0.0671 -1.9934 0.5911
737791.55903 0.0562 -1.9442 0.5882
737791.56250 0.0454 -1.8935 0.5849
737791.56597 0.0347 -1.8413 0.5810
737791.56944 0.0240 -1.7878 0.5767
737791.57292 0.0134 -1.7331 0.5719
737791.57639 0.0029 -1.6771 0.5666
737791.57986 -0.0075 -1.6200 0.5609
737791.58333 -0.0178 -1.5618 0.5548
737791.58681 -0.0279 -1.5027 0.5483
737791.59028 -0.0379 -1.4427 0.5413
737791.59375 -0.0477 -1.3818 0.5340
737791.59722 -0.0573 -1.3202 0.5262
737791.60069 -0.0668 -1.2580 0.5182
737791.60417 -0.0761 -1.1951 0.5097
737791.60764 -0.0852 -1.1318 0.5009
737791.61111 -0.0941 -1.0680 0.4918
737791.61458 -0.1027 -1.0039 0.4824
737791.61806 -0.1111 -0.9396 0.4727
737791.62153 -0.1193 -0.8750 0.4627
737791.62500 -0.1272 -0.8104 0.4524
737791.62847 -0.1349 -0.7457 0.4419
737791.63194 -0.1424 -0.6811 0.4312
737791.63542 -0.1495 -0.6167 0.4202
737791.63889 -0.1564 -0.5524 0.4091
737791.64236 -0.1630 -0.4885 0.3977
737791.64583 -0.1693 -0.4249 0.3862
737791.64931 -0.1753 -0.3618 0.3746
737791.65278 -0.1810 -0.2992 0.3628
737791.65625 -0.1865 -0.2372 0.3509
737791.65972 -0.1916 -0.1759 0.3389
737791.66319 -0.1964 -0.1153 0.3268
737791.66667 -0.2009 -0.0555 0.3146
737791.67014 -0.2051 0.0035 0.3024
737791.67361 -0.2090 0.0615 0.2902
737791.67708 -0.2126 0.1185 0.2779
737791.68056 -0.2158 0.1744 0.2656
737791.68403 -0.2187 0.2293 0.2534
737791.68750 -0.2214 0.2830 0.2412
737791.69097 -0.2237 0.3354 0.2290
737791.69444 -0.2257 0.3866 0.2169
737791.69792 -0.2274 0.4365 0.2048
737791.70139 -0.2288 0.4850 0.1928
737791.70486 -0.2299 0.5321 0.1810
737791.70833 -0.2307 0.5777 0.1692
737791.71181 -0.2312 0.6219 0.1576
737791.71528 -0.2314 0.6645 0.1461
737791.71875 -0.2313 0.7056 0.1348
737791.72222 -0.2310 0.7451 0.1236
737791.72569 -0.2303 0.7830 0.1126
737791.72917 -0.2294 0.8193 0.1018
737791.73264 -0.2283 0.8539 0.0911
737791.73611 -0.2269 0.8868 0.0807
737791.73958 -0.2252 0.9181 0.0705
737791.74306 -0.2233 0.9476 0.0606
737791.74653 -0.2212 0.9754 0.0508
737791.75000 -0.2188 1.0016 0.0413
737791.75347 -0.2163 1.0260 0.0321
737791.75694 -0.2135 1.0487 0.0231
737791.76042 -0.2105 1.0696 0.0143
737791.76389 -0.2074 1.0889 0.0059
737791.76736 -0.2040 1.1065 -0.0023
737791.77083 -0.2005 1.1223 -0.0103
737791.77431 -0.1969 1.1365 -0.0179
737791.77778 -0.1931 1.1491 -0.0253
737791.78125 -0.1892 1.1600 -0.0324
737791.78472 -0.1851 1.1693 -0.0392
737791.78819 -0.1809 1.1770 -0.0457
737791.79167 -0.1767 1.1831 -0.0519
737791.79514 -0.1723 1.1877 -0.0579
737791.79861 -0.1679 1.1908 -0.0635
737791.80208 -0.1634 1.1924 -0.0689
737791.80556 -0.1588 1.1926 -0.0740
737791.80903 -0.1542 1.1914 -0.0788
737791.81250 -0.1495 1.1889 -0.0833
737791.81597 -0.1448 1.1850 -0.0876
737791.81944 -0.1402 1.1799 -0.0916
737791.82292 -0.1355 1.1735 -0.0953
737791.82639 -0.1308 1.1660 -0.0987
737791.82986 -0.1261 1.1574 -0.1019
737791.83333 -0.1215 1.1477 -0.1049
737791.83681 -0.1169 1.1370 -0.1076
737791.84028 -0.1123 1.1254 -0.1100
737791.84375 -0.1078 1.1128 -0.1123
737791.84722 -0.1034 1.0994 -0.1143
737791.85069 -0.0990 1.0852 -0.1161
737791.85417 -0.0948 1.0703 -0.1176
737791.85764 -0.0906 1.0547 -0.1190
737791.86111 -0.0865 1.0385 -0.1202
737791.86458 -0.0826 1.0217 -0.1213
737791.86806 -0.0788 1.0044 -0.1221
737791.87153 -0.0751 0.9867 -0.1228
737791.87500 -0.0715 0.9687 -0.1233
737791.87847 -0.0681 0.9503 -0.1238
737791.88194 -0.0648 0.9317 -0.1240
737791.88542 -0.0617 0.9129 -0.1242
737791.88889 -0.0587 0.8939 -0.1242
737791.89236 -0.0560 0.8749 -0.1242
737791.89583 -0.0533 0.8559 -0.1241
737791.89931 -0.0509 0.8369 -0.1239
737791.90278 -0.0486 0.8180 -0.1236
737791.90625 -0.0466 0.7993 -0.1233
737791.90972 -0.0447 0.7808 -0.1230
737791.91319 -0.0430 0.7625 -0.1226
737791.91667 -0.0415 0.7446 -0.1222
737791.92014 -0.0402 0.7271 -0.1218
737791.92361 -0.0390 0.7099 -0.1214
737791.92708 -0.0381 0.6933 -0.1210
737791.93056 -0.0374 0.6772 -0.1207
737791.93403 -0.0369 0.6616 -0.1204
737791.93750 -0.0365 0.6466 -0.1201
737791.94097 -0.0364 0.6323 -0.1199
737791.94444 -0.0364 0.6187 -0.1198
737791.94792 -0.0367 0.6057 -0.1197
737791.95139 -0.0371 0.5936 -0.1197
737791.95486 -0.0377 0.5822 -0.1199
737791.95833 -0.0385 0.5717 -0.1201
737791.96181 -0.0395 0.5620 -0.1205
737791.96528 -0.0406 0.5532 -0.1209
737791.96875 -0.0419 0.5452 -0.1215
737791.97222 -0.0434 0.5382 -0.1223
737791.97569 -0.0450 0.5322 -0.1232
737791.97917 -0.0468 0.5271 -0.1242
737791.98264 -0.0487 0.5229 -0.1254
737791.98611 -0.0508 0.5197 -0.1267
737791.98958 -0.0530 0.5175 -0.1283
737791.99306 -0.0553 0.5163 -0.1299
737791.99653 -0.0578 0.5161 -0.1318
737792.00000 -0.0604 0.5169 -0.1339
737792.00347 -0.0630 0.5186 -0.1361
737792.00694 -0.0658 0.5214 -0.1385
737792.01042 -0.0686 0.5251 -0.1411
737792.01389 -0.0715 0.5298 -0.1439
737792.01736 -0.0745 0.5354 -0.1469
737792.02083 -0.0775 0.5419 -0.1500
737792.02431 -0.0806 0.5494 -0.1534
737792.02778 -0.0837 0.5578 -0.1569
737792.03125 -0.0868 0.5670 -0.1607
737792.03472 -0.0900 0.5771 -0.1646
737792.03819 -0.0932 0.5879 -0.1687
737792.04167 -0.0963 0.5996 -0.1729
737792.04514 -0.0995 0.6120 -0.1774
737792.04861 -0.1026 0.6251 -0.1820
737792.05208 -0.1057 0.6389 -0.1868
737792.05556 -0.1087 0.6534 -0.1917
737792.05903 -0.1117 0.6684 -0.1968
737792.06250 -0.1146 0.6840 -0.2021
737792.06597 -0.1174 0.7000 -0.2074
737792.06944 -0.1202 0.7166 -0.2130
737792.07292 -0.1228 0.7335 -0.2186
737792.07639 -0.1254 0.7508 -0.2244
737792.07986 -0.1278 0.7684 -0.2302
737792.08333 -0.1301 0.7863 -0.2362
737792.08681 -0.1322 0.8044 -0.2423
737792.09028 -0.1343 0.8226 -0.2484
737792.09375 -0.1361 0.8408 -0.2546
737792.09722 -0.1378 0.8592 -0.2609
737792.10069 -0.1393 0.8775 -0.2672
737792.10417 -0.1406 0.8957 -0.2735
737792.10764 -0.1418 0.9137 -0.2799
737792.11111 -0.1427 0.9316 -0.2863
737792.11458 -0.1435 0.9491 -0.2927
737792.11806 -0.1440 0.9664 -0.2991
737792.12153 -0.1443 0.9833 -0.3054
737792.12500 -0.1444 0.9997 -0.3117
737792.12847 -0.1442 1.0156 -0.3180
737792.13194 -0.1438 1.0309 -0.3241
737792.13542 -0.1432 1.0456 -0.3302
737792.13889 -0.1423 1.0596 -0.3362
737792.14236 -0.1412 1.0729 -0.3422
737792.14583 -0.1398 1.0854 -0.3479
737792.14931 -0.1381 1.0970 -0.3536
737792.15278 -0.1362 1.1077 -0.3591
737792.15625 -0.1340 1.1174 -0.3644
737792.15972 -0.1316 1.1261 -0.3696
737792.16319 -0.1289 1.1337 -0.3745
737792.16667 -0.1259 1.1402 -0.3793
737792.17014 -0.1226 1.1455 -0.3838
737792.17361 -0.1191 1.1496 -0.3881
737792.17708 -0.1153 1.1524 -0.3922
737792.18056 -0.1112 1.1540 -0.3960
737792.18403 -0.1069 1.1541 -0.3995
737792.18750 -0.1023 1.1529 -0.4028
737792.19097 -0.0975 1.1502 -0.4058
737792.19444 -0.0924 1.1461 -0.4084
737792.19792 -0.0870 1.1405 -0.4108
737792.20139 -0.0814 1.1334 -0.4128
737792.20486 -0.0755 1.1247 -0.4145
737792.20833 -0.0694 1.1144 -0.4158
737792.21181 -0.0631 1.1025 -0.4167
737792.21528 -0.0565 1.0890 -0.4173
737792.21875 -0.0497 1.0739 -0.4176
737792.22222 -0.0427 1.0571 -0.4174
737792.22569 -0.0355 1.0387 -0.4168
737792.22917 -0.0281 1.0186 -0.4159
737792.23264 -0.0205 0.9968 -0.4145
737792.23611 -0.0127 0.9733 -0.4127
737792.23958 -0.0048 0.9482 -0.4105
737792.24306 0.0033 0.9213 -0.4079
737792.24653 0.0116 0.8929 -0.4049
737792.25000 0.0200 0.8627 -0.4014
737792.25347 0.0286 0.8309 -0.3975
737792.25694 0.0373 0.7975 -0.3931
737792.26042 0.0460 0.7625 -0.3883
737792.26389 0.0549 0.7259 -0.3831
737792.26736 0.0639 0.6877 -0.3774
737792.27083 0.0729 0.6480 -0.3713
737792.27431 0.0820 0.6068 -0.3647
737792.27778 0.0911 0.5641 -0.3577
737792.28125 0.1003 0.5200 -0.3503
737792.28472 0.1095 0.4745 -0.3425
737792.28819 0.1187 0.4277 -0.3342
737792.29167 0.1280 0.3795 -0.3255
737792.29514 0.1371 0.3301 -0.3163
737792.29861 0.1463 0.2795 -0.3068
737792.30208 0.1554 0.2278 -0.2968
737792.30556 0.1645 0.1749 -0.2865
737792.30903 0.1735 0.1210 -0.2757
737792.31250 0.1824 0.0661 -0.2646
737792.31597 0.1912 0.0104 -0.2531
737792.31944 0.1998 -0.0463 -0.2412
737792.32292 0.2084 -0.1037 -0.2290
737792.32639 0.2168 -0.1618 -0.2164
737792.32986 0.2251 -0.2206 -0.2035
737792.33333 0.2332 -0.2800 -0.1903
737792.33681 0.2411 -0.3398 -0.1768
737792.34028 0.2488 -0.4001 -0.1630
737792.34375 0.2564 -0.4607 -0.1489
737792.34722 0.2637 -0.5216 -0.1346
737792.35069 0.2707 -0.5827 -0.1200
737792.35417 0.2776 -0.6439 -0.1051
737792.35764 0.2842 -0.7051 -0.0901
737792.36111 0.2905 -0.7663 -0.0748
737792.36458 0.2965 -0.8273 -0.0594
737792.36806 0.3023 -0.8881 -0.0438
737792.37153 0.3077 -0.9486 -0.0280
737792.37500 0.3129 -1.0087 -0.0121
737792.37847 0.3177 -1.0684 0.0039
737792.38194 0.3223 -1.1274 0.0200
737792.38542 0.3264 -1.1859 0.0362
737792.38889 0.3303 -1.2437 0.0524
737792.39236 0.3338 -1.3006 0.0687
737792.39583 0.3369 -1.3567 0.0850
737792.39931 0.3397 -1.4117 0.1012
737792.40278 0.3421 -1.4658 0.1175
737792.40625 0.3442 -1.5187 0.1337
737792.40972 0.3459 -1.5705 0.1499
737792.41319 0.3471 -1.6209 0.1660
737792.41667 0.3480 -1.6700 0.1820
737792.42014 0.3485 -1.7177 0.1979
737792.42361 0.3487 -1.7638 0.2136
737792.42708 0.3484 -1.8084 0.2292
737792.43056 0.3477 -1.8514 0.2446
737792.43403 0.3467 -1.8927 0.2598
737792.43750 0.3452 -1.9322 0.2748
737792.44097 0.3433 -1.9698 0.2896
737792.44444 0.3411 -2.0056 0.3041
737792.44792 0.3384 -2.0395 0.3183
737792.45139 0.3354 -2.0713 0.3322
737792.45486 0.3320 -2.1011 0.3459
737792.45833 0.3282 -2.1288 0.3592
737792.46181 0.3240 -2.1543 0.3722
737792.46528 0.3194 -2.1776 0.3848
737792.46875 0.3144 -2.1988 0.3970
737792.47222 0.3091 -2.2176 0.4089
737792.47569 0.3034 -2.2342 0.4204
737792.47917 0.2974 -2.2484 0.4314
737792.48264 0.2910 -2.2602 0.4420
737792.48611 0.2843 -2.2697 0.4522
737792.48958 0.2773 -2.2768 0.4619
737792.49306 0.2699 -2.2814 0.4711
737792.49653 0.2622 -2.2837 0.4799
737792.50000 0.2542 -2.2834 0.4881
737792.50347 0.2460 -2.2807 0.4959
737792.50694 0.2374 -2.2756 0.5031
737792.51042 0.2286 -2.2680 0.5099
737792.51389 0.2195 -2.2580 0.5161
737792.51736 0.2101 -2.2455 0.5217
737792.52083 0.2005 -2.2306 0.5268
737792.52431 0.1907 -2.2133 0.5314
737792.52778 0.1807 -2.1935 0.5354
737792.53125 0.1705 -2.1714 0.5389
737792.53472 0.1601 -2.1470 0.5418
737792.53819 0.1496 -2.1202 0.5441
737792.54167 0.1389 -2.0911 0.5459
737792.54514 0.1280 -2.0598 0.5471
737792.54861 0.1170 -2.0262 0.5477
737792.55208 0.1059 -1.9905 0.5478
737792.55556 0.0947 -1.9526 0.5473
737792.55903 0.0835 -1.9127 0.5462
737792.56250 0.0721 -1.8707 0.5446
737792.56597 0.0607 -1.8267 0.5424
737792.56944 0.0493 -1.7809 0.5396
737792.57292 0.0379 -1.7331 0.5363
737792.57639 0.0264 -1.6836 0.5325
737792.57986 0.0150 -1.6323 0.5281
737792.58333 0.0036 -1.5793 0.5232
737792.58681 -0.0078 -1.5248 0.5178
737792.59028 -0.0191 -1.4687 0.5119
737792.59375 -0.0304 -1.4112 0.5054
737792.59722 -0.0415 -1.3523 0.4985
737792.60069 -0.0526 -1.2921 0.4911
737792.60417 -0.0635 -1.2307 0.4832
737792.60764 -0.0743 -1.1682 0.4748
737792.61111 -0.0850 -1.1046 0.4660
737792.61458 -0.0955 -1.0400 0.4568
737792.61806 -0.1058 -0.9746 0.4471
737792.62153 -0.1160 -0.9084 0.4371
737792.62500 -0.1259 -0.8414 0.4266
737792.62847 -0.1356 -0.7739 0.4158
737792.63194 -0.1452 -0.7058 0.4046
737792.63542 -0.1544 -0.6373 0.3931
737792.63889 -0.1635 -0.5685 0.3812
737792.64236 -0.1722 -0.4994 0.3690
737792.64583 -0.1807 -0.4301 0.3566
737792.64931 -0.1889 -0.3608 0.3439
737792.65278 -0.1969 -0.2915 0.3309
737792.65625 -0.2045 -0.2223 0.3176
737792.65972 -0.2118 -0.1533 0.3042
737792.66319 -0.2188 -0.0846 0.2905
737792.66667 -0.2255 -0.0162 0.2767
737792.67014 -0.2318 0.0516 0.2627
737792.67361 -0.2378 0.1189 0.2486
737792.67708 -0.2435 0.1855 0.2343
737792.68056 -0.2488 0.2515 0.2200
737792.68403 -0.2538 0.3166 0.2055
737792.68750 -0.2584 0.3808 0.1910
737792.69097 -0.2626 0.4440 0.1765
737792.69444 -0.2665 0.5062 0.1619
737792.69792 -0.2700 0.5673 0.1473
737792.70139 -0.2731 0.6271 0.1328
737792.70486 -0.2758 0.6857 0.1182
737792.70833 -0.2782 0.7429 0.1037
737792.71181 -0.2802 0.7987 0.0893
737792.71528 -0.2818 0.8531 0.0750
737792.71875 -0.2831 0.9058 0.0607
737792.72222 -0.2840 0.9570 0.0466
737792.72569 -0.2845 1.0066 0.0327
737792.72917 -0.2846 1.0544 0.0189
737792.73264 -0.2844 1.1004 0.0052
737792.73611 -0.2838 1.1447 -0.0082
737792.73958 -0.2829 1.1870 -0.0214
737792.74306 -0.2816 1.2275 -0.0344
737792.74653 -0.2799 1.2660 -0.0472
737792.75000 -0.2779 1.3026 -0.0597
737792.75347 -0.2756 1.3372 -0.0720
737792.75694 -0.2730 1.3697 -0.0840
737792.76042 -0.2700 1.4001 -0.0956
737792.76389 -0.2667 1.4285 -0.1070
737792.76736 -0.2632 1.4547 -0.1181
737792.77083 -0.2593 1.4789 -0.1288
737792.77431 -0.2551 1.5009 -0.1392
737792.77778 -0.2507 1.5207 -0.1493
737792.78125 -0.2460 1.5385 -0.1589
737792.78472 -0.2411 1.5540 -0.1683
737792.78819 -0.2359 1.5675 -0.1772
737792.79167 -0.2304 1.5788 -0.1858
737792.79514 -0.2248 1.5879 -0.1940
737792.79861 -0.2189 1.5950 -0.2018
737792.80208 -0.2129 1.5999 -0.2092
737792.80556 -0.2067 1.6028 -0.2162
737792.80903 -0.2002 1.6036 -0.2228
737792.81250 -0.1937 1.6023 -0.2290
737792.81597 -0.1870 1.5991 -0.2347
737792.81944 -0.1801 1.5938 -0.2401
737792.82292 -0.1731 1.5867 -0.2451
737792.82639 -0.1661 1.5776 -0.2496
737792.82986 -0.1589 1.5667 -0.2537
737792.83333 -0.1517 1.5539 -0.2575
737792.83681 -0.1443 1.5394 -0.2608
737792.84028 -0.1370 1.5231 -0.2637
737792.84375 -0.1296 1.5052 -0.2662
737792.84722 -0.1221 1.4857 -0.2684
737792.85069 -0.1147 1.4646 -0.2701
737792.85417 -0.1073 1.4420 -0.2714
737792.85764 -0.0998 1.4179 -0.2724
737792.86111 -0.0924 1.3925 -0.2730
737792.86458 -0.0851 1.3657 -0.2732
737792.86806 -0.0778 1.3377 -0.2731
737792.87153 -0.0705 1.3085 -0.2726
737792.87500 -0.0634 1.2782 -0.2718
737792.87847 -0.0563 1.2468 -0.2707
737792.88194 -0.0494 1.2145 -0.2692
737792.88542 -0.0425 1.1812 -0.2675
737792.88889 -0.0358 1.1472 -0.2654
737792.89236 -0.0292 1.1123 -0.2630
737792.89583 -0.0228 1.0768 -0.2604
737792.89931 -0.0165 1.0407 -0.2575
737792.90278 -0.0104 1.0041 -0.2544
737792.90625 -0.0044 0.9670 -0.2510
737792.90972 0.0013 0.9296 -0.2475
737792.91319 0.0069 0.8918 -0.2437
737792.91667 0.0122 0.8538 -0.2397
737792.92014 0.0173 0.8157 -0.2355
737792.92361 0.0223 0.7775 -0.2312
737792.92708 0.0270 0.7393 -0.2267
737792.93056 0.0314 0.7012 -0.2220
737792.93403 0.0356 0.6632 -0.2173
737792.93750 0.0396 0.6254 -0.2124
737792.94097 0.0434 0.5880 -0.2075
737792.94444 0.0468 0.5509 -0.2024
737792.94792 0.0501 0.5142 -0.1974
737792.95139 0.0530 0.4781 -0.1922
737792.95486 0.0558 0.4425 -0.1870
737792.95833 0.0582 0.4075 -0.1819
737792.96181 0.0604 0.3732 -0.1767
737792.96528 0.0623 0.3397 -0.1715
737792.96875 0.0639 0.3070 -0.1663
737792.97222 0.0653 0.2751 -0.1612
737792.97569 0.0664 0.2442 -0.1561
737792.97917 0.0673 0.2142 -0.1511
737792.98264 0.0679 0.1853 -0.1462
737792.98611 0.0682 0.1574 -0.1414
737792.98958 0.0683 0.1306 -0.1366
737792.99306 0.0681 0.1050 -0.1320
737792.99653 0.0676 0.0805 -0.1275
737793.00000 0.0670 0.0573 -0.1232
737793.00347 0.0660 0.0353 -0.1190
737793.00694 0.0649 0.0146 -0.1149
737793.01042 0.0635 -0.0048 -0.1111
737793.01389 0.0619 -0.0228 -0.1074
737793.01736 0.0601 -0.0395 -0.1039
737793.02083 0.0580 -0.0548 -0.1006
737793.02431 0.0558 -0.0688 -0.0975
737793.02778 0.0533 -0.0813 -0.0946
737793.03125 0.0507 -0.0925 -0.0920
737793.03472 0.0479 -0.1022 -0.0895
737793.03819 0.0450 -0.1106 -0.0873
737793.04167 0.0419 -0.1175 -0.0854
737793.04514 0.0386 -0.1230 -0.0836
737793.04861 0.0352 -0.1271 -0.0822
737793.05208 0.0316 -0.1298 -0.0809
737793.05556 0.0280 -0.1312 -0.0800
737793.05903 0.0242 -0.1312 -0.0792
737793.06250 0.0204 -0.1299 -0.0787
737793.06597 0.0165 -0.1272 -0.0785
737793.06944 0.0125 -0.1233 -0.0786
737793.07292 0.0084 -0.1181 -0.0788
737793.07639 0.0043 -0.1117 -0.0794
737793.07986 0.0001 -0.1041 -0.0802
737793.08333 -0.0041 -0.0954 -0.0812
737793.08681 -0.0082 -0.0855 -0.0825
737793.09028 -0.0124 -0.0745 -0.0840
737793.09375 -0.0166 -0.0626 -0.0857
737793.09722 -0.0208 -0.0496 -0.0877
737793.10069 -0.0249 -0.0357 -0.0899
737793.10417 -0.0290 -0.0209 -0.0923
737793.10764 -0.0330 -0.0053 -0.0950
737793.11111 -0.0369 0.0111 -0.0978
737793.11458 -0.0408 0.0283 -0.1008
737793.11806 -0.0445 0.0461 -0.1040
737793.12153 -0.0482 0.0644 -0.1074
737793.12500 -0.0517 0.0834 -0.1110
737793.12847 -0.0552 0.1028 -0.1147
737793.13194 -0.0584 0.1227 -0.1185
737793.13542 -0.0616 0.1428 -0.1225
737793.13889 -0.0646 0.1633 -0.1267
737793.14236 -0.0674 0.1840 -0.1309
737793.14583 -0.0700 0.2049 -0.1352
737793.14931 -0.0724 0.2259 -0.1397
737793.15278 -0.0747 0.2468 -0.1441
737793.15625 -0.0767 0.2678 -0.1487
737793.15972 -0.0786 0.2886 -0.1533
737793.16319 -0.0802 0.3092 -0.1580
737793.16667 -0.0816 0.3296 -0.1626
737793.17014 -0.0828 0.3497 -0.1673
737793.17361 -0.0837 0.3693 -0.1719
737793.17708 -0.0844 0.3886 -0.1766
737793.18056 -0.0848 0.4073 -0.1812
737793.18403 -0.0850 0.4254 -0.1857
737793.18750 -0.0849 0.4429 -0.1902
737793.19097 -0.0846 0.4597 -0.1946
737793.19444 -0.0840 0.4757 -0.1990
737793.19792 -0.0831 0.4909 -0.2032
737793.20139 -0.0820 0.5052 -0.2073
737793.20486 -0.0806 0.5185 -0.2112
737793.20833 -0.0789 0.5309 -0.2150
737793.21181 -0.0770 0.5422 -0.2186
737793.21528 -0.0747 0.5524 -0.2221
737793.21875 -0.0723 0.5614 -0.2253
737793.22222 -0.0695 0.5692 -0.2284
737793.22569 -0.0665 0.5758 -0.2312
737793.22917 -0.0632 0.5811 -0.2338
737793.23264 -0.0597 0.5851 -0.2362
737793.23611 -0.0558 0.5877 -0.2383
737793.23958 -0.0518 0.5889 -0.2401
737793.24306 -0.0475 0.5887 -0.2417
737793.24653 -0.0429 0.5870 -0.2429
737793.25000 -0.0381 0.5838 -0.2439
737793.25347 -0.0331 0.5791 -0.2446
737793.25694 -0.0279 0.5729 -0.2449
737793.26042 -0.0224 0.5651 -0.2449
737793.26389 -0.0167 0.5558 -0.2446
737793.26736 -0.0109 0.5449 -0.2439
737793.27083 -0.0048 0.5324 -0.2429
737793.27431 0.0015 0.5183 -0.2415
737793.27778 0.0079 0.5026 -0.2398
737793.28125 0.0145 0.4854 -0.2377
737793.28472 0.0213 0.4665 -0.2352
737793.28819 0.0281 0.4461 -0.2323
737793.29167 0.0352 0.4241 -0.2291
737793.29514 0.0423 0.4006 -0.2254
737793.29861 0.0496 0.3755 -0.2214
737793.30208 0.0569 0.3489 -0.2170
737793.30556 0.0644 0.3209 -0.2123
737793.30903 0.0719 0.2913 -0.2071
737793.31250 0.0795 0.2604 -0.2015
737793.31597 0.0871 0.2280 -0.1956
737793.31944 0.0948 0.1943 -0.1893
737793.32292 0.1024 0.1593 -0.1826
737793.32639 0.1101 0.1230 -0.1755
737793.32986 0.1178 0.0854 -0.1680
737793.33333 0.1255 0.0467 -0.1602
737793.33681 0.1331 0.0069 -0.1520
737793.34028 0.1407 -0.0341 -0.1435
737793.34375 0.1482 -0.0760 -0.1347
737793.34722 0.1556 -0.1189 -0.1254
737793.35069 0.1630 -0.1628 -0.1159
737793.35417 0.1703 -0.2074 -0.1061
737793.35764 0.1774 -0.2529 -0.0959
737793.36111 0.1844 -0.2990 -0.0854
737793.36458 0.1913 -0.3458 -0.0747
737793.36806 0.1980 -0.3931 -0.0637
737793.37153 0.2045 -0.4410 -0.0524
737793.37500 0.2109 -0.4893 -0.0408
737793.37847 0.2170 -0.5379 -0.0291
737793.38194 0.2230 -0.5868 -0.0171
737793.38542 0.2287 -0.6358 -0.0049
737793.38889 0.2342 -0.6850 0.0075
737793.39236 0.2394 -0.7342 0.0201
737793.39583 0.2444 -0.7834 0.0328
737793.39931 0.2492 -0.8324 0.0457
737793.40278 0.2536 -0.8812 0.0587
737793.40625 0.2578 -0.9298 0.0718
737793.40972 0.2617 -0.9779 0.0850
737793.41319 0.2653 -1.0256 0.0983
737793.41667 0.2685 -1.0727 0.1117
737793.42014 0.2715 -1.1193 0.1250
737793.42361 0.2741 -1.1651 0.1384
737793.42708 0.2763 -1.2101 0.1518
737793.43056 0.2783 -1.2542 0.1652
737793.43403 0.2798 -1.2974 0.1785
737793.43750 0.2811 -1.3396 0.1918
737793.44097 0.2819 -1.3807 0.2050
737793.44444 0.2824 -1.4206 0.2182
737793.44792 0.2825 -1.4592 0.2312
737793.45139 0.2823 -1.4965 0.2440
737793.45486 0.2817 -1.5324 0.2567
737793.45833 0.2807 -1.5668 0.2693
737793.46181 0.2793 -1.5997 0.2816
737793.46528 0.2775 -1.6310 0.2938
737793.46875 0.2754 -1.6606 0.3057
737793.47222 0.2729 -1.6885 0.3173
737793.47569 0.2700 -1.7146 0.3287
737793.47917 0.2667 -1.7388 0.3399
737793.48264 0.2631 -1.7612 0.3507
737793.48611 0.2590 -1.7815 0.3612
737793.48958 0.2546 -1.7999 0.3714
737793.49306 0.2499 -1.8163 0.3812
737793.49653 0.2448 -1.8305 0.3906
737793.50000 0.2393 -1.8426 0.3997
737793.50347 0.2335 -1.8526 0.4084
737793.50694 0.2273 -1.8604 0.4166
737793.51042 0.2208 -1.8659 0.4245
737793.51389 0.2139 -1.8692 0.4319
737793.51736 0.2068 -1.8702 0.4389
737793.52083 0.1993 -1.8689 0.4453
737793.52431 0.1915 -1.8653 0.4514
737793.52778 0.1835 -1.8594 0.4569
737793.53125 0.1751 -1.8511 0.4619
737793.53472 0.1665 -1.8406 0.4665
737793.53819 0.1576 -1.8276 0.4705
737793.54167 0.1485 -1.8124 0.4740
737793.54514 0.1391 -1.7948 0.4769
737793.54861 0.1295 -1.7749 0.4794
737793.55208 0.1197 -1.7527 0.4813
737793.55556 0.1097 -1.7282 0.4826
737793.55903 0.0995 -1.7014 0.4834
737793.56250 0.0892 -1.6724 0.4837
737793.56597 0.0786 -1.6411 0.4834
737793.56944 0.0680 -1.6077 0.4825
737793.57292 0.0572 -1.5722 0.4811
737793.57639 0.0462 -1.5345 0.4791
737793.57986 0.0352 -1.4947 0.4765
737793.58333 0.0241 -1.4530 0.4734
737793.58681 0.0130 -1.4092 0.4698
737793.59028 0.0018 -1.3636 0.4656
737793.59375 -0.0095 -1.3160 0.4608
737793.59722 -0.0207 -1.2667 0.4555
737793.60069 -0.0320 -1.2156 0.4497
737793.60417 -0.0433 -1.1628 0.4433
737793.60764 -0.0545 -1.1084 0.4364
737793.61111 -0.0657 -1.0524 0.4290
737793.61458 -0.0768 -0.9950 0.4211
737793.61806 -0.0879 -0.9361 0.4127
737793.62153 -0.0989 -0.8760 0.4038
737793.62500 -0.1097 -0.8146 0.3945
737793.62847 -0.1205 -0.7520 0.3846
737793.63194 -0.1311 -0.6883 0.3743
737793.63542 -0.1415 -0.6236 0.3636
737793.63889 -0.1518 -0.5580 0.3525
737793.64236 -0.1619 -0.4916 0.3409
737793.64583 -0.1718 -0.4244 0.3290
737793.64931 -0.1815 -0.3566 0.3166
737793.65278 -0.1910 -0.2883 0.3039
737793.65625 -0.2002 -0.2194 0.2909
737793.65972 -0.2092 -0.1502 0.2775
737793.66319 -0.2179 -0.0807 0.2638
737793.66667 -0.2263 -0.0111 0.2498
737793.67014 -0.2345 0.0587 0.2356
737793.67361 -0.2424 0.1284 0.2210
737793.67708 -0.2499 0.1981 0.2063
737793.68056 -0.2571 0.2675 0.1913
737793.68403 -0.2640 0.3367 0.1761
737793.68750 -0.2706 0.4054 0.1607
737793.69097 -0.2768 0.4737 0.1452
737793.69444 -0.2827 0.5414 0.1296
737793.69792 -0.2882 0.6085 0.1138
737793.70139 -0.2933 0.6748 0.0979
737793.70486 -0.2980 0.7402 0.0819
737793.70833 -0.3024 0.8048 0.0659
737793.71181 -0.3064 0.8682 0.0499
737793.71528 -0.3100 0.9306 0.0338
737793.71875 -0.3131 0.9918 0.0178
737793.72222 -0.3159 1.0517 0.0017
737793.72569 -0.3183 1.1103 -0.0142
737793.72917 -0.3203 1.1674 -0.0301
737793.73264 -0.3218 1.2230 -0.0460
737793.73611 -0.3230 1.2771 -0.0617
737793.73958 -0.3237 1.3295 -0.0772
737793.74306 -0.3241 1.3801 -0.0927
737793.74653 -0.3240 1.4290 -0.1079
737793.75000 -0.3235 1.4761 -0.1230
737793.75347 -0.3226 1.5212 -0.1379
737793.75694 -0.3214 1.5643 -0.1525
737793.76042 -0.3197 1.6055 -0.1669
737793.76389 -0.3176 1.6445 -0.1810
737793.76736 -0.3151 1.6815 -0.1948
737793.77083 -0.3123 1.7163 -0.2084
737793.77431 -0.3091 1.7489 -0.2216
737793.77778 -0.3055 1.7792 -0.2345
737793.78125 -0.3015 1.8073 -0.2471
737793.78472 -0.2972 1.8331 -0.2593
737793.78819 -0.2925 1.8565 -0.2711
737793.79167 -0.2875 1.8776 -0.2826
737793.79514 -0.2822 1.8964 -0.2936
737793.79861 -0.2765 1.9127 -0.3042
737793.80208 -0.2705 1.9266 -0.3145
737793.80556 -0.2643 1.9382 -0.3242
737793.80903 -0.2577 1.9473 -0.3336
737793.81250 -0.2509 1.9540 -0.3425
737793.81597 -0.2438 1.9584 -0.3509
737793.81944 -0.2364 1.9603 -0.3589
737793.82292 -0.2288 1.9598 -0.3664
737793.82639 -0.2210 1.9569 -0.3734
737793.82986 -0.2129 1.9517 -0.3799
737793.83333 -0.2047 1.9442 -0.3859
737793.83681 -0.1962 1.9343 -0.3915
737793.84028 -0.1876 1.9222 -0.3965
737793.84375 -0.1788 1.9078 -0.4010
737793.84722 -0.1699 1.8912 -0.4051
737793.85069 -0.1609 1.8724 -0.4086
737793.85417 -0.1517 1.8515 -0.4117
737793.85764 -0.1424 1.8285 -0.4142
737793.86111 -0.1331 1.8035 -0.4162
737793.86458 -0.1237 1.7765 -0.4178
737793.86806 -0.1142 1.7475 -0.4188
737793.87153 -0.1046 1.7167 -0.4194
737793.87500 -0.0951 1.6840 -0.4195
737793.87847 -0.0855 1.6496 -0.4191
737793.88194 -0.0760 1.6135 -0.4182
737793.88542 -0.0664 1.5758 -0.4169
737793.88889 -0.0569 1.5365 -0.4151
737793.89236 -0.0475 1.4957 -0.4128
737793.89583 -0.0381 1.4535 -0.4101
737793.89931 -0.0287 1.4100 -0.4070
737793.90278 -0.0195 1.3652 -0.4035
737793.90625 -0.0104 1.3192 -0.3995
737793.90972 -0.0014 1.2722 -0.3952
737793.91319 0.0075 1.2241 -0.3905
737793.91667 0.0163 1.1750 -0.3854
737793.92014 0.0249 1.1251 -0.3799
737793.92361 0.0333 1.0745 -0.3741
737793.92708 0.0415 1.0231 -0.3679
737793.93056 0.0496 0.9712 -0.3615
737793.93403 0.0574 0.9187 -0.3547
737793.93750 0.0650 0.8658 -0.3476
737793.94097 0.0724 0.8125 -0.3403
737793.94444 0.0796 0.7590 -0.3327
737793.94792 0.0865 0.7053 -0.3249
737793.95139 0.0932 0.6515 -0.3168
737793.95486 0.0997 0.5977 -0.3085
737793.95833 0.1058 0.5440 -0.3000
737793.96181 0.1117 0.4904 -0.2914
737793.96528 0.1173 0.4371 -0.2826
737793.96875 0.1226 0.3841 -0.2737
737793.97222 0.1276 0.3316 -0.2646
737793.97569 0.1324 0.2795 -0.2554
737793.97917 0.1368 0.2279 -0.2461
737793.98264 0.1409 0.1770 -0.2368
737793.98611 0.1447 0.1269 -0.2274
737793.98958 0.1482 0.0775 -0.2180
737793.99306 0.1514 0.0289 -0.2085
737793.99653 0.1543 -0.0187 -0.1991
737794.00000 0.1569 -0.0654 -0.1896
737794.00347 0.1591 -0.1109 -0.1802
737794.00694 0.1610 -0.1554 -0.1708
737794.01042 0.1626 -0.1987 -0.1615
737794.01389 0.1639 -0.2408 -0.1522
737794.01736 0.1649 -0.2816 -0.1431
737794.02083 0.1656 -0.3211 -0.1340
737794.02431 0.1660 -0.3592 -0.1251
737794.02778 0.1660 -0.3958 -0.1163
737794.03125 0.1658 -0.4310 -0.1077
737794.03472 0.1653 -0.4647 -0.0992
737794.03819 0.1645 -0.4969 -0.0908
737794.04167 0.1634 -0.5275 -0.0827
737794.04514 0.1620 -0.5565 -0.0748
737794.04861 0.1604 -0.5838 -0.0671
737794.05208 0.1585 -0.6095 -0.0596
737794.05556 0.1563 -0.6336 -0.0523
737794.05903 0.1539 -0.6559 -0.0452
737794.06250 0.1513 -0.6766 -0.0384
737794.06597 0.1485 -0.6955 -0.0319
737794.06944 0.1454 -0.7128 -0.0256
737794.07292 0.1421 -0.7283 -0.0196
737794.07639 0.1386 -0.7421 -0.0139
737794.07986 0.1349 -0.7542 -0.0085
737794.08333 0.1311 -0.7646 -0.0033
737794.08681 0.1271 -0.7733 0.0015
737794.09028 0.1229 -0.7803 0.0061
737794.09375 0.1186 -0.7857 0.0103
737794.09722 0.1141 -0.7894 0.0143
737794.10069 0.1096 -0.7915 0.0180
737794.10417 0.1049 -0.7920 0.0213
737794.10764 0.1001 -0.7910 0.0244
737794.11111 0.0953 -0.7884 0.0271
737794.11458 0.0904 -0.7843 0.0296
737794.11806 0.0854 -0.7788 0.0317
737794.12153 0.0804 -0.7718 0.0336
737794.12500 0.0753 -0.7635 0.0351
737794.12847 0.0702 -0.7539 0.0364
737794.13194 0.0651 -0.7429 0.0373
737794.13542 0.0601 -0.7307 0.0380
737794.13889 0.0550 -0.7174 0.0384
737794.14236 0.0500 -0.7029 0.0386
737794.14583 0.0450 -0.6874 0.0385
737794.14931 0.0400 -0.6708 0.0381
737794.15278 0.0352 -0.6533 0.0375
737794.15625 0.0304 -0.6349 0.0366
737794.15972 0.0257 -0.6157 0.0355
737794.16319 0.0211 -0.5957 0.0342
737794.16667 0.0166 -0.5751 0.0327
737794.17014 0.0122 -0.5537 0.0309
737794.17361 0.0080 -0.5319 0.0290
737794.17708 0.0039 -0.5095 0.0269
737794.18056 -0.0000 -0.4867 0.0247
737794.18403 -0.0038 -0.4636 0.0222
737794.18750 -0.0074 -0.4401 0.0197
737794.19097 -0.0108 -0.4165 0.0170
737794.19444 -0.0140 -0.3927 0.0142
737794.19792 -0.0171 -0.3688 0.0113
737794.20139 -0.0199 -0.3450 0.0083
737794.20486 -0.0225 -0.3211 0.0052
737794.20833 -0.0249 -0.2975 0.0020
737794.21181 -0.0271 -0.2740 -0.0011
737794.21528 -0.0291 -0.2508 -0.0044
737794.21875 -0.0308 -0.2279 -0.0076
737794.22222 -0.0323 -0.2054 -0.0109
737794.22569 -0.0335 -0.1834 -0.0141
737794.22917 -0.0345 -0.1619 -0.0173
737794.23264 -0.0352 -0.1410 -0.0205
737794.23611 -0.0357 -0.1208 -0.0237
737794.23958 -0.0360 -0.1012 -0.0268
737794.24306 -0.0360 -0.0825 -0.0298
737794.24653 -0.0357 -0.0645 -0.0327
737794.25000 -0.0352 -0.0474 -0.0355
737794.25347 -0.0344 -0.0313 -0.0382
737794.25694 -0.0334 -0.0161 -0.0407
737794.26042 -0.0321 -0.0020 -0.0431
737794.26389 -0.0306 0.0111 -0.0454
737794.26736 -0.0288 0.0231 -0.0475
737794.27083 -0.0268 0.0339 -0.0494
737794.27431 -0.0245 0.0436 -0.0511
737794.27778 -0.0220 0.0520 -0.0526
737794.28125 -0.0193 0.0592 -0.0540
737794.28472 -0.0164 0.0651 -0.0550
737794.28819 -0.0132 0.0697 -0.0559
737794.29167 -0.0099 0.0730 -0.0565
737794.29514 -0.0063 0.0749 -0.0569
737794.29861 -0.0025 0.0755 -0.0570
737794.30208 0.0015 0.0747 -0.0568
737794.30556 0.0056 0.0725 -0.0564
737794.30903 0.0099 0.0690 -0.0557
737794.31250 0.0144 0.0640 -0.0547
737794.31597 0.0191 0.0577 -0.0534
737794.31944 0.0238 0.0499 -0.0519
737794.32292 0.0288 0.0408 -0.0500
737794.32639 0.0338 0.0303 -0.0478
737794.32986 0.0390 0.0185 -0.0453
737794.33333 0.0442 0.0053 -0.0426
737794.33681 0.0496 -0.0092 -0.0395
737794.34028 0.0550 -0.0251 -0.0361
737794.34375 0.0605 -0.0422 -0.0324
737794.34722 0.0661 -0.0606 -0.0284
737794.35069 0.0717 -0.0802 -0.0241
737794.35417 0.0773 -0.1009 -0.0195
737794.35764 0.0829 -0.1229 -0.0146
737794.36111 0.0886 -0.1459 -0.0094
737794.36458 0.0942 -0.1701 -0.0039
737794.36806 0.0999 -0.1952 0.0019
737794.37153 0.1055 -0.2213 0.0080
737794.37500 0.1110 -0.2484 0.0143
737794.37847 0.1165 -0.2763 0.0209
737794.38194 0.1219 -0.3051 0.0278
737794.38542 0.1272 -0.3347 0.0349
737794.38889 0.1325 -0.3649 0.0423
737794.39236 0.1376 -0.3958 0.0498
737794.39583 0.1426 -0.4273 0.0577
737794.39931 0.1475 -0.4593 0.0657
737794.40278 0.1522 -0.4918 0.0739
737794.40625 0.1567 -0.5246 0.0823
737794.40972 0.1611 -0.5578 0.0909
737794.41319 0.1653 -0.5912 0.0997
737794.41667 0.1693 -0.6248 0.1086
737794.42014 0.1731 -0.6585 0.1177
737794.42361 0.1767 -0.6923 0.1268
737794.42708 0.1801 -0.7260 0.1361
737794.43056 0.1832 -0.7596 0.1455
737794.43403 0.1861 -0.7930 0.1549
737794.43750 0.1887 -0.8261 0.1645
737794.44097 0.1911 -0.8590 0.1740
737794.44444 0.1932 -0.8913 0.1836
737794.44792 0.1950 -0.9233 0.1933
737794.45139 0.1965 -0.9546 0.2029
737794.45486 0.1978 -0.9853 0.2125
737794.45833 0.1987 -1.0153 0.2220
737794.46181 0.1993 -1.0445 0.2315
737794.46528 0.1996 -1.0729 0.2410
737794.46875 0.1996 -1.1003 0.2503
737794.47222 0.1993 -1.1268 0.2596
737794.47569 0.1986 -1.1522 0.2687
737794.47917 0.1977 -1.1764 0.2777
737794.48264 0.1963 -1.1995 0.2865
737794.48611 0.1947 -1.2212 0.2952
737794.48958 0.1927 -1.2417 0.3036
737794.49306 0.1904 -1.2608 0.3119
737794.49653 0.1877 -1.2784 0.3199
737794.50000 0.1848 -1.2945 0.3277
737794.50347 0.1814 -1.3091 0.3353
737794.50694 0.1778 -1.3220 0.3425
737794.51042 0.1738 -1.3333 0.3495
737794.51389 0.1695 -1.3429 0.3562
737794.51736 0.1648 -1.3508 0.3625
737794.52083 0.1599 -1.3568 0.3686
737794.52431 0.1546 -1.3610 0.3742
737794.52778 0.1490 -1.3634 0.3795
737794.53125 0.1431 -1.3639 0.3845
737794.53472 0.1369 -1.3624 0.3890
737794.53819 0.1304 -1.3590 0.3932
737794.54167 0.1236 -1.3536 0.3969
737794.54514 0.1165 -1.3463 0.4002
737794.54861 0.1092 -1.3369 0.4031
737794.55208 0.1016 -1.3254 0.4056
737794.55556 0.0937 -1.3120 0.4075
737794.55903 0.0856 -1.2965 0.4091
737794.56250 0.0773 -1.2790 0.4101
737794.56597 0.0688 -1.2594 0.4107
737794.56944 0.0600 -1.2378 0.4108
737794.57292 0.0510 -1.2141 0.4104
737794.57639 0.0419 -1.1884 0.4095
737794.57986 0.0326 -1.1607 0.4081
737794.58333 0.0231 -1.1311 0.4062
737794.58681 0.0134 -1.0994 0.4038
737794.59028 0.0037 -1.0658 0.4009
737794.59375 -0.0062 -1.0303 0.3975
737794.59722 -0.0162 -0.9930 0.3936
737794.60069 -0.0263 -0.9537 0.3891
737794.60417 -0.0365 -0.9127 0.3842
737794.60764 -0.0467 -0.8699 0.3787
737794.61111 -0.0570 -0.8253 0.3728
737794.61458 -0.0674 -0.7791 0.3663
737794.61806 -0.0777 -0.7313 0.3594
737794.62153 -0.0881 -0.6819 0.3519
737794.62500 -0.0984 -0.6310 0.3440
737794.62847 -0.1087 -0.5786 0.3356
737794.63194 -0.1190 -0.5249 0.3267
737794.63542 -0.1292 -0.4698 0.3174
737794.63889 -0.1394 -0.4134 0.3075
737794.64236 -0.1495 -0.3559 0.2973
737794.64583 -0.1594 -0.2973 0.2866
737794.64931 -0.1693 -0.2376 0.2755
737794.65278 -0.1790 -0.1769 0.2640
737794.65625 -0.1886 -0.1154 0.2520
737794.65972 -0.1980 -0.0530 0.2397
737794.66319 -0.2072 0.0101 0.2270
737794.66667 -0.2163 0.0738 0.2139
737794.67014 -0.2251 0.1381 0.2005
737794.67361 -0.2338 0.2028 0.1868
737794.67708 -0.2422 0.2680 0.1727
737794.68056 -0.2503 0.3334 0.1584
737794.68403 -0.2582 0.3991 0.1437
737794.68750 -0.2659 0.4648 0.1288
737794.69097 -0.2732 0.5306 0.1137
737794.69444 -0.2803 0.5963 0.0983
737794.69792 -0.2870 0.6619 0.0827
737794.70139 -0.2935 0.7272 0.0669
737794.70486 -0.2996 0.7922 0.0510
737794.70833 -0.3054 0.8567 0.0348
737794.71181 -0.3108 0.9207 0.0186
737794.71528 -0.3159 0.9841 0.0022
737794.71875 -0.3207 1.0468 -0.0142
737794.72222 -0.3251 1.1087 -0.0307
737794.72569 -0.3291 1.1698 -0.0473
737794.72917 -0.3327 1.2299 -0.0639
737794.73264 -0.3359 1.2889 -0.0805
737794.73611 -0.3387 1.3468 -0.0971
737794.73958 -0.3412 1.4034 -0.1137
737794.74306 -0.3432 1.4588 -0.1302
737794.74653 -0.3449 1.5128 -0.1466
737794.75000 -0.3461 1.5653 -0.1630
737794.75347 -0.3469 1.6163 -0.1792
737794.75694 -0.3473 1.6657 -0.1953
737794.76042 -0.3473 1.7134 -0.2113
737794.76389 -0.3469 1.7594 -0.2270
737794.76736 -0.3461 1.8035 -0.2426
737794.77083 -0.3448 1.8458 -0.2580
737794.77431 -0.3432 1.8861 -0.2731
737794.77778 -0.3411 1.9245 -0.2880
737794.78125 -0.3387 1.9607 -0.3026
737794.78472 -0.3358 1.9949 -0.3169
737794.78819 -0.3325 2.0269 -0.3309
737794.79167 -0.3289 2.0568 -0.3445
737794.79514 -0.3248 2.0843 -0.3579
737794.79861 -0.3204 2.1096 -0.3708
737794.80208 -0.3156 2.1326 -0.3834
737794.80556 -0.3104 2.1532 -0.3956
737794.80903 -0.3049 2.1715 -0.4074
737794.81250 -0.2990 2.1873 -0.4188
737794.81597 -0.2928 2.2007 -0.4297
737794.81944 -0.2862 2.2117 -0.4402
737794.82292 -0.2793 2.2201 -0.4503
737794.82639 -0.2721 2.2262 -0.4599
737794.82986 -0.2646 2.2297 -0.4690
737794.83333 -0.2567 2.2307 -0.4776
737794.83681 -0.2486 2.2293 -0.4857
737794.84028 -0.2403 2.2253 -0.4933
737794.84375 -0.2316 2.2189 -0.5004
737794.84722 -0.2227 2.2101 -0.5069
737794.85069 -0.2136 2.1987 -0.5129
737794.85417 -0.2043 2.1850 -0.5184
737794.85764 -0.1947 2.1688 -0.5234
737794.86111 -0.1850 2.1502 -0.5278
737794.86458 -0.1751 2.1293 -0.5317
737794.86806 -0.1650 2.1060 -0.5350
737794.87153 -0.1547 2.0805 -0.5377
737794.87500 -0.1443 2.0527 -0.5400
737794.87847 -0.1338 2.0227 -0.5416
737794.88194 -0.1232 1.9905 -0.5427
737794.88542 -0.1125 1.9562 -0.5433
737794.88889 -0.1017 1.9198 -0.5433
737794.89236 -0.0909 1.8814 -0.5427
737794.89583 -0.0800 1.8410 -0.5417
737794.89931 -0.0691 1.7988 -0.5400
737794.90278 -0.0581 1.7547 -0.5379
737794.90625 -0.0472 1.7088 -0.5352
737794.90972 -0.0363 1.6613 -0.5320
737794.91319 -0.0254 1.6121 -0.5283
737794.91667 -0.0145 1.5613 -0.5241
737794.92014 -0.0037 1.5090 -0.5194
737794.92361 0.0070 1.4554 -0.5143
737794.92708 0.0176 1.4003 -0.5086
737794.93056 0.0282 1.3441 -0.5025
737794.93403 0.0386 1.2866 -0.4959
737794.93750 0.0489 1.2281 -0.4889
737794.94097 0.0590 1.1685 -0.4815
737794.94444 0.0690 1.1080 -0.4736
737794.94792 0.0788 1.0467 -0.4654
737794.95139 0.0885 0.9846 -0.4567
737794.95486 0.0979 0.9218 -0.4477
737794.95833 0.1071 0.8584 -0.4384
737794.96181 0.1162 0.7946 -0.4287
737794.96528 0.1250 0.7303 -0.4186
737794.96875 0.1335 0.6657 -0.4083
737794.97222 0.1418 0.6009 -0.3976
737794.97569 0.1499 0.5360 -0.3867
737794.97917 0.1577 0.4710 -0.3756
737794.98264 0.1652 0.4060 -0.3642
737794.98611 0.1724 0.3411 -0.3525
737794.98958 0.1793 0.2764 -0.3407
737794.99306 0.1860 0.2121 -0.3286
737794.99653 0.1923 0.1480 -0.3164
737795.00000 0.1983 0.0845 -0.3041
737795.00347 0.2040 0.0215 -0.2916
737795.00694 0.2094 -0.0410 -0.2790
737795.01042 0.2145 -0.1027 -0.2663
737795.01389 0.2192 -0.1636 -0.2535
737795.01736 0.2236 -0.2237 -0.2407
737795.02083 0.2277 -0.2829 -0.2278
737795.02431 0.2314 -0.3411 -0.2148
737795.02778 0.2348 -0.3983 -0.2019
737795.03125 0.2379 -0.4543 -0.1890
737795.03472 0.2406 -0.5091 -0.1761
737795.03819 0.2430 -0.5627 -0.1632
737795.04167 0.2450 -0.6150 -0.1504
737795.04514 0.2467 -0.6659 -0.1377
737795.04861 0.2481 -0.7154 -0.1251
737795.05208 0.2491 -0.7634 -0.1126
737795.05556 0.2498 -0.8099 -0.1002
737795.05903 0.2502 -0.8549 -0.0879
737795.06250 0.2503 -0.8982 -0.0758
737795.06597 0.2500 -0.9399 -0.0638
737795.06944 0.2495 -0.9799 -0.0521
737795.07292 0.2486 -1.0182 -0.0405
737795.07639 0.2474 -1.0547 -0.0291
737795.07986 0.2460 -1.0895 -0.0179
737795.08333 0.2442 -1.1225 -0.0070
737795.08681 0.2422 -1.1537 0.0037
737795.09028 0.2399 -1.1830 0.0141
737795.09375 0.2374 -1.2105 0.0243
737795.09722 0.2346 -1.2361 0.0342
737795.10069 0.2315 -1.2599 0.0439
737795.10417 0.2282 -1.2818 0.0532
737795.10764 0.2247 -1.3018 0.0623
737795.11111 0.2210 -1.3200 0.0710
737795.11458 0.2171 -1.3363 0.0795
737795.11806 0.2130 -1.3507 0.0877
737795.12153 0.2087 -1.3633 0.0955
737795.12500 0.2042 -1.3741 0.1030
737795.12847 0.1996 -1.3831 0.1102
737795.13194 0.1949 -1.3902 0.1171
737795.13542 0.1899 -1.3957 0.1236
737795.13889 0.1849 -1.3994 0.1298
737795.14236 0.1798 -1.4013 0.1357
737795.14583 0.1745 -1.4016 0.1413
737795.14931 0.1692 -1.4003 0.1465
737795.15278 0.1638 -1.3974 0.1514
737795.15625 0.1583 -1.3929 0.1560
737795.15972 0.1528 -1.3869 0.1602
737795.16319 0.1472 -1.3794 0.1642
737795.16667 0.1417 -1.3705 0.1678
737795.17014 0.1361 -1.3602 0.1711
737795.17361 0.1304 -1.3485 0.1741
737795.17708 0.1249 -1.3356 0.1768
737795.18056 0.1193 -1.3215 0.1792
737795.18403 0.1137 -1.3062 0.1813
737795.18750 0.1082 -1.2898 0.1831
737795.19097 0.1028 -1.2724 0.1847
737795.19444 0.0974 -1.2539 0.1859
737795.19792 0.0921 -1.2346 0.1870
737795.20139 0.0868 -1.2144 0.1878
737795.20486 0.0817 -1.1933 0.1883
737795.20833 0.0767 -1.1716 0.1886
737795.21181 0.0718 -1.1491 0.1887
737795.21528 0.0670 -1.1261 0.1886
737795.21875 0.0623 -1.1025 0.1882
737795.22222 0.0578 -1.0785 0.1877
737795.22569 0.0535 -1.0540 0.1870
737795.22917 0.0493 -1.0292 0.1862
737795.23264 0.0452 -1.0041 0.1852
737795.23611 0.0413 -0.9788 0.1840
737795.23958 0.0376 -0.9533 0.1828
737795.24306 0.0341 -0.9278 0.1814
737795.24653 0.0308 -0.9022 0.1799
737795.25000 0.0277 -0.8767 0.1783
737795.25347 0.0247 -0.8513 0.1766
737795.25694 0.0220 -0.8260 0.1749
737795.26042 0.0195 -0.8010 0.1731
737795.26389 0.0172 -0.7763 0.1712
737795.26736 0.0150 -0.7519 0.1694
737795.27083 0.0131 -0.7279 0.1675
737795.27431 0.0114 -0.7043 0.1656
737795.27778 0.0100 -0.6813 0.1637
737795.28125 0.0087 -0.6588 0.1618
737795.28472 0.0077 -0.6369 0.1600
737795.28819 0.0068 -0.6156 0.1582
737795.29167 0.0062 -0.5951 0.1564
737795.29514 0.0058 -0.5753 0.1548
737795.29861 0.0056 -0.5562 0.1532
737795.30208 0.0056 -0.5380 0.1516
737795.30556 0.0058 -0.5206 0.1502
737795.30903 0.0062 -0.5041 0.1489
737795.31250 0.0069 -0.4885 0.1477
737795.31597 0.0077 -0.4738 0.1466
737795.31944 0.0086 -0.4601 0.1456
737795.32292 0.0098 -0.4474 0.1448
737795.32639 0.0111 -0.4357 0.1441
737795.32986 0.0127 -0.4251 0.1436
737795.33333 0.0143 -0.4154 0.1433
737795.33681 0.0162 -0.4068 0.1431
737795.34028 0.0181 -0.3993 0.1431
737795.34375 0.0203 -0.3928 0.1432
737795.34722 0.0225 -0.3874 0.1436
737795.35069 0.0249 -0.3831 0.1441
737795.35417 0.0274 -0.3798 0.1448
737795.35764 0.0299 -0.3776 0.1457
737795.36111 0.0326 -0.3764 0.1468
737795.36458 0.0354 -0.3762 0.1482
737795.36806 0.0383 -0.3771 0.1497
737795.37153 0.0412 -0.3790 0.1514
737795.37500 0.0442 -0.3819 0.1533
737795.37847 0.0472 -0.3858 0.1554
737795.38194 0.0502 -0.3905 0.1576
737795.38542 0.0533 -0.3962 0.1601
737795.38889 0.0564 -0.4028 0.1628
737795.39236 0.0595 -0.4103 0.1657
737795.39583 0.0626 -0.4185 0.1687
737795.39931 0.0657 -0.4276 0.1720
737795.40278 0.0688 -0.4374 0.1754
737795.40625 0.0718 -0.4478 0.1790
737795.40972 0.0747 -0.4590 0.1827
737795.41319 0.0776 -0.4707 0.1866
737795.41667 0.0805 -0.4831 0.1907
737795.42014 0.0832 -0.4959 0.1949
737795.42361 0.0858 -0.5092 0.1992
737795.42708 0.0884 -0.5230 0.2037
737795.43056 0.0908 -0.5371 0.2083
737795.43403 0.0931 -0.5515 0.2130
737795.43750 0.0953 -0.5661 0.2178
737795.44097 0.0973 -0.5810 0.2227
737795.44444 0.0992 -0.5960 0.2276
737795.44792 0.1009 -0.6111 0.2327
737795.45139 0.1025 -0.6262 0.2378
737795.45486 0.1038 -0.6412 0.2429
737795.45833 0.1050 -0.6562 0.2481
737795.46181 0.1060 -0.6710 0.2533
737795.46528 0.1067 -0.6856 0.2585
737795.46875 0.1073 -0.6999 0.2636
737795.47222 0.1076 -0.7138 0.2688
737795.47569 0.1078 -0.7274 0.2739
737795.47917 0.1076 -0.7405 0.2790
737795.48264 0.1073 -0.7530 0.2841
737795.48611 0.1067 -0.7650 0.2890
737795.48958 0.1059 -0.7764 0.2939
737795.49306 0.1048 -0.7870 0.2987
737795.49653 0.1034 -0.7969 0.3033
737795.50000 0.1018 -0.8059 0.3079
737795.50347 0.1000 -0.8141 0.3122
737795.50694 0.0979 -0.8214 0.3165
737795.51042 0.0955 -0.8277 0.3205
737795.51389 0.0928 -0.8329 0.3244
737795.51736 0.0899 -0.8371 0.3281
737795.52083 0.0867 -0.8401 0.3315
737795.52431 0.0833 -0.8420 0.3347
737795.52778 0.0796 -0.8427 0.3377
737795.53125 0.0756 -0.8421 0.3405
737795.53472 0.0714 -0.8402 0.3430
737795.53819 0.0669 -0.8369 0.3452
737795.54167 0.0621 -0.8323 0.3471
737795.54514 0.0571 -0.8263 0.3487
737795.54861 0.0519 -0.8188 0.3500
737795.55208 0.0464 -0.8099 0.3510
737795.55556 0.0406 -0.7995 0.3516
737795.55903 0.0347 -0.7875 0.3519
737795.56250 0.0285 -0.7741 0.3519
737795.56597 0.0221 -0.7591 0.3515
737795.56944 0.0154 -0.7425 0.3507
737795.57292 0.0086 -0.7243 0.3496
737795.57639 0.0015 -0.7045 0.3480
737795.57986 -0.0057 -0.6832 0.3461
737795.58333 -0.0131 -0.6602 0.3438
737795.58681 -0.0207 -0.6357 0.3410
737795.59028 -0.0284 -0.6096 0.3379
737795.59375 -0.0364 -0.5818 0.3343
737795.59722 -0.0444 -0.5525 0.3303
737795.60069 -0.0526 -0.5216 0.3259
737795.60417 -0.0609 -0.4892 0.3211
737795.60764 -0.0693 -0.4553 0.3159
737795.61111 -0.0778 -0.4198 0.3102
737795.61458 -0.0864 -0.3828 0.3041
737795.61806 -0.0951 -0.3444 0.2975
737795.62153 -0.1038 -0.3045 0.2906
737795.62500 -0.1126 -0.2633 0.2832
737795.62847 -0.1214 -0.2207 0.2754
737795.63194 -0.1303 -0.1767 0.2671
737795.63542 -0.1391 -0.1315 0.2585
737795.63889 -0.1480 -0.0851 0.2494
737795.64236 -0.1568 -0.0374 0.2399
737795.64583 -0.1657 0.0114 0.2300
737795.64931 -0.1744 0.0613 0.2197
737795.65278 -0.1832 0.1122 0.2091
737795.65625 -0.1918 0.1641 0.1980
737795.65972 -0.2004 0.2169 0.1866
737795.66319 -0.2088 0.2706 0.1748
737795.66667 -0.2172 0.3251 0.1626
737795.67014 -0.2254 0.3803 0.1501
737795.67361 -0.2336 0.4362 0.1373
737795.67708 -0.2415 0.4926 0.1241
737795.68056 -0.2493 0.5496 0.1107
737795.68403 -0.2569 0.6071 0.0969
737795.68750 -0.2644 0.6649 0.0829
737795.69097 -0.2716 0.7230 0.0685
737795.69444 -0.2786 0.7814 0.0539
737795.69792 -0.2854 0.8399 0.0391
737795.70139 -0.2920 0.8985 0.0241
737795.70486 -0.2983 0.9571 0.0088
737795.70833 -0.3043 1.0156 -0.0067
737795.71181 -0.3101 1.0740 -0.0223
737795.71528 -0.3156 1.1321 -0.0381
737795.71875 -0.3208 1.1899 -0.0541
737795.72222 -0.3258 1.2472 -0.0702
737795.72569 -0.3304 1.3041 -0.0864
737795.72917 -0.3347 1.3605 -0.1027
737795.73264 -0.3387 1.4162 -0.1190
737795.73611 -0.3423 1.4711 -0.1355
737795.73958 -0.3456 1.5253 -0.1519
737795.74306 -0.3486 1.5785 -0.1684
737795.74653 -0.3512 1.6308 -0.1849
737795.75000 -0.3534 1.6821 -0.2013
737795.75347 -0.3553 1.7322 -0.2178
737795.75694 -0.3568 1.7812 -0.2341
737795.76042 -0.3579 1.8289 -0.2504
737795.76389 -0.3587 1.8752 -0.2666
737795.76736 -0.3591 1.9202 -0.2827
737795.77083 -0.3591 1.9637 -0.2986
737795.77431 -0.3587 2.0056 -0.3144
737795.77778 -0.3579 2.0459 -0.3300
737795.78125 -0.3568 2.0845 -0.3454
737795.78472 -0.3552 2.1214 -0.3606
737795.78819 -0.3533 2.1565 -0.3756
737795.79167 -0.3510 2.1898 -0.3903
737795.79514 -0.3482 2.2211 -0.4048
737795.79861 -0.3451 2.2505 -0.4190
737795.80208 -0.3417 2.2779 -0.4328
737795.80556 -0.3378 2.3032 -0.4464
737795.80903 -0.3336 2.3265 -0.4596
737795.81250 -0.3290 2.3476 -0.4725
737795.81597 -0.3240 2.3665 -0.4850
737795.81944 -0.3187 2.3832 -0.4971
737795.82292 -0.3130 2.3976 -0.5089
737795.82639 -0.3070 2.4098 -0.5202
737795.82986 -0.3006 2.4196 -0.5311
737795.83333 -0.2939 2.4272 -0.5416
737795.83681 -0.2869 2.4324 -0.5516
737795.84028 -0.2795 2.4352 -0.5611
737795.84375 -0.2719 2.4357 -0.5702
737795.84722 -0.2639 2.4337 -0.5788
737795.85069 -0.2556 2.4294 -0.5869
737795.85417 -0.2471 2.4227 -0.5945
737795.85764 -0.2383 2.4136 -0.6016
737795.86111 -0.2292 2.4021 -0.6082
737795.86458 -0.2199 2.3882 -0.6142
737795.86806 -0.2104 2.3719 -0.6197
737795.87153 -0.2006 2.3533 -0.6246
737795.87500 -0.1906 2.3323 -0.6290
737795.87847 -0.1804 2.3090 -0.6329
737795.88194 -0.1700 2.2834 -0.6362
737795.88542 -0.1594 2.2555 -0.6389
737795.88889 -0.1487 2.2254 -0.6411
737795.89236 -0.1379 2.1930 -0.6427
737795.89583 -0.1268 2.1585 -0.6438
737795.89931 -0.1157 2.1218 -0.6442
737795.90278 -0.1045 2.0831 -0.6442
737795.90625 -0.0932 2.0422 -0.6435
737795.90972 -0.0818 1.9994 -0.6423
737795.91319 -0.0703 1.9546 -0.6405
737795.91667 -0.0588 1.9079 -0.6382
737795.92014 -0.0472 1.8593 -0.6353
737795.92361 -0.0356 1.8090 -0.6319
737795.92708 -0.0240 1.7569 -0.6279
737795.93056 -0.0124 1.7031 -0.6234
737795.93403 -0.0009 1.6477 -0.6184
737795.93750 0.0106 1.5908 -0.6128
737795.94097 0.0221 1.5324 -0.6067
737795.94444 0.0335 1.4726 -0.6002
737795.94792 0.0449 1.4115 -0.5931
737795.95139 0.0561 1.3491 -0.5855
737795.95486 0.0673 1.2855 -0.5775
737795.95833 0.0783 1.2208 -0.5690
737795.96181 0.0892 1.1551 -0.5600
737795.96528 0.1000 1.0884 -0.5506
737795.96875 0.1106 1.0209 -0.5408
737795.97222 0.1210 0.9526 -0.5306
737795.97569 0.1313 0.8835 -0.5199
737795.97917 0.1414 0.8139 -0.5089
737795.98264 0.1512 0.7436 -0.4975
737795.98611 0.1609 0.6730 -0.4858
737795.98958 0.1703 0.6019 -0.4737
737795.99306 0.1795 0.5305 -0.4612
737795.99653 0.1885 0.4590 -0.4485
737796.00000 0.1972 0.3873 -0.4355
737796.00347 0.2057 0.3155 -0.4221
737796.00694 0.2139 0.2438 -0.4086
737796.01042 0.2218 0.1722 -0.3947
737796.01389 0.2294 0.1008 -0.3807
737796.01736 0.2367 0.0297 -0.3664
737796.02083 0.2438 -0.0411 -0.3520
737796.02431 0.2505 -0.1114 -0.3373
737796.02778 0.2570 -0.1812 -0.3225
737796.03125 0.2631 -0.2504 -0.3076
737796.03472 0.2689 -0.3190 -0.2925
737796.03819 0.2744 -0.3868 -0.2773
737796.04167 0.2795 -0.4538 -0.2621
737796.04514 0.2844 -0.5199 -0.2467
737796.04861 0.2889 -0.5851 -0.2313
737796.05208 0.2930 -0.6493 -0.2159
737796.05556 0.2969 -0.7124 -0.2005
737796.05903 0.3004 -0.7743 -0.1850
737796.06250 0.3035 -0.8350 -0.1696
737796.06597 0.3064 -0.8945 -0.1541
737796.06944 0.3089 -0.9527 -0.1388
737796.07292 0.3111 -1.0095 -0.1235
737796.07639 0.3129 -1.0649 -0.1082
737796.07986 0.3144 -1.1188 -0.0931
737796.08333 0.3156 -1.1712 -0.0780
737796.08681 0.3165 -1.2221 -0.0631
737796.09028 0.3171 -1.2713 -0.0483
737796.09375 0.3173 -1.3190 -0.0337
737796.09722 0.3172 -1.3649 -0.0192
737796.10069 0.3169 -1.4092 -0.0049
737796.10417 0.3162 -1.4517 0.0092
737796.10764 0.3152 -1.4925 0.0231
737796.11111 0.3140 -1.5315 0.0369
737796.11458 0.3125 -1.5687 0.0503
737796.11806 0.3107 -1.6041 0.0636
737796.12153 0.3086 -1.6376 0.0766
737796.12500 0.3063 -1.6693 0.0894
737796.12847 0.3037 -1.6992 0.1019
737796.13194 0.3009 -1.7272 0.1141
737796.13542 0.2978 -1.7533 0.1261
737796.13889 0.2946 -1.7776 0.1378
737796.14236 0.2911 -1.8000 0.1491
737796.14583 0.2874 -1.8206 0.1602
737796.14931 0.2835 -1.8393 0.1710
737796.15278 0.2794 -1.8562 0.1815
737796.15625 0.2752 -1.8713 0.1917
737796.15972 0.2708 -1.8845 0.2015
737796.16319 0.2662 -1.8960 0.2111
737796.16667 0.2615 -1.9057 0.2203
737796.17014 0.2566 -1.9137 0.2292
737796.17361 0.2517 -1.9200 0.2378
737796.17708 0.2466 -1.9245 0.2461
737796.18056 0.2414 -1.9275 0.2540
737796.18403 0.2361 -1.9287 0.2616
737796.18750 0.2307 -1.9284 0.2689
737796.19097 0.2253 -1.9266 0.2758
737796.19444 0.2198 -1.9232 0.2825
737796.19792 0.2142 -1.9184 0.2888
737796.20139 0.2086 -1.9121 0.2948
737796.20486 0.2030 -1.9045 0.3005
737796.20833 0.1974 -1.8955 0.3059
737796.21181 0.1917 -1.8852 0.3110
737796.21528 0.1861 -1.8737 0.3158
737796.21875 0.1804 -1.8609 0.3203
737796.22222 0.1748 -1.8471 0.3245
737796.22569 0.1692 -1.8321 0.3284
737796.22917 0.1637 -1.8161 0.3321
737796.23264 0.1582 -1.7991 0.3354
737796.23611 0.1527 -1.7811 0.3386
737796.23958 0.1473 -1.7623 0.3414
737796.24306 0.1420 -1.7427 0.3441
737796.24653 0.1367 -1.7223 0.3465
737796.25000 0.1316 -1.7011 0.3486
737796.25347 0.1265 -1.6793 0.3505
737796.25694 0.1216 -1.6569 0.3523
737796.26042 0.1167 -1.6340 0.3538
737796.26389 0.1119 -1.6105 0.3551
737796.26736 0.1073 -1.5866 0.3562
737796.27083 0.1028 -1.5624 0.3572
737796.27431 0.0984 -1.5378 0.3580
737796.27778 0.0942 -1.5129 0.3586
737796.28125 0.0901 -1.4878 0.3591
737796.28472 0.0861 -1.4625 0.3595
737796.28819 0.0823 -1.4371 0.3597
737796.29167 0.0786 -1.4116 0.3598
737796.29514 0.0750 -1.3861 0.3598
737796.29861 0.0716 -1.3606 0.3597
737796.30208 0.0684 -1.3351 0.3595
737796.30556 0.0653 -1.3098 0.3592
737796.30903 0.0624 -1.2847 0.3589
737796.31250 0.0596 -1.2597 0.3585
737796.31597 0.0570 -1.2350 0.3580
737796.31944 0.0545 -1.2105 0.3575
737796.32292 0.0522 -1.1864 0.3570
737796.32639 0.0500 -1.1626 0.3564
737796.32986 0.0480 -1.1391 0.3558
737796.33333 0.0461 -1.1161 0.3552
737796.33681 0.0444 -1.0935 0.3546
737796.34028 0.0428 -1.0714 0.3540
737796.34375 0.0413 -1.0498 0.3534
737796.34722 0.0400 -1.0287 0.3528
737796.35069 0.0388 -1.0081 0.3522
737796.35417 0.0377 -0.9880 0.3517
737796.35764 0.0368 -0.9686 0.3512
737796.36111 0.0359 -0.9497 0.3507
737796.36458 0.0352 -0.9314 0.3503
737796.36806 0.0346 -0.9137 0.3499
737796.37153 0.0341 -0.8966 0.3496
737796.37500 0.0337 -0.8801 0.3493
737796.37847 0.0333 -0.8642 0.3491
737796.38194 0.0331 -0.8489 0.3490
737796.38542 0.0329 -0.8343 0.3489
737796.38889 0.0328 -0.8203 0.3488
737796.39236 0.0327 -0.8068 0.3489
737796.39583 0.0327 -0.7940 0.3490
737796.39931 0.0328 -0.7818 0.3492
737796.40278 0.0329 -0.7701 0.3494
737796.40625 0.0330 -0.7590 0.3497
737796.40972 0.0331 -0.7484 0.3501
737796.41319 0.0332 -0.7383 0.3505
737796.41667 0.0334 -0.7288 0.3510
737796.42014 0.0335 -0.7197 0.3515
737796.42361 0.0337 -0.7111 0.3521
737796.42708 0.0338 -0.7029 0.3528
737796.43056 0.0339 -0.6951 0.3535
737796.43403 0.0339 -0.6877 0.3542
737796.43750 0.0339 -0.6807 0.3550
737796.44097 0.0339 -0.6739 0.3558
737796.44444 0.0338 -0.6675 0.3567
737796.44792 0.0336 -0.6612 0.3576
737796.45139 0.0334 -0.6552 0.3585
737796.45486 0.0331 -0.6494 0.3594
737796.45833 0.0327 -0.6437 0.3603
737796.46181 0.0322 -0.6381 0.3612
737796.46528 0.0316 -0.6326 0.3621
737796.46875 0.0308 -0.6271 0.3630
737796.47222 0.0300 -0.6215 0.3639
737796.47569 0.0291 -0.6159 0.3647
737796.47917 0.0280 -0.6102 0.3655
737796.48264 0.0268 -0.6043 0.3662
737796.48611 0.0254 -0.5983 0.3669
737796.48958 0.0239 -0.5920 0.3675
737796.49306 0.0223 -0.5855 0.3680
737796.49653 0.0205 -0.5786 0.3685
737796.50000 0.0185 -0.5714 0.3688
737796.50347 0.0164 -0.5638 0.3691
737796.50694 0.0141 -0.5558 0.3692
737796.51042 0.0117 -0.5472 0.3692
737796.51389 0.0090 -0.5382 0.3691
737796.51736 0.0062 -0.5286 0.3688
737796.52083 0.0033 -0.5184 0.3684
737796.52431 0.0001 -0.5076 0.3678
737796.52778 -0.0032 -0.4961 0.3670
737796.53125 -0.0067 -0.4839 0.3661
737796.53472 -0.0104 -0.4709 0.3650
737796.53819 -0.0143 -0.4572 0.3636
737796.54167 -0.0183 -0.4427 0.3621
737796.54514 -0.0226 -0.4273 0.3603
737796.54861 -0.0270 -0.4111 0.3583
737796.55208 -0.0315 -0.3940 0.3561
737796.55556 -0.0363 -0.3759 0.3536
737796.55903 -0.0412 -0.3570 0.3508
737796.56250 -0.0463 -0.3370 0.3478
737796.56597 -0.0516 -0.3161 0.3446
737796.56944 -0.0570 -0.2942 0.3410
737796.57292 -0.0625 -0.2713 0.3372
737796.57639 -0.0683 -0.2473 0.3331
737796.57986 -0.0741 -0.2223 0.3287
737796.58333 -0.0801 -0.1962 0.3240
737796.58681 -0.0863 -0.1691 0.3190
737796.59028 -0.0926 -0.1409 0.3136
737796.59375 -0.0990 -0.1117 0.3080
737796.59722 -0.1055 -0.0813 0.3020
737796.60069 -0.1121 -0.0499 0.2957
737796.60417 -0.1188 -0.0175 0.2891
737796.60764 -0.1257 0.0161 0.2821
737796.61111 -0.1326 0.0506 0.2749
737796.61458 -0.1396 0.0863 0.2672
737796.61806 -0.1466 0.1229 0.2593
737796.62153 -0.1537 0.1606 0.2510
737796.62500 -0.1609 0.1992 0.2424
737796.62847 -0.1681 0.2388 0.2334
737796.63194 -0.1753 0.2794 0.2241
737796.63542 -0.1826 0.3209 0.2145
737796.63889 -0.1899 0.3633 0.2045
737796.64236 -0.1972 0.4066 0.1942
737796.64583 -0.2044 0.4507 0.1836
737796.64931 -0.2117 0.4956 0.1727
737796.65278 -0.2189 0.5413 0.1614
737796.65625 -0.2261 0.5877 0.1498
737796.65972 -0.2332 0.6348 0.1380
737796.66319 -0.2403 0.6826 0.1258
737796.66667 -0.2472 0.7309 0.1133
737796.67014 -0.2542 0.7799 0.1006
737796.67361 -0.2610 0.8293 0.0875
737796.67708 -0.2677 0.8792 0.0742
737796.68056 -0.2743 0.9295 0.0606
737796.68403 -0.2807 0.9801 0.0468
737796.68750 -0.2871 1.0311 0.0327
737796.69097 -0.2932 1.0823 0.0184
737796.69444 -0.2992 1.1337 0.0039
737796.69792 -0.3051 1.1852 -0.0108
737796.70139 -0.3107 1.2368 -0.0258
737796.70486 -0.3162 1.2884 -0.0409
737796.70833 -0.3215 1.3400 -0.0562
737796.71181 -0.3266 1.3914 -0.0717
737796.71528 -0.3314 1.4427 -0.0873
737796.71875 -0.3360 1.4937 -0.1031
737796.72222 -0.3404 1.5444 -0.1190
737796.72569 -0.3445 1.5948 -0.1349
737796.72917 -0.3484 1.6447 -0.1510
737796.73264 -0.3520 1.6941 -0.1672
737796.73611 -0.3554 1.7430 -0.1834
737796.73958 -0.3584 1.7912 -0.1997
737796.74306 -0.3612 1.8387 -0.2160
737796.74653 -0.3637 1.8855 -0.2323
737796.75000 -0.3659 1.9314 -0.2486
737796.75347 -0.3677 1.9765 -0.2649
737796.75694 -0.3693 2.0205 -0.2812
737796.76042 -0.3705 2.0636 -0.2974
737796.76389 -0.3715 2.1056 -0.3136
737796.76736 -0.3721 2.1464 -0.3296
737796.77083 -0.3723 2.1860 -0.3456
737796.77431 -0.3723 2.2243 -0.3615
737796.77778 -0.3719 2.2613 -0.3772
737796.78125 -0.3711 2.2970 -0.3928
737796.78472 -0.3701 2.3311 -0.4082
737796.78819 -0.3686 2.3638 -0.4234
737796.79167 -0.3669 2.3950 -0.4384
737796.79514 -0.3647 2.4245 -0.4533
737796.79861 -0.3623 2.4523 -0.4678
737796.80208 -0.3595 2.4785 -0.4822
737796.80556 -0.3563 2.5029 -0.4962
737796.80903 -0.3528 2.5255 -0.5100
737796.81250 -0.3490 2.5463 -0.5235
737796.81597 -0.3448 2.5652 -0.5367
737796.81944 -0.3403 2.5822 -0.5495
737796.82292 -0.3354 2.5972 -0.5620
737796.82639 -0.3303 2.6103 -0.5742
737796.82986 -0.3247 2.6213 -0.5860
737796.83333 -0.3189 2.6302 -0.5974
737796.83681 -0.3128 2.6371 -0.6084
737796.84028 -0.3063 2.6419 -0.6190
737796.84375 -0.2995 2.6446 -0.6292
737796.84722 -0.2924 2.6451 -0.6390
737796.85069 -0.2851 2.6435 -0.6483
737796.85417 -0.2774 2.6397 -0.6572
737796.85764 -0.2695 2.6337 -0.6656
737796.86111 -0.2612 2.6255 -0.6735
737796.86458 -0.2528 2.6152 -0.6810
737796.86806 -0.2440 2.6026 -0.6879
737796.87153 -0.2350 2.5879 -0.6944
737796.87500 -0.2258 2.5709 -0.7003
737796.87847 -0.2164 2.5518 -0.7057
737796.88194 -0.2067 2.5304 -0.7107
737796.88542 -0.1968 2.5069 -0.7150
737796.88889 -0.1868 2.4813 -0.7189
737796.89236 -0.1765 2.4535 -0.7222
737796.89583 -0.1661 2.4236 -0.7250
737796.89931 -0.1555 2.3916 -0.7272
737796.90278 -0.1447 2.3575 -0.7289
737796.90625 -0.1338 2.3214 -0.7301
737796.90972 -0.1228 2.2832 -0.7306
737796.91319 -0.1116 2.2431 -0.7307
737796.91667 -0.1003 2.2010 -0.7302
737796.92014 -0.0890 2.1571 -0.7291
737796.92361 -0.0776 2.1112 -0.7275
737796.92708 -0.0660 2.0636 -0.7254
737796.93056 -0.0545 2.0141 -0.7226
737796.93403 -0.0429 1.9629 -0.7194
737796.93750 -0.0312 1.9100 -0.7156
737796.94097 -0.0196 1.8555 -0.7113
737796.94444 -0.0079 1.7994 -0.7065
737796.94792 0.0038 1.7418 -0.7011
737796.95139 0.0154 1.6827 -0.6952
737796.95486 0.0271 1.6222 -0.6888
737796.95833 0.0386 1.5603 -0.6819
737796.96181 0.0502 1.4971 -0.6745
737796.96528 0.0616 1.4328 -0.6666
737796.96875 0.0730 1.3672 -0.6582
737796.97222 0.0843 1.3006 -0.6494
737796.97569 0.0955 1.2329 -0.6400
737796.97917 0.1066 1.1642 -0.6303
737796.98264 0.1175 1.0947 -0.6201
737796.98611 0.1284 1.0243 -0.6095
737796.98958 0.1390 0.9532 -0.5984
737796.99306 0.1496 0.8814 -0.5869
737796.99653 0.1599 0.8090 -0.5751
737797.00000 0.1701 0.7361 -0.5629
737797.00347 0.1801 0.6627 -0.5503
737797.00694 0.1899 0.5889 -0.5373
737797.01042 0.1995 0.5147 -0.5240
737797.01389 0.2089 0.4404 -0.5104
737797.01736 0.2181 0.3658 -0.4965
737797.02083 0.2270 0.2912 -0.4822
737797.02431 0.2357 0.2165 -0.4677
737797.02778 0.2442 0.1419 -0.4529
737797.03125 0.2524 0.0674 -0.4379
737797.03472 0.2603 -0.0070 -0.4226
737797.03819 0.2680 -0.0810 -0.4071
737797.04167 0.2754 -0.1548 -0.3914
737797.04514 0.2826 -0.2281 -0.3754
737797.04861 0.2894 -0.3010 -0.3594
737797.05208 0.2960 -0.3733 -0.3431
737797.05556 0.3023 -0.4451 -0.3267
737797.05903 0.3083 -0.5162 -0.3102
737797.06250 0.3140 -0.5866 -0.2935
737797.06597 0.3194 -0.6562 -0.2768
737797.06944 0.3246 -0.7249 -0.2600
737797.07292 0.3294 -0.7927 -0.2431
737797.07639 0.3339 -0.8596 -0.2261
737797.07986 0.3381 -0.9255 -0.2091
737797.08333 0.3420 -0.9903 -0.1921
737797.08681 0.3456 -1.0540 -0.1751
737797.09028 0.3489 -1.1165 -0.1581
737797.09375 0.3519 -1.1778 -0.1411
737797.09722 0.3546 -1.2378 -0.1241
737797.10069 0.3570 -1.2965 -0.1072
737797.10417 0.3591 -1.3539 -0.0903
737797.10764 0.3608 -1.4099 -0.0736
737797.11111 0.3624 -1.4645 -0.0569
737797.11458 0.3636 -1.5176 -0.0403
737797.11806 0.3645 -1.5692 -0.0238
737797.12153 0.3651 -1.6193 -0.0074
737797.12500 0.3655 -1.6679 0.0088
737797.12847 0.3656 -1.7148 0.0248
737797.13194 0.3654 -1.7602 0.0408
737797.13542 0.3649 -1.8040 0.0565
737797.13889 0.3642 -1.8461 0.0721
737797.14236 0.3632 -1.8866 0.0874
737797.14583 0.3620 -1.9254 0.1026
737797.14931 0.3606 -1.9625 0.1176
737797.15278 0.3589 -1.9979 0.1323
737797.15625 0.3570 -2.0316 0.1469
737797.15972 0.3548 -2.0637 0.1612
737797.16319 0.3524 -2.0940 0.1752
737797.16667 0.3499 -2.1226 0.1890
737797.17014 0.3471 -2.1495 0.2026
737797.17361 0.3441 -2.1747 0.2159
737797.17708 0.3410 -2.1983 0.2290
737797.18056 0.3376 -2.2201 0.2417
737797.18403 0.3341 -2.2403 0.2543
737797.18750 0.3305 -2.2588 0.2665
737797.19097 0.3267 -2.2756 0.2784
737797.19444 0.3227 -2.2909 0.2901
737797.19792 0.3186 -2.3045 0.3015
737797.20139 0.3144 -2.3165 0.3126
737797.20486 0.3100 -2.3270 0.3234
737797.20833 0.3055 -2.3359 0.3340
737797.21181 0.3010 -2.3433 0.3442
737797.21528 0.2963 -2.3492 0.3541
737797.21875 0.2916 -2.3536 0.3638
737797.22222 0.2867 -2.3566 0.3732
737797.22569 0.2818 -2.3581 0.3823
737797.22917 0.2768 -2.3583 0.3911
737797.23264 0.2718 -2.3572 0.3996
737797.23611 0.2667 -2.3547 0.4078
737797.23958 0.2616 -2.3510 0.4157
737797.24306 0.2564 -2.3460 0.4234
737797.24653 0.2512 -2.3399 0.4308
737797.25000 0.2460 -2.3325 0.4379
737797.25347 0.2408 -2.3241 0.4447
737797.25694 0.2356 -2.3145 0.4513
737797.26042 0.2304 -2.3039 0.4576
737797.26389 0.2252 -2.2923 0.4637
737797.26736 0.2199 -2.2797 0.4695
737797.27083 0.2148 -2.2662 0.4750
737797.27431 0.2096 -2.2518 0.4803
737797.27778 0.2044 -2.2365 0.4854
737797.28125 0.1993 -2.2204 0.4902
737797.28472 0.1943 -2.2036 0.4949
737797.28819 0.1893 -2.1860 0.4992
737797.29167 0.1843 -2.1677 0.5034
737797.29514 0.1793 -2.1488 0.5074
737797.29861 0.1745 -2.1293 0.5111
737797.30208 0.1697 -2.1092 0.5147
737797.30556 0.1649 -2.0885 0.5180
737797.30903 0.1602 -2.0674 0.5212
737797.31250 0.1556 -2.0458 0.5241
737797.31597 0.1510 -2.0237 0.5269
737797.31944 0.1466 -2.0013 0.5296
737797.32292 0.1421 -1.9785 0.5320
737797.32639 0.1378 -1.9554 0.5343
737797.32986 0.1335 -1.9320 0.5365
737797.33333 0.1293 -1.9083 0.5385
737797.33681 0.1252 -1.8844 0.5403
737797.34028 0.1212 -1.8602 0.5420
737797.34375 0.1172 -1.8359 0.5436
737797.34722 0.1133 -1.8115 0.5451
737797.35069 0.1095 -1.7869 0.5464
737797.35417 0.1057 -1.7622 0.5476
737797.35764 0.1020 -1.7374 0.5487
737797.36111 0.0984 -1.7126 0.5497
737797.36458 0.0949 -1.6877 0.5505
737797.36806 0.0914 -1.6628 0.5513
737797.37153 0.0880 -1.6378 0.5520
737797.37500 0.0846 -1.6129 0.5525
737797.37847 0.0813 -1.5880 0.5530
737797.38194 0.0780 -1.5631 0.5534
737797.38542 0.0748 -1.5383 0.5537
737797.38889 0.0717 -1.5135 0.5539
737797.39236 0.0686 -1.4888 0.5540
737797.39583 0.0655 -1.4641 0.5540
737797.39931 0.0625 -1.4395 0.5540
737797.40278 0.0595 -1.4150 0.5539
737797.40625 0.0565 -1.3905 0.5537
737797.40972 0.0535 -1.3661 0.5534
737797.41319 0.0506 -1.3418 0.5531
737797.41667 0.0477 -1.3175 0.5526
737797.42014 0.0447 -1.2933 0.5521
737797.42361 0.0418 -1.2692 0.5515
737797.42708 0.0389 -1.2451 0.5509
737797.43056 0.0360 -1.2210 0.5501
737797.43403 0.0331 -1.1970 0.5493
737797.43750 0.0302 -1.1730 0.5484
737797.44097 0.0272 -1.1490 0.5474
737797.44444 0.0242 -1.1250 0.5463
737797.44792 0.0212 -1.1010 0.5451
737797.45139 0.0182 -1.0770 0.5438
737797.45486 0.0151 -1.0529 0.5425
737797.45833 0.0120 -1.0287 0.5410
737797.46181 0.0088 -1.0045 0.5394
737797.46528 0.0056 -0.9802 0.5377
737797.46875 0.0023 -0.9557 0.5359
737797.47222 -0.0010 -0.9311 0.5340
737797.47569 -0.0044 -0.9064 0.5320
737797.47917 -0.0079 -0.8815 0.5299
737797.48264 -0.0114 -0.8564 0.5276
737797.48611 -0.0150 -0.8310 0.5252
737797.48958 -0.0187 -0.8055 0.5226
737797.49306 -0.0225 -0.7796 0.5199
737797.49653 -0.0263 -0.7535 0.5171
737797.50000 -0.0302 -0.7271 0.5141
737797.50347 -0.0343 -0.7004 0.5110
737797.50694 -0.0384 -0.6733 0.5076
737797.51042 -0.0426 -0.6459 0.5042
737797.51389 -0.0469 -0.6180 0.5005
737797.51736 -0.0513 -0.5898 0.4967
737797.52083 -0.0558 -0.5611 0.4926
737797.52431 -0.0604 -0.5320 0.4884
737797.52778 -0.0651 -0.5024 0.4840
737797.53125 -0.0699 -0.4723 0.4794
737797.53472 -0.0748 -0.4418 0.4746
737797.53819 -0.0798 -0.4107 0.4695
737797.54167 -0.0849 -0.3791 0.4643
737797.54514 -0.0901 -0.3469 0.4588
737797.54861 -0.0954 -0.3141 0.4531
737797.55208 -0.1008 -0.2808 0.4471
737797.55556 -0.1063 -0.2469 0.4410
737797.55903 -0.1119 -0.2124 0.4345
737797.56250 -0.1175 -0.1773 0.4279
737797.56597 -0.1233 -0.1415 0.4210
737797.56944 -0.1291 -0.1051 0.4138
737797.57292 -0.1351 -0.0681 0.4064
737797.57639 -0.1411 -0.0305 0.3987
737797.57986 -0.1472 0.0078 0.3907
737797.58333 -0.1533 0.0468 0.3825
737797.58681 -0.1595 0.0864 0.3740
737797.59028 -0.1658 0.1266 0.3652
737797.59375 -0.1721 0.1675 0.3562
737797.59722 -0.1785 0.2090 0.3469
737797.60069 -0.1850 0.2512 0.3373
737797.60417 -0.1915 0.2939 0.3274
737797.60764 -0.1980 0.3373 0.3173
737797.61111 -0.2045 0.3813 0.3068
737797.61458 -0.2111 0.4259 0.2961
737797.61806 -0.2177 0.4711 0.2852
737797.62153 -0.2243 0.5168 0.2739
737797.62500 -0.2308 0.5631 0.2624
737797.62847 -0.2374 0.6099 0.2506
737797.63194 -0.2440 0.6573 0.2385
737797.63542 -0.2506 0.7051 0.2261
737797.63889 -0.2571 0.7533 0.2135
737797.64236 -0.2636 0.8020 0.2006
737797.64583 -0.2701 0.8512 0.1875
737797.64931 -0.2765 0.9007 0.1741
737797.65278 -0.2828 0.9505 0.1605
737797.65625 -0.2891 1.0007 0.1466
737797.65972 -0.2953 1.0511 0.1324
737797.66319 -0.3014 1.1018 0.1181
737797.66667 -0.3074 1.1527 0.1035
737797.67014 -0.3134 1.2038 0.0887
737797.67361 -0.3192 1.2551 0.0737
737797.67708 -0.3249 1.3064 0.0584
737797.68056 -0.3304 1.3578 0.0430
737797.68403 -0.3359 1.4092 0.0274
737797.68750 -0.3412 1.4606 0.0116
737797.69097 -0.3463 1.5119 -0.0044
737797.69444 -0.3513 1.5631 -0.0205
737797.69792 -0.3561 1.6141 -0.0368
737797.70139 -0.3608 1.6649 -0.0532
737797.70486 -0.3652 1.7155 -0.0698
737797.70833 -0.3695 1.7657 -0.0864
737797.71181 -0.3736 1.8156 -0.1032
737797.71528 -0.3774 1.8650 -0.1201
737797.71875 -0.3811 1.9140 -0.1370
737797.72222 -0.3845 1.9625 -0.1541
737797.72569 -0.3877 2.0105 -0.1712
737797.72917 -0.3907 2.0578 -0.1883
737797.73264 -0.3934 2.1044 -0.2055
737797.73611 -0.3959 2.1504 -0.2227
737797.73958 -0.3981 2.1955 -0.2399
737797.74306 -0.4000 2.2399 -0.2571
737797.74653 -0.4017 2.2833 -0.2743
737797.75000 -0.4032 2.3259 -0.2915
737797.75347 -0.4043 2.3674 -0.3086
737797.75694 -0.4052 2.4080 -0.3256
737797.76042 -0.4058 2.4474 -0.3426
737797.76389 -0.4061 2.4857 -0.3595
737797.76736 -0.4061 2.5229 -0.3763
737797.77083 -0.4058 2.5588 -0.3929
737797.77431 -0.4052 2.5934 -0.4094
737797.77778 -0.4043 2.6267 -0.4258
737797.78125 -0.4031 2.6586 -0.4421
737797.78472 -0.4016 2.6892 -0.4581
737797.78819 -0.3998 2.7182 -0.4740
737797.79167 -0.3977 2.7458 -0.4896
737797.79514 -0.3953 2.7718 -0.5050
737797.79861 -0.3926 2.7962 -0.5202
737797.80208 -0.3896 2.8191 -0.5352
737797.80556 -0.3862 2.8402 -0.5499
737797.80903 -0.3826 2.8597 -0.5643
737797.81250 -0.3786 2.8774 -0.5784
737797.81597 -0.3743 2.8934 -0.5922
737797.81944 -0.3698 2.9075 -0.6058
737797.82292 -0.3649 2.9199 -0.6190
737797.82639 -0.3597 2.9304 -0.6318
737797.82986 -0.3543 2.9390 -0.6443
737797.83333 -0.3485 2.9457 -0.6564
737797.83681 -0.3425 2.9505 -0.6682
737797.84028 -0.3361 2.9533 -0.6796
737797.84375 -0.3295 2.9542 -0.6905
737797.84722 -0.3226 2.9531 -0.7011
737797.85069 -0.3155 2.9501 -0.7112
737797.85417 -0.3081 2.9450 -0.7210
737797.85764 -0.3004 2.9379 -0.7302
737797.86111 -0.2925 2.9288 -0.7391
737797.86458 -0.2843 2.9177 -0.7475
737797.86806 -0.2759 2.9045 -0.7554
737797.87153 -0.2672 2.8894 -0.7628
737797.87500 -0.2583 2.8722 -0.7698
737797.87847 -0.2492 2.8529 -0.7763
737797.88194 -0.2399 2.8317 -0.7822
737797.88542 -0.2304 2.8085 -0.7877
737797.88889 -0.2207 2.7832 -0.7927
737797.89236 -0.2108 2.7560 -0.7972
737797.89583 -0.2008 2.7268 -0.8012
737797.89931 -0.1906 2.6957 -0.8046
737797.90278 -0.1802 2.6626 -0.8075
737797.90625 -0.1696 2.6276 -0.8099
737797.90972 -0.1590 2.5908 -0.8118
737797.91319 -0.1482 2.5520 -0.8132
737797.91667 -0.1373 2.5115 -0.8140
737797.92014 -0.1262 2.4691 -0.8143
737797.92361 -0.1151 2.4250 -0.8141
737797.92708 -0.1039 2.3791 -0.8133
737797.93056 -0.0926 2.3315 -0.8120
737797.93403 -0.0813 2.2823 -0.8102
737797.93750 -0.0698 2.2314 -0.8079
737797.94097 -0.0584 2.1790 -0.8050
737797.94444 -0.0469 2.1250 -0.8016
737797.94792 -0.0354 2.0695 -0.7977
737797.95139 -0.0238 2.0125 -0.7933
737797.95486 -0.0123 1.9542 -0.7884
737797.95833 -0.0008 1.8945 -0.7830
737797.96181 0.0108 1.8335 -0.7771
737797.96528 0.0223 1.7712 -0.7707
737797.96875 0.0337 1.7077 -0.7638
737797.97222 0.0451 1.6431 -0.7564
737797.97569 0.0565 1.5774 -0.7486
737797.97917 0.0678 1.5106 -0.7402
737797.98264 0.0790 1.4429 -0.7315
737797.98611 0.0901 1.3742 -0.7223
737797.98958 0.1011 1.3047 -0.7126
737797.99306 0.1120 1.2343 -0.7025
737797.99653 0.1228 1.1632 -0.6920
737798.00000 0.1335 1.0915 -0.6811
737798.00347 0.1440 1.0191 -0.6698
737798.00694 0.1545 0.9461 -0.6581
737798.01042 0.1647 0.8726 -0.6460
737798.01389 0.1748 0.7987 -0.6336
737798.01736 0.1848 0.7244 -0.6208
737798.02083 0.1945 0.6497 -0.6076
737798.02431 0.2041 0.5748 -0.5941
737798.02778 0.2135 0.4998 -0.5803
737798.03125 0.2227 0.4245 -0.5662
737798.03472 0.2317 0.3492 -0.5518
737798.03819 0.2405 0.2739 -0.5371
737798.04167 0.2491 0.1986 -0.5221
737798.04514 0.2575 0.1235 -0.5069
737798.04861 0.2656 0.0484 -0.4914
737798.05208 0.2735 -0.0264 -0.4757
737798.05556 0.2812 -0.1009 -0.4598
737798.05903 0.2887 -0.1751 -0.4436
737798.06250 0.2959 -0.2489 -0.4273
737798.06597 0.3029 -0.3222 -0.4108
737798.06944 0.3096 -0.3951 -0.3941
737798.07292 0.3161 -0.4674 -0.3772
737798.07639 0.3223 -0.5391 -0.3602
737798.07986 0.3283 -0.6101 -0.3431
737798.08333 0.3340 -0.6805 -0.3259
737798.08681 0.3395 -0.7501 -0.3086
737798.09028 0.3447 -0.8189 -0.2912
737798.09375 0.3496 -0.8868 -0.2737
737798.09722 0.3543 -0.9539 -0.2561
737798.10069 0.3587 -1.0200 -0.2385
737798.10417 0.3629 -1.0852 -0.2208
737798.10764 0.3668 -1.1494 -0.2031
737798.11111 0.3704 -1.2125 -0.1854
737798.11458 0.3738 -1.2746 -0.1677
737798.11806 0.3769 -1.3355 -0.1500
737798.12153 0.3798 -1.3953 -0.1323
737798.12500 0.3824 -1.4539 -0.1147
737798.12847 0.3848 -1.5113 -0.0971
737798.13194 0.3869 -1.5675 -0.0795
737798.13542 0.3887 -1.6224 -0.0620
737798.13889 0.3904 -1.6760 -0.0446
737798.14236 0.3918 -1.7283 -0.0273
737798.14583 0.3929 -1.7793 -0.0100
737798.14931 0.3938 -1.8290 0.0072
737798.15278 0.3945 -1.8772 0.0242
737798.15625 0.3950 -1.9241 0.0411
737798.15972 0.3952 -1.9697 0.0579
737798.16319 0.3952 -2.0138 0.0746
737798.16667 0.3950 -2.0565 0.0911
737798.17014 0.3946 -2.0977 0.1075
737798.17361 0.3940 -2.1376 0.1238
737798.17708 0.3932 -2.1760 0.1398
737798.18056 0.3922 -2.2129 0.1557
737798.18403 0.3910 -2.2485 0.1714
737798.18750 0.3897 -2.2826 0.1870
737798.19097 0.3881 -2.3152 0.2023
737798.19444 0.3864 -2.3464 0.2175
737798.19792 0.3845 -2.3762 0.2325
737798.20139 0.3825 -2.4046 0.2472
737798.20486 0.3803 -2.4315 0.2618
737798.20833 0.3779 -2.4570 0.2762
737798.21181 0.3754 -2.4811 0.2903
737798.21528 0.3728 -2.5039 0.3042
737798.21875 0.3700 -2.5252 0.3179
737798.22222 0.3671 -2.5452 0.3314
737798.22569 0.3641 -2.5638 0.3447
737798.22917 0.3610 -2.5811 0.3578
737798.23264 0.3577 -2.5971 0.3706
737798.23611 0.3544 -2.6117 0.3832
737798.23958 0.3509 -2.6251 0.3955
737798.24306 0.3474 -2.6372 0.4077
737798.24653 0.3438 -2.6480 0.4196
737798.25000 0.3400 -2.6576 0.4312
737798.25347 0.3362 -2.6660 0.4427
737798.25694 0.3324 -2.6732 0.4539
737798.26042 0.3284 -2.6793 0.4649
737798.26389 0.3244 -2.6841 0.4756
737798.26736 0.3203 -2.6879 0.4861
737798.27083 0.3162 -2.6906 0.4964
737798.27431 0.3120 -2.6921 0.5065
737798.27778 0.3078 -2.6927 0.5163
737798.28125 0.3035 -2.6921 0.5259
737798.28472 0.2992 -2.6906 0.5352
737798.28819 0.2948 -2.6881 0.5444
737798.29167 0.2904 -2.6846 0.5533
737798.29514 0.2860 -2.6802 0.5620
737798.29861 0.2815 -2.6748 0.5705
737798.30208 0.2770 -2.6686 0.5787
737798.30556 0.2725 -2.6615 0.5868
737798.30903 0.2680 -2.6535 0.5946
737798.31250 0.2635 -2.6447 0.6022
737798.31597 0.2589 -2.6351 0.6096
737798.31944 0.2543 -2.6247 0.6168
737798.32292 0.2497 -2.6135 0.6238
737798.32639 0.2451 -2.6016 0.6305
737798.32986 0.2405 -2.5890 0.6371
737798.33333 0.2358 -2.5756 0.6435
737798.33681 0.2312 -2.5615 0.6496
737798.34028 0.2265 -2.5468 0.6556
737798.34375 0.2219 -2.5314 0.6613
737798.34722 0.2172 -2.5154 0.6669
737798.35069 0.2125 -2.4987 0.6722
737798.35417 0.2078 -2.4814 0.6774
737798.35764 0.2031 -2.4635 0.6823
737798.36111 0.1984 -2.4451 0.6871
737798.36458 0.1936 -2.4260 0.6917
737798.36806 0.1889 -2.4064 0.6960
737798.37153 0.1841 -2.3863 0.7002
737798.37500 0.1794 -2.3656 0.7042
737798.37847 0.1746 -2.3443 0.7080
737798.38194 0.1698 -2.3225 0.7116
737798.38542 0.1649 -2.3002 0.7151
737798.38889 0.1601 -2.2774 0.7183
737798.39236 0.1552 -2.2541 0.7213
737798.39583 0.1503 -2.2303 0.7242
737798.39931 0.1454 -2.2059 0.7268
737798.40278 0.1404 -2.1811 0.7293
737798.40625 0.1355 -2.1558 0.7315
737798.40972 0.1304 -2.1299 0.7336
737798.41319 0.1254 -2.1036 0.7354
737798.41667 0.1203 -2.0768 0.7371
737798.42014 0.1152 -2.0495 0.7386
737798.42361 0.1100 -2.0216 0.7398
737798.42708 0.1048 -1.9933 0.7409
737798.43056 0.0995 -1.9645 0.7417
737798.43403 0.0942 -1.9351 0.7424
737798.43750 0.0889 -1.9052 0.7428
737798.44097 0.0835 -1.8748 0.7430
737798.44444 0.0780 -1.8439 0.7430
737798.44792 0.0725 -1.8125 0.7428
737798.45139 0.0669 -1.7805 0.7424
737798.45486 0.0612 -1.7480 0.7417
737798.45833 0.0555 -1.7149 0.7408
737798.46181 0.0497 -1.6813 0.7397
737798.46528 0.0439 -1.6471 0.7384
737798.46875 0.0380 -1.6123 0.7368
737798.47222 0.0320 -1.5769 0.7349
737798.47569 0.0260 -1.5410 0.7329
737798.47917 0.0198 -1.5044 0.7305
737798.48264 0.0136 -1.4673 0.7280
737798.48611 0.0074 -1.4295 0.7251
737798.48958 0.0010 -1.3911 0.7221
737798.49306 -0.0054 -1.3521 0.7187
737798.49653 -0.0119 -1.3124 0.7151
737798.50000 -0.0185 -1.2721 0.7112
737798.50347 -0.0252 -1.2312 0.7071
737798.50694 -0.0319 -1.1896 0.7026
737798.51042 -0.0387 -1.1473 0.6979
737798.51389 -0.0456 -1.1044 0.6929
737798.51736 -0.0525 -1.0608 0.6876
737798.52083 -0.0596 -1.0165 0.6821
737798.52431 -0.0667 -0.9716 0.6762
737798.52778 -0.0738 -0.9259 0.6700
737798.53125 -0.0811 -0.8796 0.6636
737798.53472 -0.0884 -0.8326 0.6568
737798.53819 -0.0958 -0.7849 0.6498
737798.54167 -0.1032 -0.7365 0.6424
737798.54514 -0.1107 -0.6874 0.6347
737798.54861 -0.1183 -0.6377 0.6267
737798.55208 -0.1259 -0.5873 0.6184
737798.55556 -0.1335 -0.5361 0.6098
737798.55903 -0.1413 -0.4844 0.6009
737798.56250 -0.1490 -0.4319 0.5916
737798.56597 -0.1568 -0.3788 0.5820
737798.56944 -0.1647 -0.3251 0.5721
737798.57292 -0.1725 -0.2707 0.5619
737798.57639 -0.1804 -0.2157 0.5514
737798.57986 -0.1883 -0.1601 0.5405
737798.58333 -0.1963 -0.1038 0.5294
737798.58681 -0.2042 -0.0470 0.5179
737798.59028 -0.2122 0.0104 0.5061
737798.59375 -0.2201 0.0683 0.4939
737798.59722 -0.2281 0.1268 0.4815
737798.60069 -0.2360 0.1858 0.4687
737798.60417 -0.2440 0.2453 0.4556
737798.60764 -0.2519 0.3053 0.4423
737798.61111 -0.2597 0.3657 0.4286
737798.61458 -0.2676 0.4265 0.4146
737798.61806 -0.2754 0.4878 0.4003
737798.62153 -0.2831 0.5494 0.3857
737798.62500 -0.2908 0.6113 0.3708
737798.62847 -0.2984 0.6736 0.3557
737798.63194 -0.3060 0.7361 0.3402
737798.63542 -0.3135 0.7989 0.3245
737798.63889 -0.3209 0.8619 0.3085
737798.64236 -0.3282 0.9251 0.2922
737798.64583 -0.3354 0.9884 0.2757
737798.64931 -0.3425 1.0519 0.2589
737798.65278 -0.3495 1.1154 0.2419
737798.65625 -0.3563 1.1789 0.2247
737798.65972 -0.3630 1.2424 0.2072
737798.66319 -0.3696 1.3059 0.1895
737798.66667 -0.3761 1.3693 0.1716
737798.67014 -0.3824 1.4325 0.1535
737798.67361 -0.3885 1.4956 0.1351
737798.67708 -0.3945 1.5584 0.1166
737798.68056 -0.4003 1.6210 0.0980
737798.68403 -0.4059 1.6832 0.0791
737798.68750 -0.4113 1.7451 0.0602
737798.69097 -0.4165 1.8066 0.0410
737798.69444 -0.4216 1.8676 0.0218
737798.69792 -0.4264 1.9281 0.0024
737798.70139 -0.4310 1.9881 -0.0171
737798.70486 -0.4354 2.0474 -0.0367
737798.70833 -0.4395 2.1061 -0.0564
737798.71181 -0.4434 2.1641 -0.0761
737798.71528 -0.4471 2.2214 -0.0959
737798.71875 -0.4505 2.2778 -0.1158
737798.72222 -0.4537 2.3334 -0.1357
737798.72569 -0.4566 2.3882 -0.1556
737798.72917 -0.4592 2.4419 -0.1755
737798.73264 -0.4616 2.4947 -0.1954
737798.73611 -0.4637 2.5464 -0.2153
737798.73958 -0.4655 2.5970 -0.2351
737798.74306 -0.4670 2.6465 -0.2549
737798.74653 -0.4683 2.6948 -0.2746
737798.75000 -0.4693 2.7418 -0.2943
737798.75347 -0.4699 2.7876 -0.3139
737798.75694 -0.4703 2.8321 -0.3334
737798.76042 -0.4704 2.8752 -0.3527
737798.76389 -0.4702 2.9168 -0.3719
737798.76736 -0.4696 2.9570 -0.3910
737798.77083 -0.4688 2.9957 -0.4099
737798.77431 -0.4676 3.0329 -0.4287
737798.77778 -0.4662 3.0685 -0.4472
737798.78125 -0.4644 3.1025 -0.4655
737798.78472 -0.4624 3.1348 -0.4837
737798.78819 -0.4600 3.1654 -0.5016
737798.79167 -0.4573 3.1943 -0.5192
737798.79514 -0.4543 3.2214 -0.5366
737798.79861 -0.4510 3.2468 -0.5538
737798.80208 -0.4473 3.2703 -0.5706
737798.80556 -0.4434 3.2920 -0.5871
737798.80903 -0.4392 3.3117 -0.6034
737798.81250 -0.4347 3.3296 -0.6193
737798.81597 -0.4298 3.3456 -0.6349
737798.81944 -0.4247 3.3596 -0.6501
737798.82292 -0.4193 3.3716 -0.6650
737798.82639 -0.4136 3.3817 -0.6795
737798.82986 -0.4076 3.3897 -0.6936
737798.83333 -0.4013 3.3957 -0.7073
737798.83681 -0.3947 3.3997 -0.7207
737798.84028 -0.3879 3.4016 -0.7336
737798.84375 -0.3808 3.4015 -0.7461
737798.84722 -0.3734 3.3993 -0.7582
737798.85069 -0.3658 3.3951 -0.7698
737798.85417 -0.3579 3.3888 -0.7810
737798.85764 -0.3498 3.3804 -0.7917
737798.86111 -0.3414 3.3699 -0.8019
737798.86458 -0.3328 3.3574 -0.8117
737798.86806 -0.3240 3.3427 -0.8210
737798.87153 -0.3150 3.3261 -0.8298
737798.87500 -0.3057 3.3074 -0.8381
737798.87847 -0.2963 3.2866 -0.8460
737798.88194 -0.2867 3.2638 -0.8533
737798.88542 -0.2768 3.2391 -0.8601
737798.88889 -0.2668 3.2123 -0.8664
737798.89236 -0.2566 3.1835 -0.8722
737798.89583 -0.2463 3.1528 -0.8774
737798.89931 -0.2358 3.1201 -0.8822
737798.90278 -0.2251 3.0856 -0.8864
737798.90625 -0.2144 3.0491 -0.8901
737798.90972 -0.2035 3.0108 -0.8932
737798.91319 -0.1924 2.9707 -0.8958
737798.91667 -0.1813 2.9287 -0.8979
737798.92014 -0.1701 2.8850 -0.8995
737798.92361 -0.1588 2.8396 -0.9005
737798.92708 -0.1474 2.7925 -0.9010
737798.93056 -0.1359 2.7437 -0.9010
737798.93403 -0.1244 2.6933 -0.9004
737798.93750 -0.1128 2.6413 -0.8993
737798.94097 -0.1012 2.5878 -0.8977
737798.94444 -0.0895 2.5328 -0.8956
737798.94792 -0.0778 2.4763 -0.8930
737798.95139 -0.0661 2.4185 -0.8898
737798.95486 -0.0544 2.3592 -0.8862
737798.95833 -0.0427 2.2987 -0.8820
737798.96181 -0.0311 2.2369 -0.8774
737798.96528 -0.0194 2.1739 -0.8722
737798.96875 -0.0078 2.1098 -0.8666
737798.97222 0.0038 2.0445 -0.8605
737798.97569 0.0153 1.9782 -0.8539
737798.97917 0.0267 1.9109 -0.8468
737798.98264 0.0381 1.8426 -0.8393
737798.98611 0.0495 1.7734 -0.8314
737798.98958 0.0607 1.7034 -0.8229
737798.99306 0.0718 1.6326 -0.8141
737798.99653 0.0829 1.5611 -0.8048
737799.00000 0.0938 1.4889 -0.7952
737799.00347 0.1046 1.4160 -0.7851
737799.00694 0.1153 1.3426 -0.7746
737799.01042 0.1258 1.2687 -0.7637
737799.01389 0.1363 1.1944 -0.7525
737799.01736 0.1465 1.1196 -0.7408
737799.02083 0.1567 1.0445 -0.7289
737799.02431 0.1666 0.9691 -0.7165
737799.02778 0.1764 0.8934 -0.7039
737799.03125 0.1861 0.8176 -0.6909
737799.03472 0.1955 0.7417 -0.6776
737799.03819 0.2048 0.6656 -0.6640
737799.04167 0.2139 0.5896 -0.6501
737799.04514 0.2228 0.5136 -0.6359
737799.04861 0.2315 0.4376 -0.6214
737799.05208 0.2401 0.3618 -0.6067
737799.05556 0.2484 0.2862 -0.5918
737799.05903 0.2565 0.2108 -0.5766
737799.06250 0.2644 0.1357 -0.5611
737799.06597 0.2721 0.0609 -0.5455
737799.06944 0.2796 -0.0135 -0.5296
737799.07292 0.2869 -0.0875 -0.5136
737799.07639 0.2939 -0.1610 -0.4974
737799.07986 0.3008 -0.2340 -0.4810
737799.08333 0.3074 -0.3065 -0.4645
737799.08681 0.3138 -0.3784 -0.4478
737799.09028 0.3200 -0.4497 -0.4309
737799.09375 0.3260 -0.5203 -0.4140
737799.09722 0.3317 -0.5902 -0.3969
737799.10069 0.3372 -0.6594 -0.3798
737799.10417 0.3425 -0.7278 -0.3625
737799.10764 0.3476 -0.7954 -0.3451
737799.11111 0.3524 -0.8622 -0.3277
737799.11458 0.3570 -0.9281 -0.3102
737799.11806 0.3615 -0.9932 -0.2927
737799.12153 0.3657 -1.0573 -0.2751
737799.12500 0.3696 -1.1205 -0.2575
[truncated: 8,797,219 more chars]
