# Supplementary material for: A West Antarctic grounding-zone environment shaped by episodic water flow
Source: Nat Geosci. 2025 May 12;18(5):389–95. doi: 10.1038/s41561-025-01687-3 (PMC12075004; doi:10.1038/s41561-025-01687-3)
Supplement: Supplementary file 8 — .csv files containing temperature during velocity profiling (kis2velocityprofiling.csv) and temperature–salinity casts (kis2temcast?.csv). [file 41561_2025_1687_MOESM8_ESM.zip]

Archive with 7 entries (7 files):
- kis2velocityprofiling.csv
- kis2temcast1.csv
- kis2temcast2.csv
- kis2temcast3.csv
- kis2temcast7.csv
- kis2temcast8.csv
- kis2temcast9.csv
