# Supplementary material for: A West Antarctic grounding-zone environment shaped by episodic water flow
Source: Nat Geosci. 2025 May 12;18(5):389–95. doi: 10.1038/s41561-025-01687-3 (PMC12075004; doi:10.1038/s41561-025-01687-3)
Supplement: Supplementary file 11 — Model estimates of flux across grounding zone. [file 41561_2025_1687_MOESM11_ESM.zip › channel3_fluxes.csv]

flux(m^3/s)
5.49001
26.665272
24.023478
25.671673
6.8201017
6.296087
2.3559618
31.434063
20.970749
6.955161
28.313992
33.812782
13.956615
6.777935
7.0056224
4.587857
6.741684
6.4036627
6.2395267
5.1525745
27.852858
27.50525
6.28114
2.5450652
5.2291636
6.3734703
8.816043
5.3713007
15.275548
8.144022
7.0509753
6.812283
7.023126
5.181201
5.1656795
6.8776584
3.9736848
44.596672
4.8833914
36.130833
28.706705
6.868647
6.763039
4.817044
7.1924996
6.029602
6.237145
4.426623
6.1841087
6.6594205
5.2529044
8.204511
31.525898
5.018852
13.637481
6.0791373
30.671389
5.4264894
5.68863
17.070414
7.2087746
30.153728
6.671805
0.44590244
30.714886
7.3263006
6.9201965
8.864438
17.477314
7.183638
29.697609
5.6982584
7.234115
5.2052846
28.536955
25.409052
7.0670815
30.303486
7.0937624
3.7946434
2.3274853
28.606485
6.890705
4.148237
7.3440447
30.393513
4.5638685
6.458974
37.215034
11.046846
6.0614243
5.4150357
32.963314
11.383951
5.0502467
7.302418
6.7679234
6.4797773
6.9549894
7.205355
5.146733
33.31222
5.0290055
12.830869
6.931981
27.161953
5.246757
24.668089
2.4276037
5.6858463
32.437496
5.0458727
6.267244
29.207825
5.171215
6.180426
30.269457
29.832798
10.525418
27.377396
28.02397
6.0408897
17.313148
4.5951962
6.2823277
5.5330286
21.927807
5.314281
3.6458325
3.8283696
4.708928
4.249005
32.46289
6.3415504
5.266818
27.966383
5.7339263
2.131724
3.500233
4.895227
6.8487077
27.143276
29.073051
26.321165
30.709387
5.704819
21.29022
19.532404
5.631853
26.880377
6.6962724
27.877743
5.186248
29.848692
4.8942466
6.0227394
25.65484
24.147718
21.385073
6.7370944
4.9332466
5.197764
5.0921087
6.3380427
5.351892
4.847752
23.08526
5.0410924
5.393038
29.946526
5.2931256
5.081183
27.05326
27.181503
5.4781265
23.054024
4.9069605
32.47206
5.550748
7.0674386
5.97249
4.1200585
5.5672793
4.510763
6.423121
11.598419
0.6001537
5.336121
28.313538
4.785783
30.347288
28.589327
12.850331
6.486765
5.1518507
23.68826
5.239663
5.061373
27.019112
6.4026546
7.1376233
29.088753
29.01294
26.249989
28.0842
8.179322
13.677169
6.1350837
4.5761347
25.678959
27.81248
1.7247612
29.577085
4.6943607
6.134405
4.8891506
4.5970936
4.2860975
6.341397
30.669579
6.0736413
28.149574
9.507112
29.96169
26.345167
10.456733
25.277061
16.319172
5.422481
6.7231007
24.468357
27.318268
0.4679192
5.0366774
26.655134
22.418678
4.471584
6.579658
6.4763246
6.810613
6.727131
31.071348
33.192165
32.053734
6.9105625
5.0145187
4.3915453
5.2128973
6.451505
7.121777
32.12473
32.08743
3.2963264
4.364939
4.436728
4.505713
8.169659
0.56014067
4.970145
28.114492
4.466765
7.5263677
22.112381
27.212278
5.3413157
7.9172964
8.181769
7.421283
4.9722633
11.471829
26.206528
7.9249525
4.244406
5.522531
7.378433
27.528473
31.077509
4.706846
31.545584
5.904285
6.824106
27.777529
7.365372
40.571537
30.057724
7.720497
6.6476345
25.78052
6.1375675
4.814622
7.9927244
6.842537
3.829522
13.801953
6.737121
2.7425358
6.5485764
30.832
4.1866117
33.893497
32.34492
4.811914
30.863363
2.739715
4.4428744
4.281399
7.5482135
32.403862
33.145008
6.214841
34.303867
5.6402254
4.147784
3.3072894
36.9463
18.82439
37.964027
3.2359433
33.712025
34.807446
37.840103
5.711064
6.6169786
6.759347
35.179214
34.629368
32.028732
7.4360332
34.77432
3.8679512
3.4876473
33.24996
6.263035
30.800571
10.820987
7.6069174
32.690796
4.440583
9.439895
2.7537305
32.62605
4.4220777
4.949026
3.6364963
6.4494863
16.771679
5.1183486
3.8920457
36.94805
6.527437
5.289903
22.196314
6.4376917
6.3266134
23.300135
2.9788585
33.881447
4.178011
24.352465
3.8765574
6.725011
23.96361
4.9786477
6.578306
1.5834076
2.1744223
3.7433507
12.581489
33.829647
7.847343
4.463976
17.532925
5.7222605
32.92512
6.2827454
32.823586
27.988453
8.1807995
8.091911
6.091795
31.359524
18.752106
7.5600066
32.296654
34.984673
3.3858013
8.058731
32.550804
4.8366394
8.263201
27.081894
37.516968
7.291832
34.025665
5.5682025
6.016638
7.23222
7.513209
38.70691
8.418337
36.464306
6.6265063
7.183569
37.129383
38.40743
36.777767
6.5259657
11.734738
3.802645
7.4917502
37.073986
38.327106
8.42515
34.331734
39.1799
4.3209286
4.4132705
35.099922
6.166516
28.909924
8.043273
7.050414
2.198634
8.3573675
4.1909814
33.707592
27.04084
30.383106
35.28945
2.0976086
6.2312326
7.0226846
9.029428
4.3214483
36.117622
37.125748
37.111393
8.78727
6.708605
6.1135416
7.879755
28.247503
9.771316
33.841537
8.358978
5.400212
8.050542
9.098916
8.061487
37.833057
35.57238
9.308598
40.254528
32.699802
9.754332
1.2994643
5.6433916
37.6987
4.7782865
11.071005
6.168123
36.429157
38.4353
41.905693
36.441067
9.041368
7.350118
23.027138
41.64813
37.992695
7.7505717
8.66522
9.296404
7.9141417
6.267618
8.74932
7.9395185
5.050105
3.101161
5.0160766
25.846636
41.910213
13.283238
10.754342
7.9368286
3.5491529
8.003816
8.306169
1.9804195
7.8124228
7.1730814
38.870487
42.269634
36.136585
7.5411296
6.9343615
37.473003
7.5314097
7.184744
27.294916
5.2796354
40.382984
5.8260417
9.058548
6.2228937
4.90832
4.404839
5.222717
22.069107
8.232648
4.770794
36.187542
38.010967
7.1989193
11.000411
3.9992843
5.483821
4.6539154
7.1382146
5.43
5.2448673
40.251938
5.2177167
21.700314
7.509695
6.9266386
8.006583
3.2173455
8.407395
7.1575794
6.2696967
13.546367
5.5309925
7.731862
8.953805
7.1643867
11.063409
8.638312
36.821476
0.8824881
7.8600583
3.7507656
8.088591
4.1671033
5.6677384
37.976692
7.9826627
7.2480855
7.6587768
11.027158
5.810958
8.204285
34.687447
30.420464
8.74522
29.428518
7.914441
9.404303
5.275034
8.568389
8.855859
28.800669
5.487485
8.981844
44.360954
34.067955
6.687478
7.265531
9.928349
24.98343
47.95273
5.783281
18.49651
8.191553
5.7303214
7.9712877
8.0816555
3.2293546
10.25315
44.5175
6.95462
9.627092
5.7927666
8.194155
38.896626
13.965408
36.29757
33.022667
7.650434
7.24758
39.564743
5.2000504
17.699316
8.041497
6.505999
5.238317
7.393365
7.8008165
9.080042
9.030331
17.708986
5.667643
7.9581037
11.388326
4.245823
46.627014
8.025974
47.33585
25.6041
7.0126324
0.84178674
8.63841
8.526045
49.412006
47.418232
38.934128
10.166075
8.186876
46.350822
47.559025
8.941588
8.185349
8.714254
43.30968
4.8334794
48.123688
36.079662
47.620823
8.298856
36.927345
5.777017
36.861294
8.187847
4.963343
19.494427
7.6604524
14.62995
14.257359
51.275345
9.830675
7.838696
7.21979
12.018111
49.43114
4.274651
39.039925
50.001892
47.28771
36.90666
8.219103
28.981989
7.7511234
7.535278
6.1942267
36.238335
49.47239
20.028841
8.468164
3.1769726
6.2691765
41.779854
16.141102
49.66549
6.9126444
4.5250964
7.869496
15.994581
6.9505486
43.656643
19.18801
33.252182
9.578833
6.277947
7.413148
6.035878
10.695739
39.06425
39.887417
8.763003
45.537086
9.0348015
46.913033
45.508244
4.6032815
47.247894
47.01458
19.331448
33.838818
8.420467
26.908144
8.81659
7.894318
7.411402
4.065953
7.551947
9.905805
8.151178
5.263611
48.504177
15.733542
46.598602
20.340769
18.911188
8.076288
4.9724803
43.568752
5.944862
46.83408
8.348902
39.415558
8.511621
30.267885
7.953765
4.888927
7.9197874
3.8395076
7.9961934
40.296844
44.110683
7.357054
8.810509
6.88253
7.3641357
0.8195468
20.712091
8.030374
33.771637
53.001114
7.8226767
6.062074
8.885576
6.0592365
5.077232
45.37805
5.8176265
37.424522
6.448962
6.9249754
3.0303266
39.41495
35.710365
6.568195
8.402673
7.1828785
39.156906
7.431013
48.006424
8.879923
7.0394893
6.6439657
21.448626
38.117165
0.93087363
5.672011
17.65428
29.294106
34.154854
50.756413
42.490875
6.700889
5.701057
7.592835
9.312373
7.063194
6.990526
6.661806
6.550387
4.368468
6.900426
6.946966
3.1610234
6.638483
5.0985746
7.4109454
9.607198
7.789432
45.449005
10.003985
4.10876
49.246513
7.446723
31.480095
4.2854147
5.997738
9.249565
44.321266
36.564495
7.695696
4.385748
5.385845
9.399035
37.867672
41.35328
3.150581
4.137813
8.109466
7.0112524
4.22845
0.6456281
4.4588013
7.3448915
43.558697
6.855951
7.3848987
7.0882573
4.2990656
3.9581366
35.642094
46.190903
32.245384
7.7468395
6.887173
34.959072
38.673935
36.66561
36.6927
6.8637767
7.870405
4.48258
6.5268803
7.8075643
12.365861
8.210907
9.046798
3.9034238
4.1976585
7.025638
6.3895464
17.93765
6.0900865
12.141209
30.691607
3.666711
39.553467
2.0685613
8.143919
37.16982
6.489141
0.980824
35.46304
36.642895
4.3477144
33.205887
10.534015
4.6317134
25.675121
31.323793
36.866795
2.6885314
11.039618
2.5170972
37.802635
32.127243
1.8139807
27.645166
3.9463236
6.488441
4.5929966
6.745454
29.824917
19.775028
32.622402
4.082946
4.7983456
3.4010565
31.037245
4.5754623
3.9505882
4.298034
5.416716
9.137636
1.3761575
1.7418562
36.372314
8.181214
7.294241
34.1611
33.614937
7.1322856
6.992515
33.56402
7.4415216
7.696921
6.1026607
31.173615
8.326876
29.82012
6.673702
5.590412
6.9415455
6.5395646
13.010082
5.2607074
6.4453783
8.634782
37.96867
6.944867
4.550416
36.410686
3.3906329
4.755935
8.104548
34.202785
29.142996
6.562442
24.121048
7.8142395
7.5713706
34.835213
7.7891483
8.630603
15.657685
20.609251
26.941595
34.10313
4.23161
38.493057
5.3536754
7.9028625
25.772139
8.677653
7.9877563
20.158522
7.9944253
39.537548
6.794459
34.95208
14.900678
7.1892095
6.627706
36.940754
4.1369767
6.2096305
8.616571
30.631275
4.4781194
4.724099
6.8329268
4.2238016
28.992977
29.898607
6.575158
34.185184
4.1823735
5.5872874
6.620693
35.800957
4.210056
30.83498
34.862522
41.840645
31.291677
32.797367
5.856062
3.835696
45.104057
37.790787
4.7582
1.869394
30.564308
6.0091615
4.467949
41.963383
4.032292
22.811604
16.298012
6.473056
34.665585
7.1934185
40.640133
7.438479
6.69503
31.103008
6.5609903
33.839657
6.795818
6.3875585
4.1744313
6.8222494
6.0583334
6.528875
7.1142173
9.353929
6.0113897
6.2263284
4.9393487
7.6770563
34.279827
6.4586525
44.82263
24.588753
4.3305626
6.9236507
38.849274
33.091007
5.486373
27.973164
18.029922
5.0869884
4.3231297
