# Supplementary material for: A West Antarctic grounding-zone environment shaped by episodic water flow
Source: Nat Geosci. 2025 May 12;18(5):389–95. doi: 10.1038/s41561-025-01687-3 (PMC12075004; doi:10.1038/s41561-025-01687-3)
Supplement: Supplementary file 12 — Gridded standard deviation of elevation-change rates (dh /dt) for the trunk of Kamb Ice Stream estimated using CryoSat-2 and ICESat-2 elevation observations. [file 41561_2025_1687_MOESM12_ESM.zip]

Archive with 2 entries (2 files):
- ICESat2_ATL15_dhdt_std.tiff
- CryoSat2_SARIn_Smith2017method_dhdt_std.tiff
