# Supplementary material for: A West Antarctic grounding-zone environment shaped by episodic water flow
Source: Nat Geosci. 2025 May 12;18(5):389–95. doi: 10.1038/s41561-025-01687-3 (PMC12075004; doi:10.1038/s41561-025-01687-3)
Supplement: Supplementary file 13 — Time series of subglacial lake volume change. [file 41561_2025_1687_MOESM13_ESM.zip › KT1_dHeight_dVol_time_series.csv]

mid_cyc_date	altimeter	cumulative_onlake_avg_dh_corr_m	cumulative_onlake_dvol_corr_km3	cumulative_onlake_avg_dh_uncorr_m	cumulative_offlake_avg_dh_m
2010-08-17 06:45:00	CryoSat-2	-0.06260897577296766	-0.0027224666089281624	-0.07194308805524541	-0.009334112282277747
2010-11-16 11:15:00	CryoSat-2	-0.06349403777434792	-0.002760952332673691	-0.07959613176857841	-0.016102093994230484
2011-02-15 15:45:00	CryoSat-2	0.022293807288285977	0.0009694160490394649	0.012122600446957621	-0.010171206841328346
2011-05-17 23:15:00	CryoSat-2	0.0814444538209658	0.0035415018896652545	0.09217521460412255	0.010730760783156768
2011-08-17 06:45:00	CryoSat-2	0.14419601189030662	0.0062701684968541746	0.18867373019095027	0.04447771830064367
2011-11-16 11:15:00	CryoSat-2	0.1770203975288382	0.00769749249882367	0.26178898868276096	0.08476859115392277
2012-02-15 15:45:00	CryoSat-2	0.2210991564694283	0.009614197697993584	0.35139575867091466	0.13029660220148637
2012-05-16 23:15:00	CryoSat-2	0.2368858996843661	0.01030066286909367	0.40949511917567877	0.1726092194913127
2012-08-16 06:45:00	CryoSat-2	0.32438891512036383	0.014105613114069347	0.5312304802062047	0.20684156508584084
2012-11-15 23:15:00	CryoSat-2	0.5793595202551536	0.02519266493320135	0.8147618876166376	0.2354023673614839
2013-02-15 15:45:00	CryoSat-2	1.1279592240135474	0.04904778086044464	1.3821395065955002	0.2541802825819526
2013-05-17 23:15:00	CryoSat-2	1.7690331402778785	0.07692401281180664	2.027322817658467	0.2582896773805884
2013-08-17 06:45:00	CryoSat-2	2.2509098717512126	0.09787777055754546	2.501868783971288	0.25095891222007544
2013-11-16 11:15:00	CryoSat-2	2.553104930925114	0.11101831387145215	2.7913206150213004	0.2382156840961862
2014-02-15 15:45:00	CryoSat-2	2.6728187299813055	0.11622390646476106	2.900440001447686	0.22762127146638045
2014-05-17 23:15:00	CryoSat-2	2.5817643327541977	0.11226452918719963	2.8050983737850834	0.22333404103088558
2014-08-17 06:45:00	CryoSat-2	2.4398708972799428	0.10609448511068317	2.6630755292528714	0.2232046319729287
2014-11-16 11:15:00	CryoSat-2	2.352142227351107	0.10227972258537037	2.5816694118024492	0.2295271844513423
2015-02-15 15:45:00	CryoSat-2	2.2594802815309345	0.09825044323206314	2.50750786653112	0.24802758500018582
2015-05-17 23:15:00	CryoSat-2	2.1501615958203324	0.09349686807922496	2.4277431122898614	0.27758151646952955
2015-08-17 06:45:00	CryoSat-2	2.02949088149587	0.08824966532006878	2.3509519713379787	0.3214610898421093
2015-11-16 11:15:00	CryoSat-2	2.0257351772357945	0.08808635360134426	2.401814358189315	0.3760791809535214
2016-02-15 15:45:00	CryoSat-2	2.030190729106906	0.08828009724662339	2.4669592348123386	0.43676850570543335
2016-05-16 23:15:00	CryoSat-2	1.9663002083712302	0.08550190438877105	2.452832854377088	0.48653264600585877
2016-08-16 06:45:00	CryoSat-2	1.8544926608669894	0.08064010444797293	2.376603997917367	0.5221113370503785
2016-11-15 23:15:00	CryoSat-2	1.697703232998432	0.0738223282947109	2.244245652099648	0.5465424191012165
2017-02-15 15:45:00	CryoSat-2	1.5112731790175595	0.06571566961522582	2.0777348916982055	0.5664617126806465
2017-05-17 23:15:00	CryoSat-2	1.3819453172713543	0.060092022512534475	1.964222000793437	0.5822766835220832
2017-08-17 06:45:00	CryoSat-2	1.2698341999665825	0.055217022249654406	1.8622186638739775	0.5923844639073955
2017-11-16 11:15:00	CryoSat-2	1.1912951662992846	0.05180185862468063	1.7872837585420114	0.5959885922427273
2018-02-15 15:45:00	CryoSat-2	1.1551314482651471	0.050229328271211064	1.7546884191786982	0.5995569709135515
2018-05-17 23:15:00	CryoSat-2	1.0963275808288255	0.047672321650439206	1.7051702346816824	0.6088426538528572
2018-08-17 06:45:00	CryoSat-2	1.0512659158257271	0.04571287611089709	1.6732136018912975	0.6219476860655706
2018-11-16 14:15:00	ICESat-2	1.1021612193135049	0.04792598952772071	1.6729694612662975	0.5708082419527929
2019-02-15 21:45:00	ICESat-2	1.0913269500879075	0.047454875987933944	1.7381346606056873	0.6468077105177801
2019-05-18 05:15:00	ICESat-2	1.0731048620936896	0.046662513143841094	1.7218993090431873	0.6487944467166673
2019-08-17 12:45:00	ICESat-2	1.052417080819371	0.04576293296325523	1.7929374508898441	0.7405203698376428
2019-11-16 20:15:00	ICESat-2	0.9808273799417044	0.04264995167301101	1.706552357260484	0.7257249770859491
2020-02-16 03:45:00	ICESat-2	1.0168870500919844	0.04421795764501555	1.804129936579961	0.7872428862551462
2020-05-17 11:15:00	ICESat-2	1.0277953110334899	0.044692288614466516	1.8795151345770542	0.8517198233107339
2020-08-16 18:45:00	ICESat-2	1.0087155271021153	0.04386263002290785	1.886798663378108	0.8780831365088235
2020-11-16 02:15:00	ICESat-2	0.9801638032940652	0.04262109694022935	1.8154824733141546	0.8353186702529203
2021-02-15 09:45:00	ICESat-2	1.0082220546600844	0.043841172041376136	1.8264688014391546	0.818246747011901
2021-05-17 17:15:00	ICESat-2	0.9644127599594619	0.041936184130127875	1.8871635183099393	0.9227507585833084
2021-08-17 00:45:00	ICESat-2	0.9590263333802547	0.04170196265753087	1.8765773096460585	0.9175509764986347
2021-11-16 08:15:00	ICESat-2	0.9657580074553813	0.04199468039752675	1.8126748570579772	0.8469168498354267
2022-02-15 15:45:00	ICESat-2	0.9540444328149285	0.041485331451371496	1.826931312993515	0.8728868804114174
2022-05-17 23:15:00	ICESat-2	0.9581102258225407	0.04166212695976915	1.8633299659345035	0.9052197403447937
2022-08-17 06:45:00	ICESat-2	0.9710832307746138	0.04222624052916454	1.8717433235946779	0.9006600935185562
2022-11-16 14:15:00	ICESat-2	0.9606156772633518	0.04177107312609254	1.8490897867236022	0.8884741101587426
2023-02-15 21:45:00	ICESat-2	1.035753240313145	0.045038328403052656	1.9215873482975845	0.8858341103127461
