# Supplementary material for: A West Antarctic grounding-zone environment shaped by episodic water flow
Source: Nat Geosci. 2025 May 12;18(5):389–95. doi: 10.1038/s41561-025-01687-3 (PMC12075004; doi:10.1038/s41561-025-01687-3)
Supplement: Supplementary file 13 — Time series of subglacial lake volume change. [file 41561_2025_1687_MOESM13_ESM.zip › KT2_dHeight_dVol_time_series.csv]

mid_cyc_date	altimeter	cumulative_onlake_avg_dh_corr_m	cumulative_onlake_dvol_corr_km3	cumulative_onlake_avg_dh_uncorr_m	cumulative_offlake_avg_dh_m
2010-08-17 06:45:00	CryoSat-2	-0.0758417397160592	-0.0024007699550933227	-0.08517845084274284	-0.009336711126683626
2010-11-16 11:15:00	CryoSat-2	-0.12529479772881952	-0.003966206300686308	-0.14138633948105234	-0.01609154175223282
2011-02-15 15:45:00	CryoSat-2	-0.18288692284918262	-0.005789284781699395	-0.19299999110445734	-0.010113068255274723
2011-05-17 23:15:00	CryoSat-2	-0.19648173052843643	-0.006219628362210821	-0.18566713889936856	0.010814591629067867
2011-08-17 06:45:00	CryoSat-2	-0.16958567975585448	-0.005368233986933764	-0.1250081369989975	0.04457754275685697
2011-11-16 11:15:00	CryoSat-2	-0.12131908121914192	-0.003840355011117571	-0.036451621305149826	0.08486745991399208
2012-02-15 15:45:00	CryoSat-2	-0.1352429206052011	-0.004281114088938641	-0.00482726997956634	0.13041565062563473
2012-05-16 23:15:00	CryoSat-2	-0.18327877980408247	-0.0058016890119760205	-0.01053155012626237	0.17274722967782008
2012-08-16 06:45:00	CryoSat-2	-0.1730263974027639	-0.005477149889727994	0.033982908483766734	0.2070093058865306
2012-11-15 23:15:00	CryoSat-2	-0.03440376037987766	-0.0010890508916523577	0.2012233352452025	0.23562709562508016
2013-02-15 15:45:00	CryoSat-2	0.2570104487299184	0.008135664684985972	0.5115399418143534	0.25452949308443495
2013-05-17 23:15:00	CryoSat-2	0.7650302150961362	0.024217028275163362	1.0237689152598337	0.25873870016369765
2013-08-17 06:45:00	CryoSat-2	1.0713309777523894	0.033912977642363784	1.3228345359610576	0.25150355820866815
2013-11-16 11:15:00	CryoSat-2	1.1533727206384856	0.03651000867200306	1.3922230147104746	0.23885029407198888
2014-02-15 15:45:00	CryoSat-2	1.094037632228258	0.034631756695302725	1.3223541855371816	0.2283165533089236
2014-05-17 23:15:00	CryoSat-2	0.7873413433046397	0.024923286945754863	1.01142042109827	0.2240790777936301
2014-08-17 06:45:00	CryoSat-2	0.3073922991919917	0.009730501951696755	0.5314200515351734	0.22402775234318145
2014-11-16 11:15:00	CryoSat-2	0.06236119648834143	0.0019740434153197586	0.29274568352960917	0.2303844870412675
2015-02-15 15:45:00	CryoSat-2	-0.04256812064105636	-0.0013474936817436428	0.2063109260707043	0.24887904671176042
2015-05-17 23:15:00	CryoSat-2	-0.10541219828517878	-0.0033368226980401137	0.17299727591212596	0.2784094741973045
2015-08-17 06:45:00	CryoSat-2	-0.14231771612786537	-0.004505066711766522	0.1799365374482985	0.3222542535761636
2015-11-16 11:15:00	CryoSat-2	-0.15296802340721338	-0.00484220214437259	0.22390582836296774	0.3768738517701809
2016-02-15 15:45:00	CryoSat-2	-0.15706177077679176	-0.004971789700320295	0.28050417777908015	0.43756594855587166
2016-05-16 23:15:00	CryoSat-2	-0.18187846719584838	-0.005757362122189825	0.30543463789606584	0.48731310509191395
2016-08-16 06:45:00	CryoSat-2	-0.188476545955676	-0.005966224277873992	0.3343754893679761	0.5228520353236519
2016-11-15 23:15:00	CryoSat-2	-0.17331265179642333	-0.0054862112713680205	0.37390805286444967	0.5472207046608727
2017-02-15 15:45:00	CryoSat-2	-0.17910802050499067	-0.005669663643720053	0.3879642606165838	0.5670722811215742
2017-05-17 23:15:00	CryoSat-2	-0.20320027849599864	-0.006432303970164485	0.3796454688969927	0.5828457473929911
2017-08-17 06:45:00	CryoSat-2	-0.23838205786214256	-0.007545983049589342	0.3545393876988246	0.5929214455609669
2017-11-16 11:15:00	CryoSat-2	-0.2622999578016758	-0.008303104072639938	0.3342029424194015	0.5965029002210771
2018-02-15 15:45:00	CryoSat-2	-0.27186109092209887	-0.008605761701777879	0.3281993519663784	0.600060442888477
2018-05-17 23:15:00	CryoSat-2	-0.27722966839674995	-0.008775703999396402	0.33209606316867607	0.6093257315654258
2018-08-17 06:45:00	CryoSat-2	-0.3147299143858029	-0.00996277413012105	0.3076943217143522	0.6224242361001548
2018-11-16 14:15:00	ICESat-2	-0.264442488867767	-0.008370925884620822	0.3068472277205543	0.5712897168211517
2019-02-15 21:45:00	ICESat-2	-0.23426065625620618	-0.007415520098904807	0.41301695814543526	0.6472776146344719
2019-05-18 05:15:00	ICESat-2	-0.25151162253690496	-0.007961599364729718	0.3977507706564025	0.6492623936589685
2019-08-17 12:45:00	ICESat-2	-0.31371082024646535	-0.009930514709381322	0.42728623746150296	0.7409970563109842
2019-11-16 20:15:00	ICESat-2	-0.29449636148286595	-0.009322281097181348	0.4316752198916034	0.7261715790461627
2020-02-16 03:45:00	ICESat-2	-0.20040744947267308	-0.006343896979053585	0.5872704777699069	0.7876779249142734
2020-05-17 11:15:00	ICESat-2	-0.26852348105979695	-0.008500109675476313	0.5836527575571195	0.8521762376855937
2020-08-16 18:45:00	ICESat-2	-0.22639520125461354	-0.007166539153561808	0.6521268044430868	0.8785220029037324
2020-11-16 02:15:00	ICESat-2	-0.25748309897256627	-0.008150626426450033	0.5782724176365988	0.8357555138151971
2021-02-15 09:45:00	ICESat-2	-0.2173098030872418	-0.006878940912382916	0.6013733004052297	0.8186831006985036
2021-05-17 17:15:00	ICESat-2	-0.2816723588295056	-0.008916337346556842	0.6415159371513979	0.9231882969122258
2021-08-17 00:45:00	ICESat-2	-0.2841950551047696	-0.008996193286652021	0.6337922154758231	0.9179872715119151
2021-11-16 08:15:00	ICESat-2	-0.27103467363861933	-0.008579601466108505	0.576317442098643	0.8473521166685847
2022-02-15 15:45:00	ICESat-2	-0.25688390512017145	-0.008131658947546045	0.6164304851386802	0.873314391190174
2022-05-17 23:15:00	ICESat-2	-0.2613373704626931	-0.008272633374430287	0.644312453905131	0.9056498252991465
2022-08-17 06:45:00	ICESat-2	-0.26272339126092925	-0.00831650785703047	0.6383716985415773	0.9010950907338289
2022-11-16 14:15:00	ICESat-2	-0.3140438546798898	-0.00994105691298544	0.5748747885059671	0.8889186441171792
2023-02-15 21:45:00	ICESat-2	-0.22127222022039428	-0.007004371210243094	0.6650089174341516	0.8862811390515295
