# Supplementary material for: A West Antarctic grounding-zone environment shaped by episodic water flow
Source: Nat Geosci. 2025 May 12;18(5):389–95. doi: 10.1038/s41561-025-01687-3 (PMC12075004; doi:10.1038/s41561-025-01687-3)
Supplement: Supplementary file 13 — Time series of subglacial lake volume change. [file 41561_2025_1687_MOESM13_ESM.zip › KT3_dHeight_dVol_time_series.csv]

mid_cyc_date	altimeter	cumulative_onlake_avg_dh_corr_m	cumulative_onlake_dvol_corr_km3	cumulative_onlake_avg_dh_uncorr_m	cumulative_offlake_avg_dh_m
2010-08-17 06:45:00	CryoSat-2	0.01178311783015826	0.0004561102414397941	0.0024218403408578686	-0.009361277489300393
2010-11-16 11:15:00	CryoSat-2	0.06783604102020269	0.002625851111227397	0.05168793274145613	-0.016148108278746555
2011-02-15 15:45:00	CryoSat-2	0.1623491832334172	0.006284340548018837	0.15213262231489527	-0.010216560918521928
2011-05-17 23:15:00	CryoSat-2	0.21390794950207193	0.008280118038331702	0.2245983075432233	0.010690358041151385
2011-08-17 06:45:00	CryoSat-2	0.2312443005942147	0.008951187223609982	0.2756992131764887	0.044454912582274006
2011-11-16 11:15:00	CryoSat-2	0.24251865561048475	0.009387603871790084	0.3272729169195682	0.0847542613090835
2012-02-15 15:45:00	CryoSat-2	0.22184936120232424	0.008587520481401918	0.35215484703224703	0.13030548582992285
2012-05-16 23:15:00	CryoSat-2	0.2077142356378774	0.008040366864938841	0.380342877055281	0.1726286414174037
2012-08-16 06:45:00	CryoSat-2	0.21532822954220093	0.008335095361087256	0.42221922610229273	0.20689099656009188
2012-11-15 23:15:00	CryoSat-2	0.24734734076350334	0.00957451643455366	0.48288333401526784	0.23553599325176458
2013-02-15 15:45:00	CryoSat-2	0.33700697686640824	0.013045132519341704	0.5914951782847279	0.25448820141831974
2013-05-17 23:15:00	CryoSat-2	0.6167132788482061	0.023872225209752008	0.8754567489347894	0.2587434700865834
2013-08-17 06:45:00	CryoSat-2	1.003167084121205	0.03883138465881162	1.2546312188753448	0.25146413475413976
2013-11-16 11:15:00	CryoSat-2	0.8718569300663618	0.033748527393635076	1.1107335492439014	0.23887661917753972
2014-02-15 15:45:00	CryoSat-2	0.49209592025743554	0.019048437963141547	0.7205480993928082	0.2284521791353726
2014-05-17 23:15:00	CryoSat-2	0.3198323483592359	0.012380323419750455	0.5440203682859086	0.22418801992667273
2014-08-17 06:45:00	CryoSat-2	0.2645941453484232	0.010242119382829292	0.4886182647376248	0.22402411938920164
2014-11-16 11:15:00	CryoSat-2	0.23436239037570805	0.00907188470822886	0.46468644181158564	0.23032405143587759
2015-02-15 15:45:00	CryoSat-2	0.23649896577544302	0.009154588958111963	0.48528826899110067	0.24878930321565768
2015-05-17 23:15:00	CryoSat-2	0.2558578916267909	0.009903949566343676	0.5341540958329462	0.27829620420615525
2015-08-17 06:45:00	CryoSat-2	0.2698070358726619	0.010443904070878855	0.5919333507877278	0.3221263149150659
2015-11-16 11:15:00	CryoSat-2	0.2635682929978434	0.010202409878940012	0.6403133643172515	0.37674507131940804
2016-02-15 15:45:00	CryoSat-2	0.2522881517554438	0.009765769252943934	0.6897279309752135	0.43743977921976956
2016-05-16 23:15:00	CryoSat-2	0.25826336547931994	0.00999706255014547	0.7454415623901344	0.4871781969108143
2016-08-16 06:45:00	CryoSat-2	0.23164658545939731	0.008966759184243056	0.7543707083612318	0.5227241229018342
2016-11-15 23:15:00	CryoSat-2	0.22090524736848674	0.008550974976646291	0.7680057220071893	0.5471004746387023
2017-02-15 15:45:00	CryoSat-2	0.2167392538505952	0.008389714405660675	0.783691101690346	0.5669518478397504
2017-05-17 23:15:00	CryoSat-2	0.20862750490735743	0.008075718413909696	0.7913489320285365	0.5827214271211788
2017-08-17 06:45:00	CryoSat-2	0.15976308014849283	0.006184235625072725	0.7525667604686336	0.5928036803201404
2017-11-16 11:15:00	CryoSat-2	0.10347744983037314	0.004005486943778773	0.6998746621789146	0.596397212348541
2018-02-15 15:45:00	CryoSat-2	0.093549975528882	0.0036212064192344758	0.6935054044163218	0.5999554288874394
2018-05-17 23:15:00	CryoSat-2	0.12409688112041015	0.004803640193165714	0.7333060424890648	0.6092091613686542
2018-08-17 06:45:00	CryoSat-2	0.11253387400239488	0.004356050171204848	0.734835138433558	0.6223012644311626
2018-11-16 14:15:00	ICESat-2	0.11953684606879732	0.004627126750938928	0.6907143498593392	0.5711775037905414
2019-02-15 21:45:00	ICESat-2	0.1172938413295128	0.0045403027500308495	0.764467706792933	0.6471738654634197
2019-05-18 05:15:00	ICESat-2	0.11060865887731096	0.0042815274219475934	0.759764947817606	0.6491562889402945
2019-08-17 12:45:00	ICESat-2	0.10456774303048631	0.004047690875022758	0.8454445757725658	0.740876832742079
2019-11-16 20:15:00	ICESat-2	0.12360258692234537	0.0047845066625271096	0.8496529496097388	0.726050362687393
2020-02-16 03:45:00	ICESat-2	0.14923822053998492	0.00577683103773423	0.9368111527347388	0.7875729321947534
2020-05-17 11:15:00	ICESat-2	0.15116277256339572	0.0058513281191276325	1.0032158753657163	0.8520531028023203
2020-08-16 18:45:00	ICESat-2	0.12273735099762462	0.0047510144262433735	1.0011559388422788	0.8784185878446539
2020-11-16 02:15:00	ICESat-2	0.12168674462765239	0.004710346724199373	0.9573311692857565	0.8356444246581037
2021-02-15 09:45:00	ICESat-2	0.13131621306121133	0.00508309180198567	0.9498955615618647	0.8185793485006531
2021-05-17 17:15:00	ICESat-2	0.10431702261149667	0.00403798579080926	1.0273934238412799	0.9230764012297829
2021-08-17 00:45:00	ICESat-2	0.09595407557964108	0.0037142662248311415	1.0138314123087944	0.9178773362634917
2021-11-16 08:15:00	ICESat-2	0.1082950161147096	0.004191969108582126	0.9555367360645355	0.8472417194841643
2022-02-15 15:45:00	ICESat-2	0.10880783585190557	0.004211819740436871	0.9820153134697498	0.8732074771521826
2022-05-17 23:15:00	ICESat-2	0.07912999776482366	0.003063026518606869	0.9846810238724024	0.9055510249434252
2022-08-17 06:45:00	ICESat-2	0.08499765082552813	0.003290156272614168	0.9859917538761542	0.9009941017700572
2022-11-16 14:15:00	ICESat-2	0.11211276485875032	0.004339749545517424	1.0009087456911252	0.8887959786204834
2023-02-15 21:45:00	ICESat-2	0.09171433992042921	0.0035501511847341473	0.977903070166652	0.8861887280343314
