# Supplementary material for: A West Antarctic grounding-zone environment shaped by episodic water flow
Source: Nat Geosci. 2025 May 12;18(5):389–95. doi: 10.1038/s41561-025-01687-3 (PMC12075004; doi:10.1038/s41561-025-01687-3)
Supplement: Supplementary file 14 — Raster of ice elevation of subglacial channel (highres_ice_base_line2line.tif) and swath-processed ice-shelf thickness (kis2_swath_masked.tif) [file 41561_2025_1687_MOESM14_ESM.zip]

Archive with 2 entries (2 files):
- highres_ice_base_line2line.tif
- kis2_swath_masked.tif
