# Supplementary material for: A West Antarctic grounding-zone environment shaped by episodic water flow
Source: Nat Geosci. 2025 May 12;18(5):389–95. doi: 10.1038/s41561-025-01687-3 (PMC12075004; doi:10.1038/s41561-025-01687-3)
Supplement: Supplementary file 15 — Surface elevation change for grounded KIS. [file 41561_2025_1687_MOESM15_ESM.zip]

Archive with 1 entries (1 files):
- kis2_all.tif
